# Supplementary material for: Myxobacterial Response to Methyljasmonate Exposure Indicates Contribution to Plant Recruitment of Micropredators
Source: Front Microbiol. 2020 Jan 28;11:34. doi: 10.3389/fmicb.2020.00034 (PMC6997564; doi:10.3389/fmicb.2020.00034)
Supplement: Supplementary file 2 [file Table_1.xlsx]

## Sheet: Supplementary Table S1
Supplementary Table S1: RNAseq data table from Archangium sp. Cb G35 methyljasmonate exposure experiments including fold change values, total raw counts, linear total RPKM values, target ranges, target lengths, locus tags, source sequences, protein IDs, sequences, and annotated products for all replicates for each condition.
Name	ArchangiumspCbG35MeJA1_S47_L001_001 - linear total RPKM	ArchangiumspCbG35MeJA2_S48_L001_001 - linear total RPKM	ArchangiumspCbG35MeJA3_S49_L001_001 - linear total RPKM	ArchangiumspCbG35unexposed1_S44_L001_001 - linear total RPKM	ArchangiumspCbG35unexposed2_S45_L001_001 - linear total RPKM	ArchangiumspCbG35unexposed3_S46_L001_001 - linear total RPKM	QSeq ID	/qseq_name	Feature Type	Source File	Source Seq Length	Source Sequence	Strand	Target Length	Target Range	/dnas_annoID	/locus_tag	Fold change	ArchangiumspCbG35MeJA1_S47_L001_001 - total_raw_count	ArchangiumspCbG35MeJA2_S48_L001_001 - total_raw_count	ArchangiumspCbG35MeJA3_S49_L001_001 - total_raw_count	ArchangiumspCbG35unexposed1_S44_L001_001 - total_raw_count	ArchangiumspCbG35unexposed2_S45_L001_001 - total_raw_count	ArchangiumspCbG35unexposed3_S46_L001_001 - total_raw_count	locus_tag	old_locus_tag	product	protein_id	sequence
BO221_RS47725	0.003	0.003	0.003	0.003	0.003	0.003	Z-000001	BO221_RS47725	gene	D:\assemblies\040519CStranscriptome-131189281\archangiumVsGCF_RNA-Seq\ArchangiumspCbG35MeJA1_S47_L001_001.assembly\ArchangiumspCbG35MeJA1_S47_L001_001-0.template-seq	172493	NZ_MPOI01000022.1	-	294	478..185	200	BO221_RS47725	1	0	0	0	0	0	0	BO221_RS47725	BO221_46915	hypothetical protein	WP_073567620.1	CATGCCCCGCGCTCGTCGTCAAGCTCCTCGACCACGGGGCTCGGCGAGCATTTACGGTGCGCCGCGCTCGCCATGTCCCTCGCCACTACCGCCTCATTCTCCACCAGCCGATACGCCCCCTCCCTCTCGGCTCCCTCCTCCCATACCTGCGTCAGCTTGCCTGCTGGCCTCAGCGCCACATGCGCCGCCATCTCCACCAGCCGCTGCGTGCGCCTGTCATCCCCTATCTGCGCCCTACCGAACTCCTGCTGGGCCCATACCCGGGCTACTGCCGCCGTCACTTCCGTTTCCAT
BO221_RS47730	0.055	0.035	0.092	0.037	0.003	0.054	Z-000002	BO221_RS47730	gene	D:\assemblies\040519CStranscriptome-131189281\archangiumVsGCF_RNA-Seq\ArchangiumspCbG35MeJA1_S47_L001_001.assembly\ArchangiumspCbG35MeJA1_S47_L001_001-0.template-seq	172493	NZ_MPOI01000022.1	-	1779	2375..597	400	BO221_RS47730	0.306609	4	2	6	2	0	4	BO221_RS47730	BO221_46920	hypothetical protein	WP_073567621.1	CACGCCGAGGGAGCGCGTCTGCCTGTGAAGGCCAGGAGCCAGGAGCTCCACCGGCGTGAGGCGAGAAGGAGCACCCCGCCCAGCGCCGCCATGCCCAGCGCCGCGCCCCACCATCCGGCGGGCGTCGTCCCGGGCTCCACCGTGAAGGAGTACTGACCGGGTTGCAGCCGCACCCCGAGCAGGCCCTGCTCGGAGAAGGTCTCCAGGGTCCGCTCGCCGTCCCCCGTGGCGCGATAGAAGTCATAGGCCACCACGGGCAGCACGAGCGGACCGCCCTGGGGCGCATCGACCCGCACACTCCACCGCGAACCGTCCCGCTCCGCCCCGAGCACCTGGATGCCCCCGCCAGGCACTGGTGAAGCGGACACACGCTCCACCCACTGCTCCACGGGGTGGAGG…
BO221_RS47735	0.047	0.18	0.105	0.063	0.087	0.093	Z-000003	BO221_RS47735	gene	D:\assemblies\040519CStranscriptome-131189281\archangiumVsGCF_RNA-Seq\ArchangiumspCbG35MeJA1_S47_L001_001.assembly\ArchangiumspCbG35MeJA1_S47_L001_001-0.template-seq	172493	NZ_MPOI01000022.1	-	2070	4514..2445	600	BO221_RS47735	0.829139	4	12	8	4	8	8	BO221_RS47735	BO221_46925	hypothetical protein	WP_073567622.1	CAGGACGCGTGGACCGACGGCCGCGGGGGCTCCACCGGAGGCGGCGGCCTGGGATCGATCTCCAGGGCGTCCACGTAGCACCAGCCCCAGTGCTCGCCGGGCTCGAGGGAGCGCATGAGCGGGTGCCCCGTGGCCTCGTAGTGCTTCATGGCGTGCCGGCCGAAGGACGCATCGCAACAGCCCACGTGGCCGCACGTCAGGCACATCCGCAGGTTGTGCCAGCGCAGGTGCAGCGCCAGGCAGGCCTCGCAGCCCGACGTCCGGGGCCGCGCGTCGTGGTGGATCTGCTCCAGGTGCGAACACGAGGTGGCCGTGCCCCGCCGCAGTCCTCCCATCGTCCCCAGCATGCGCCGCGGCCCGGAGACGGGGCCGTGCTCGGGGACGCCCTCGTGGCGCAGC…
BO221_RS47740	0.858	1.092	0.55	1.343	0.657	0.916	Z-000004	BO221_RS47740	gene	D:\assemblies\040519CStranscriptome-131189281\archangiumVsGCF_RNA-Seq\ArchangiumspCbG35MeJA1_S47_L001_001.assembly\ArchangiumspCbG35MeJA1_S47_L001_001-0.template-seq	172493	NZ_MPOI01000022.1	-	1335	5888..4554	800	BO221_RS47740	1.16182	47	47	27	55	39	51	BO221_RS47740	BO221_46930	hypothetical protein	WP_073567623.1	CAGCGCTGGAAGTCCACGCCCACGCCCACGCCCGCCGTGAAGCCGTGGCGCAGGTTGCCCTCGGCTTGCGGGAAGTGCTCCCGGCCCGCCGTGACGAGCCCGTACACCGCGGGCAGGAAGCGGTGACTCACCGCGACGGCCGCCGAGTAGCGCGGGTGCACGGTGAGGTCCGTGAGGATGACGCGCAGCTCGGCCACCGTCTTGCCGCCCGGCAGGTGCGCCTGGAGCACCGCATCCGCGTCCACCCGGCCCGTGCTCACGAAGTATTCCCCGGACGCGCTGGCCGTCAGCTCCAGGTCCTCCGGCCCGCCGAACGGAATCACCGAGGCCGCGAACTCGCCGTAGCCGGAGAACGTCCCCGGCAGCAACTCCTCGGCGAGCGGCTGCTCGCTCAGGCCC…
BO221_RS47745	0.003	0.003	0.227	0.272	0.003	0.3	Z-000005	BO221_RS47745	gene	D:\assemblies\040519CStranscriptome-131189281\archangiumVsGCF_RNA-Seq\ArchangiumspCbG35MeJA1_S47_L001_001.assembly\ArchangiumspCbG35MeJA1_S47_L001_001-0.template-seq	172493	NZ_MPOI01000022.1	-	240	6344..6105	1000	BO221_RS47745	5.2002	0	0	2	2	0	3	BO221_RS47745	BO221_46935	hypothetical protein	WP_073567624.1	CAACCCACGAAGACGATCTGCTTGCCCGTCGCCTCGGTCATGGCCCGCGACGACACCAGCTTCACGGCGGCCGTCGTCTCGCCCGCCACATCGAAGGCCGCGGCGATCAAATCCCCCAGCGTCACCTGCACCTTGCGCACCGGCCGGCTCGCCTTCGCCTTCGCCACCGCACGCCCCGCCGTCCCCTTCACCCGACGCGCCACCTTCATCACCTGTCCACCACGCTGGGTCTTCGCCAT
BO221_RS47750	5.118	9.197	9.414	11.106	5.672	20.85	Z-000006	BO221_RS47750	gene	D:\assemblies\040519CStranscriptome-131189281\archangiumVsGCF_RNA-Seq\ArchangiumspCbG35MeJA1_S47_L001_001.assembly\ArchangiumspCbG35MeJA1_S47_L001_001-0.template-seq	172493	NZ_MPOI01000022.1	+	543	6739..7281	1200	BO221_RS47750	1.4365	114	161	188	185	137	472	BO221_RS47750	BO221_46940	hypothetical protein	WP_073567625.1	TGAACAACCGCGTCATCCCCCCCGAAATCCAGGTGTTGGGCCAGTCCATCATGGCAATGGTCGGAGGAATGGAGCTGCTCAAGTCCAGGGCGATGAAGATCCTGGCGGAGAACGGCATTCCGCAGCTGGAGCCGCAGGGGTGGTACCCCATGCGCAACGCGCTGACGGCCATTGGGAGCATCGAGCAGAAGATTGGCCCGGTGACGATGCGGGCGGTGGGCCGGAAGGTGCCGGAGCACGCGAAGTTCCCGCCGGAGATCCGCACCCTGGAGGAGGCGCTGGGCGCGCTGAACGTGGCCTACCAGATGAACCACCGGGGCCAGCAGAACGGCAACATCGGCGGCTACCGCTTCGAGACGGCGCCACACGGGGGCCGGATGATTTGCGACAACCCCTACC…
BO221_RS47755	5.948	10.677	5.628	10.865	6.318	12.594	Z-000007	BO221_RS47755	gene	D:\assemblies\040519CStranscriptome-131189281\archangiumVsGCF_RNA-Seq\ArchangiumspCbG35MeJA1_S47_L001_001.assembly\ArchangiumspCbG35MeJA1_S47_L001_001-0.template-seq	172493	NZ_MPOI01000022.1	-	459	7746..7288	1400	BO221_RS47755	1.34243	112	158	95	153	129	241	BO221_RS47755	BO221_46945	hypothetical protein	WP_073567626.1	TACTTCGCGGGCACGTTGAGGACGAGGACGAGATCTCCTCCCACGTGCTTGCCGGCGCGCTGGTAGACGGCGCCCTGGCGGCCCAGCTGCACTTCCACGGCGGACTGATTGGGAACGGTGACGCGCAGGGTGGCGGAGCCGTCCTTCATTCCCAGCAGCAGGAACGAGGCGTTGACGCCGTTGGGAAGCTTCACCTCGGTGGGCTCCTTGCCGCCCACCTCGATGGACTGCTGGGACATGCGCTTGAAGGAGGTGTAGCTGAAGTTCTGACGCTGGAACGTCTCCTTCATCTTCTGCAGCTCGGGAGGATTCACCTCGTCGCCCTTGTTGGAGACGAGCACCACCTCGACCTCCACCTTGAGCTTCAGCTCCTGGGCGAGTGCGGCCCCAGGCAGGAGG…
BO221_RS47760	4.875	10.579	6.787	10.36	5.751	12.272	Z-000008	BO221_RS47760	gene	D:\assemblies\040519CStranscriptome-131189281\archangiumVsGCF_RNA-Seq\ArchangiumspCbG35MeJA1_S47_L001_001.assembly\ArchangiumspCbG35MeJA1_S47_L001_001-0.template-seq	172493	NZ_MPOI01000022.1	-	645	8387..7743	1600	BO221_RS47760	1.27829	129	220	161	205	165	330	BO221_RS47760	BO221_46950	hypothetical protein	WP_073567627.1	CATAGCTCTCCTCCCTTGGGTGGCACTGTCTTGGCCGGGCCCTTCTTCAGCGGCTCGCCGTCCAGCTCGTCGCTCTCGTCCGGCGGGGTGCCGGCCTTGGGCCTGGATTCCGAGCCATCGTGCGCCGGAGCCGCGTCCTGGTCCACCACCCAGATGATGGTGTTGCCATCATCGGACTCGAGCACCACCGGGGCCACCTTGGCGCCCTCGGTGGCCCGGACGGCGCTCACCCGCATGCGGTCCGCGCCGTAGCCCATGGGGGCGTCGTTCTGGTTCATCACCATGGGAATCACCACCAGGGCGAGCGCCGCGGCGGTGGCCAGGGAGGAGACCATGGCGGTGCGGTGGTAGAGGAACATCTCGGACAGCGAGATGCGCAGCCGCTCCAGGAGCGGAGGA…
BO221_RS47765	1.026	2.008	1.496	2.321	1.2	3.843	Z-000009	BO221_RS47765	gene	D:\assemblies\040519CStranscriptome-131189281\archangiumVsGCF_RNA-Seq\ArchangiumspCbG35MeJA1_S47_L001_001.assembly\ArchangiumspCbG35MeJA1_S47_L001_001-0.template-seq	172493	NZ_MPOI01000022.1	-	618	9074..8457	1800	BO221_RS47765	1.5148	26	40	34	44	33	99	BO221_RS47765	BO221_46955	RNA polymerase subunit sigma-24	WP_073567628.1	CACTCACTGCCCACTCCGCTCTTGGCCTCGTCCAACTCCAGGTATTCACTGAGGATTTTCTGTACCTTGGTCCGGGCATGGAAGAGGCGGCTCATCACCGTGCCCTTGGGAATGTCGAGGGTGCGGGAGAGATCCTCGTAGGACATGCCCTCGATTTCTCGCAAAAGGAGGATGGCGCGGTGCTTCTCGGGAACGGCGGCGAGGGCCTCCTGGATTTTCTCGGCCAGCTCCCGGCGCAGGGCGCTCTTCTGGGGGTTGGTGCCCAGACGGCTGCCCAGGGCGCCGATGCGGGCCTCGGAGAGATCATTGACGACGGACTCGTCGAACTCCTCGGTTTCGCCGCCGGAGGCGCCTTTGCGGCGCATCACGTCGATGCAGATGTTGACGGTGATGCGATAG…
BO221_RS47770	0.003	0.003	0.49	0.392	0.27	1.08	Z-000010	BO221_RS47770	gene	D:\assemblies\040519CStranscriptome-131189281\archangiumVsGCF_RNA-Seq\ArchangiumspCbG35MeJA1_S47_L001_001.assembly\ArchangiumspCbG35MeJA1_S47_L001_001-0.template-seq	172493	NZ_MPOI01000022.1	+	333	9339..9671	2000	BO221_RS47770	32.9247	0	0	6	4	4	15	BO221_RS47770	BO221_46960	QacE family quaternary ammonium compound efflux SMR transporter	WP_043412745.1	TGCGCGCCTACGCCTATCTCGCCATCGCCATCCTGGCCGAGGTCATCGCCACCTCGTCCCTCAAGGCCACCGCGGAGTTCACCCGCCCCGGGCCCAGCCTCCTCGTCATCGCGGGTTATGCCACCGCCTTCTACTGCCTGACGCTGTCGCTCCGGAGCATCCCCGTCGGCATCGCCTATGCCATCTGGTCGGGGCTGGGCATCGTCCTCGTCGCCGCCGCCAGCTACGTGCTCTACAAACAGAAGCTGGATGCCCCGGCCCTCATCGGCATGGCCATGATTCTCGGTGGCTGCCTCGTCATCAACCTGCTCTCCAAGAGCTCCGCCCACTGA
BO221_RS47775	0.29	0.123	0.647	0.129	0.223	1.285	Z-000011	BO221_RS47775	gene	D:\assemblies\040519CStranscriptome-131189281\archangiumVsGCF_RNA-Seq\ArchangiumspCbG35MeJA1_S47_L001_001.assembly\ArchangiumspCbG35MeJA1_S47_L001_001-0.template-seq	172493	NZ_MPOI01000022.1	-	504	10210..9707	2200	BO221_RS47775	1.17037	6	2	12	2	5	27	BO221_RS47775	BO221_46965	hypothetical protein	WP_073567629.1	TACTCCGTTTCCCGCTCCGCCTTCACGGCGGACGTCATTCCGTTGGCATCCAGGGTCACGCTGAAGACGGACACCTGGCCGTCTCCATCCAGGTCCCCACGCGCGTAGCAGGTGACTTCCGCCTCGCCCAGGGGCGTCTCCTGCACCACCACCTGGTACTGGTAGTGGACGCGCTCGCCAGGGCTGAAGCCGATCTTCTTCAGGTTCTCGTCCGGCTCGAAGGGCAACGCCCTGGCACCGCGCGGCACCTCCCGGGGTACCGGTCCCCCCTGCAGGAACACACCGTGCTCGTCACGATAGGACTGCACGTCGCCACACAGGCGCAGCACGTTGACGCGCGCCTCGTTGGCGAGGGACGGGTCCCCCACGCCCCCTCCACCGCCGAGGGATCTGAAGACG…
BO221_RS47780	0.648	0.378	0.422	0.469	0.299	0.638	Z-000012	BO221_RS47780	gene	D:\assemblies\040519CStranscriptome-131189281\archangiumVsGCF_RNA-Seq\ArchangiumspCbG35MeJA1_S47_L001_001.assembly\ArchangiumspCbG35MeJA1_S47_L001_001-0.template-seq	172493	NZ_MPOI01000022.1	-	903	11127..10225	2400	BO221_RS47780	0.953219	24	11	14	13	12	24	BO221_RS47780	BO221_46970	oxygen-dependent coproporphyrinogen oxidase	WP_073567630.1	TACCGAGAACCTGCCCAGTCACGCGGGTTCCGGAGCACCTCCACCAGCCGTGCCTCCTCGGTGCCGGGCTCCGGGTGGTAGTCGTAGCGCCAACGCACCTGCGGCGGCAGCGACATGAGGATGGACTCGGTGCGCCCCTTCGTCTCCAGGCCGAAGGTCGTGCCCCGGTCCCACACGAGGTTGAACTCCACGTAGCGCCCACGCCGCACCTCCTGCCAGAAGCGCTGCGCTTCCGTGTACGGCAGGTCCTTGCGCCGCTCGGCGATGGGCAGGTACGCGGGCAGGAAGGCCCGGCCGGCGTCACGCACCAGCTCGAACTCGCGCTCCAGGTTCCCGCCGAGGTTCTCGAAGAAGATGCCGCCCACGCCCCGCGACTCCTCGCGGTGACGCAGGTAGAAG…
BO221_RS47785	0.302	0.385	0.524	0.09	0.464	0.859	Z-000013	BO221_RS47785	gene	D:\assemblies\040519CStranscriptome-131189281\archangiumVsGCF_RNA-Seq\ArchangiumspCbG35MeJA1_S47_L001_001.assembly\ArchangiumspCbG35MeJA1_S47_L001_001-0.template-seq	172493	NZ_MPOI01000022.1	-	726	11849..11124	2600	BO221_RS47785	0.837822	9	9	14	2	15	26	BO221_RS47785	BO221_46975	hypothetical protein	WP_073567751.1	CATGGGTTCTCCTGGGTCGCCACCGGCGCCTCGAATTGCAGGTTGGGCACCGCGGGCGCGGTATTACCCGCCGCGTCGAAGACCTCCAACTTCGCGCGATAACTCTTCCCGTCCTCCAGGGCGAAGGCCCCGCCGCAGGCCTGGTGGCCCACCAGCGCCACGCCATGTTGCAGCGAGGTGAAGTAGTGCTGGGGCGCCATGTCCTGGCCCTGGCGCCAGAGCGTCACCACCACATACAAGGGACTGTCCTCGCGCAGGGACATGCGCAGCTTGACGAAGCGCTCGGTGCCCTCACGGGTGCGGCGGAACAGGCCCTCGCTGACGGCGGGGCGCTCGACCCAGCGCGGGCGCGCCACGTCCTGGCCCCGGCCGCTGTGCCACTCGGGCAGCGTGGAGCCG…
BO221_RS47790	0.171	0.003	0.095	0.003	0.003	0.337	Z-000014	BO221_RS47790	gene	D:\assemblies\040519CStranscriptome-131189281\archangiumVsGCF_RNA-Seq\ArchangiumspCbG35MeJA1_S47_L001_001.assembly\ArchangiumspCbG35MeJA1_S47_L001_001-0.template-seq	172493	NZ_MPOI01000022.1	-	285	12379..12095	2800	BO221_RS47790	0.374982	2	0	1	0	0	4	BO221_RS47790	BO221_46980	DUF3467 domain-containing protein	WP_073567631.1	CAGTGACGGCCCTCCTCGGAGAGGACGATGGGGCCGAAACGATCCTCGTACTTGGAGACCCCGTCCTGGAGGACGGCCAGCAGACGCTTGAGGTGCTTGGGATTGAGGATGACGCGCGAGCGCACCTTGGCGCGGGGCTGGTGCGGCTGGACGTAGATGAAGTCCAGGGTGAACTCCGTCTCCGTCTGATTGACGAGCGCCATGTTCACGTACTGACCATTGGCCACATCGTCGTCGATTTGAACCTGAAGGGAGACATCGGGGGGCTTGGGGGTGTCCGACAT
BO221_RS47795	0.335	0.194	0.272	0.003	0.281	0.329	Z-000015	BO221_RS47795	gene	D:\assemblies\040519CStranscriptome-131189281\archangiumVsGCF_RNA-Seq\ArchangiumspCbG35MeJA1_S47_L001_001.assembly\ArchangiumspCbG35MeJA1_S47_L001_001-0.template-seq	172493	NZ_MPOI01000022.1	+	801	12444..13244	3000	BO221_RS47795	0.237674	11	5	8	0	10	11	BO221_RS47795	BO221_46985	alpha	WP_073567632.1	TGGACCCGGAGAAGACGGCGCCGTTCGAGCTGGGGCGGGGAGAAGACGCCTGCCTCCTGCTGCACGGCTTCACGGGAAGCCCCTGGGAGATGCGCCCGTTGGGCGAGGCCCTGGCCGCACGAGGCCTGTACGTGCGAGCCCCCCAGCTGCCGGGCCATGGCTCCACCCCCGAGGCCCTGTTGAGCGTGAGCCATCGGGATTGGGAGCAGGCCGCGGCGCAGGCGCTGCTGTCGCTGCGTGGCTACCGGCGCATCTTCGTCGCGGGTCTGTCCATGGGGGCGCTGCTGGCGCTGCGGCTCGCGGCGGACTTCCCGGAGCAGGTGCACGGGCTGGCGCTCGTGGCTCCGGCGCTGCGCTTCAAGGGCCCCCTCATGTGGCTGCTCAAGCGGCTGCGGCGCC…
BO221_RS47800	0.409	0.52	0.476	0.499	0.426	0.437	Z-000016	BO221_RS47800	gene	D:\assemblies\040519CStranscriptome-131189281\archangiumVsGCF_RNA-Seq\ArchangiumspCbG35MeJA1_S47_L001_001.assembly\ArchangiumspCbG35MeJA1_S47_L001_001-0.template-seq	172493	NZ_MPOI01000022.1	-	1371	14580..13210	3200	BO221_RS47800	0.972329	23	23	24	21	26	25	BO221_RS47800	BO221_46990	histidine kinase	WP_073567633.1	TACGCCCGCGCGCCCAGTGGCAGCGACACCGTGAAGGTGGAACCCTCGCCCAGGCGGCTCTCCACGGAGATGTCTCCCCCGTGGGCCTGGACGATCTCCCGCGCGATGTAGAGCCCCAGCCCCAGCCCACTGGCCTCACTGGCGCTGATGGCCCGCTCGAAGCGCTCGAAGATGCGCGCGCGGTCCTCCTCGCGCAGCCCGACGCCCTGGTCCTTCACGGACAGGGACACCCGCGTCCCATCGGCCGCCACCTCGACGCGCACCGGCTTGCCCGCACCGTATTTGAGCGCATTGGTCAGCAGGTTGATGAGCACCTGCTCCAGCCGGCTCCGGTCCCAGAACCCCACCACGTGGGCTCCTGGGGCGACGTCGAGCCGCACGCCCATGTGCGTGAACTCT…
BO221_RS47805	0.293	0.559	0.163	1.468	0.135	0.36	Z-000017	BO221_RS47805	gene	D:\assemblies\040519CStranscriptome-131189281\archangiumVsGCF_RNA-Seq\ArchangiumspCbG35MeJA1_S47_L001_001.assembly\ArchangiumspCbG35MeJA1_S47_L001_001-0.template-seq	172493	NZ_MPOI01000022.1	-	333	15112..14780	3400	BO221_RS47805	1.38763	4	6	2	15	2	5	BO221_RS47805	BO221_46995	type II toxin-antitoxin system RelE	WP_073567634.1	TACGTCCGACGAAGCAACCGCGACAGGAGCAATCCCTCGAGGTCCCTTCTTCCATCCAGGACCGCCAGCACCAGGACGCGGTCCGTCCCCACGCGGTAGATGATGCGCCAGGGGCGGACGATGAGCTCGCGGTAGAGCCGGATGTTGCGTTGAGCCAGTTCTGGAACCACCCGTCCCCGAAGGGGCATGGATTCCAGCCGTTTCGCGGCCTGCTCCAGCCGCCCCAGGACGGCGAGGGCCGCTCCCGAGTCTTCTTGCTCGATGTAGTCGAGCAACTCATCGAGATCGATGCGGGCGACTTCCGCCCAGTCGACCGCGAAGCGCCGCCCCAT
BO221_RS47810	0.612	0.667	0.585	0.467	0.322	0.86	Z-000018	BO221_RS47810	gene	D:\assemblies\040519CStranscriptome-131189281\archangiumVsGCF_RNA-Seq\ArchangiumspCbG35MeJA1_S47_L001_001.assembly\ArchangiumspCbG35MeJA1_S47_L001_001-0.template-seq	172493	NZ_MPOI01000022.1	-	279	15393..15115	3600	BO221_RS47810	0.815764	7	6	6	4	4	10	BO221_RS47810	BO221_47000	type II toxin-antitoxin system Phd	WP_073567635.1	TACTTCTCCCGGGCGAGCCGCCGCCGAGCACGCGCGAAAACTTCCGGCTGAGGTGTCGTACGTCCCGCCTGCACATCCGCCTCGCCCTGGGAGGCGAGCTGGAGAAGCAGCGAGGCATCACGGAGGGCCTCGTAGGTGGCCACATCCAGGACGACCGCCTGGGCCTCTCCATTCTGCGTGATGACGACGGGCCTGCGCGATCGCTTCACCTCCCGCAGCAGTTCCGCGGCACGGGTCTTCATGTAGGTCACCGGCTTGATGTCCTCGGTCAGCTTCAT
BO221_RS47815	0.07	0.089	0.003	0.093	0.003	0.172	Z-000019	BO221_RS47815	gene	D:\assemblies\040519CStranscriptome-131189281\archangiumVsGCF_RNA-Seq\ArchangiumspCbG35MeJA1_S47_L001_001.assembly\ArchangiumspCbG35MeJA1_S47_L001_001-0.template-seq	172493	NZ_MPOI01000022.1	+	699	15534..16232	3800	BO221_RS47815	1.37249	2	2	0	2	0	5	BO221_RS47815	BO221_47005	ABC transporter ATP-binding protein	WP_073567636.1	TGTCCCCCGCCCAGCCCGTTGTCGAGCTCCACGACGTCTCCAAGTCCTACGCCGAGGGCGATGCCGTCCGCGAGGTGCTCGCCAACGTGCGAATCACCCTCCACGCGGGCGAGTTCATCGTGCTGCTCGGCCGCAGCGGCTCGGGTAAATCCACGCTTCTCAATCTCATCAGCGGCATCGATCTGCCCTCGCGGGGCACGGTGCGCGTCGATGGCCGGGAGCTCGTCACCCTGAGCGAGCACGAGCGCACCCTGCTGCGACGCGAGCGCATCGGCTTCATCTTCCAGGCCTTCAACCTGCTGCCCACCCTCACCGTGGAGGAGAACATCCTCCTGCCCCTGGAGCTCACCGGCCGCGACGGCCTCGGCTCACGCAACCGCGTGCGCGAGCTGCTCGACA…
BO221_RS47820	0.038	0.121	0.043	0.128	0.07	0.085	Z-000020	BO221_RS47820	gene	D:\assemblies\040519CStranscriptome-131189281\archangiumVsGCF_RNA-Seq\ArchangiumspCbG35MeJA1_S47_L001_001.assembly\ArchangiumspCbG35MeJA1_S47_L001_001-0.template-seq	172493	NZ_MPOI01000022.1	+	2553	16229..18781	4000	BO221_RS47820	1.56698	4	10	4	10	8	9	BO221_RS47820	BO221_47010	permease	WP_073567637.1	TGAAACAGCGTCTCCTGGTCCGCTCCAGCCTGCGTCACCTGGGCAGCCACCCGTGGCTCACCGCCCTGTCCCTGCTCGGCATCGCGCTCGGCGTGGCGGTGGTGGTGTCCATCGACCTCGCCAACGCGAGCGCCATGCGCGCCTTCGAGCGCTCCACGGATACGGTGGCGGGCCGTGCCACCCACCAGCTCGTCGGTGGGCCCTCGGGGCTGCCCGAATCCGTGTACCGCGCCCTGCGTCTCCAGCCCGGCGCCCCCGTCTCCGCTCCGGTGGTGGAAGGCTACGTGCGCGCGAGGAGCGGAGATCAGCGCATCCTCACCATCCTGGGAGTAGACCCCTTCGCCGAGGCGCCCTTCCGCTCCTTCGTTCCCCGAGGCGGTGGCAAGGTGGACATGGGCG…
BO221_RS47825	0.041	0.132	0.003	0.304	0.038	0.264	Z-000021	BO221_RS47825	gene	D:\assemblies\040519CStranscriptome-131189281\archangiumVsGCF_RNA-Seq\ArchangiumspCbG35MeJA1_S47_L001_001.assembly\ArchangiumspCbG35MeJA1_S47_L001_001-0.template-seq	172493	NZ_MPOI01000022.1	+	1179	18786..19964	4200	BO221_RS47825	6.04267	2	5	0	11	2	13	BO221_RS47825	BO221_47015	carotenoid 1,2-hydratase	WP_073567638.1	TGCGCGGACGCGGACTCATCATTGGTGTGATGGTGGTACTCGTGGGGCTCGCGGCCGGCGCGGCCTACGTCACGCGCGACACGTCGCCGCCCCTGGAGAACGCCCCGACGATGAAGGTGTCGGAGGCGCTCGGCGGGGCCAGCGGCGCGGAGGGCTACACGCAAGCGCTCGAGCCCCGGGAGTTCCACTTCCCCGAGGACCATGGCCCCCACCCCGGCTTCCACACCGAGTGGTGGTATTGGACAGGCAACCTCACCACGGCGGACGGGCACGAGTTCGGCTACCAGTTCACCCTCTTCCGCAGCGCCCTGGCCCCCGGGGAGGCGGAGCGCGCGTCCGCGTGGGGCACCCGGCACGTCCACATGGGGCACCTCGCGCTCTCGGACATCAGCGGCGGGC…
BO221_RS47830	0.214	0.136	0.003	0.214	0.197	0.579	Z-000022	BO221_RS47830	gene	D:\assemblies\040519CStranscriptome-131189281\archangiumVsGCF_RNA-Seq\ArchangiumspCbG35MeJA1_S47_L001_001.assembly\ArchangiumspCbG35MeJA1_S47_L001_001-0.template-seq	172493	NZ_MPOI01000022.1	+	456	20009..20464	4400	BO221_RS47830	6.90427	4	2	0	3	4	11	BO221_RS47830	BO221_47020	hypothetical protein	WP_073567639.1	TGTCGCAGCCTCACGAGTGGAGCTTCGGGACACACCGGGCCTGGTTCGAACCGCCCGACGTGCTGTGGATGGAGATTCACGGAGAGACGTCGCTGGAGGACGCCATCACCATCCTCGAGGTCTACCGCGAGGTAGGCAGCCAGCAGCGCTTCTTCCTGGTGACGGACCTCACGGACGCCACCACCGTGGACCTGAAGGCCCGGGACCACGTCTCCTGGAACTTCCACGCGGACTGGTTCCACAGCGCCACCTACATCGGAGCGGGACTGATGCAGCGGGCGGTGGCCACCAGCATGAGCTTCTTCCACTCCCTCACGGGTCAGCAGACGCGGCCGCAGCACTTCGTTCCAACAGAGAACGATGCACGCGCACTCATCGCCGAGGAACGCTCCCTGCTAG…
BO221_RS47835	1.052	1.562	3.065	2.814	1.617	5.235	Z-000023	BO221_RS47835	gene	D:\assemblies\040519CStranscriptome-131189281\archangiumVsGCF_RNA-Seq\ArchangiumspCbG35MeJA1_S47_L001_001.assembly\ArchangiumspCbG35MeJA1_S47_L001_001-0.template-seq	172493	NZ_MPOI01000022.1	+	417	20494..20910	4600	BO221_RS47835	1.67861	18	21	47	36	30	91	BO221_RS47835	BO221_47025	hypothetical protein	WP_073567640.1	TGACCATCCAGCGCGAGTGGAAGTTCGGGACGCACACCGCCCATTTCGAGCAGCCGGACATCCTGTGGGTGAAGATCCACGGAGAGACCACGCTGCAGGACGCCATCGCGTTGTCGGAACTCTACGGAGAGCTGGGTAACAAACACCCCTATTTCGTGGTGACGGACCTCACGGACGCCACCTCCGTCGAGACGGAGGCCCGGGAGCACGTTTCCAAGAGCATCAACCCCGGCTGGTTCCTCGGCTCCGTCTACATTGGCGCGGGCTTCGTGCAGAAGGCGGTGGCCAAGAGCCTGGCCTTCGTGCACGCCATGACGGGCAAGCTCACCTTCGACATGCACTTCGTCGCCACGGAGCCGGAGGCCCGCGAGCTCATCGCCCGCGAGCGCGCCCAGCTCA…
BO221_RS47840	0.198	0.251	0.331	0.132	0.046	0.073	Z-000024	BO221_RS47840	gene	D:\assemblies\040519CStranscriptome-131189281\archangiumVsGCF_RNA-Seq\ArchangiumspCbG35MeJA1_S47_L001_001.assembly\ArchangiumspCbG35MeJA1_S47_L001_001-0.template-seq	172493	NZ_MPOI01000022.1	-	987	21893..20907	4800	BO221_RS47840	0.298956	8	8	12	4	2	3	BO221_RS47840	BO221_47030	MBL fold metallo-hydrolase	WP_083682593.1	TAGAAGACGGCCATCTGCTCGGCCGGCTCGTCACGCGCCTCCAGCGGGCGCGTGTTGTAGGCCAGTGCCTCCTCCAGGCGCGCGGGCTTCTCGGCGCGCGGAGTCGTCATCAGCCGGATGAAGGCCTCGTGGTCCAACCGCAAGCGCGGGTTGGTGAGGCGCTCGTGGGCGATGGTGCTGAACGTCCGGCCGCCATAGTCGTGCGCGGGGAAGACGAGCGTGTCCTCGGGCAGCGACAACAACCGCTGGAGGCTGAGGTACTCGGCCTCGGCATCGCCCGTGGGCAGGTCCGTCCGGCCCGTGGCGCCGATGAGCAGCGTGTCCCCGGTCAGTACCCGGTCCTCCATCACCAGCACCAGCGCGTCCGAGGTGTGCCCCGGGCTGTCCCAGACGGTGAGG…
BO221_RS47845	0.003	0.443	0.003	0.003	0.003	0.343	Z-000025	BO221_RS47845	gene	D:\assemblies\040519CStranscriptome-131189281\archangiumVsGCF_RNA-Seq\ArchangiumspCbG35MeJA1_S47_L001_001.assembly\ArchangiumspCbG35MeJA1_S47_L001_001-0.template-seq	172493	NZ_MPOI01000022.1	+	210	21892..22101	5000	BO221_RS47845	0.917893	0	3	0	0	0	3	BO221_RS47845	BO221_47035	hypothetical protein	WP_073567642.1	TGGCCCTCGCCAAGAAGGCACTCGGCGCCTGGATTCTCGCGAAGTTCTTTCAGCGGCCCCGCGTTCCCTGGTACCGGCGCAACACCCTCGCCCGGCGCCCCGCCGCGAACTTCCTCCTCGGCCTGACCCCGTTGGGCCGCTTCAGCCTCGGGGGGCTCGCGTTGCTCAGCGCGCGCCGCCTCATGGCCCGCCGGCAGATTCCCGCCTGA
BO221_RS47850	0.003	0.526	0.41	0.368	0.169	1.355	Z-000026	BO221_RS47850	gene	D:\assemblies\040519CStranscriptome-131189281\archangiumVsGCF_RNA-Seq\ArchangiumspCbG35MeJA1_S47_L001_001.assembly\ArchangiumspCbG35MeJA1_S47_L001_001-0.template-seq	172493	NZ_MPOI01000022.1	-	531	22639..22109	5200	BO221_RS47850	5.35496	0	9	8	6	4	30	BO221_RS47850	BO221_47040	hypothetical protein	WP_073567643.1	CAGCGGGTCACGGGGGCGGCCATGGCCAGGTGCGCGTGGAGCGTGTCGGTACGCACGTAGAGGAACTGCGCGTCGCCAAAGGACAGGCCGTCCCCATCCACCAACTGCTGCTCCTGTTCCCCCAGGGCGATGGCGTTGACGAAGGTGCCGTTCATCGAGCCCGCGTCGCGCACGAAACAGTTGCCGTCCGCCGCGCTCCAGCGCACGAGCGCGTGGAACTTGGAGACGGACGGGTCATGGATGACCAGGGAGCTCGTCTCCAGCCGGCCCACGGCGAACACCTCGCCATCCGTCTTCGGCTTGAGGAAGAGGACCTGCAGGTGCTCGAAGCCCTGCAGCATCGCCATCAACCGGTCCGCCAGGCGCGAGCGGTGGGCCATGAACACCGTGCGCGCCCCG…
BO221_RS47855	0.476	1.044	0.916	0.79	0.575	0.711	Z-000027	BO221_RS47855	gene	D:\assemblies\040519CStranscriptome-131189281\archangiumVsGCF_RNA-Seq\ArchangiumspCbG35MeJA1_S47_L001_001.assembly\ArchangiumspCbG35MeJA1_S47_L001_001-0.template-seq	172493	NZ_MPOI01000022.1	+	1485	22738..24222	5400	BO221_RS47855	0.892055	29	50	50	36	38	44	BO221_RS47855	BO221_47045	glycerol kinase	WP_073567644.1	TGGCGAAGGCGAAGTACGTGCTGGCAGTGGACCAGGGCACCACCGGGACGCACGTCTCCATCCTCGACGACAAGCTGCGCGTGGTCGGGAGCTCGTACCGCGAGTTCACCCAGTACTTCCCCAAGCCCGGCTGGGTGGAGCACGACCTGGAGGAAATCTGGTCCAGTGTCGAGCAGTGCATCCGTCTGGCGCTGAAGGACGCGGGGCTGGCGGGCAAGGACCTCTCCGCGGTGGGCATCACCAACCAGCGCGAGACGTCCGGCCTGTGGCTGCGCGACGGGGGCAAGCCCCTGAGCCATGCGATCGTCTGGCAGGACCGGCGCACCTCGGAGCACTGCGCGAAGCTGCGTGAGCAGGGCGAGGAGTCCCGGGTGCGGCAGACGACGGGCCTGGTGTTGG…
BO221_RS47860	1.719	3.281	4.096	3.448	0.865	4.152	Z-000028	BO221_RS47860	gene	D:\assemblies\040519CStranscriptome-131189281\archangiumVsGCF_RNA-Seq\ArchangiumspCbG35MeJA1_S47_L001_001.assembly\ArchangiumspCbG35MeJA1_S47_L001_001-0.template-seq	172493	NZ_MPOI01000022.1	+	312	24259..24570	5600	BO221_RS47860	0.812224	22	33	47	33	12	54	BO221_RS47860	BO221_47050	4a-hydroxytetrahydrobiopterin dehydratase	WP_073567645.1	TGGCCTATGACCGCACGCAGTTGACCCCCGAGGCGCTGAAGCAGTTCCTCACGGAGCACCCCGAGTGGAAGCACGAGGGTGGGATGATCCGCCGCACGTACGAGGCGCCGAGCTTCCTGGCGGGCATCGAGTTCGTGAGCCGGGTGGCGAAGGCCGCCGAGGCGGCGGACCACCACCCGGACATCGACATCCGTTGGCGCAAGGTGACGCTGGCGCTGGTGACGCACGACGCGGGAGGGCTGACGTGGCGTGACACGAAGCTGGCGGCCGAGGCGGACACGCACTTCACCCAGGTCGTGAAGCAGGGCTGA
BO221_RS47865	0.237	0.577	0.308	0.58	0.164	0.408	Z-000029	BO221_RS47865	gene	D:\assemblies\040519CStranscriptome-131189281\archangiumVsGCF_RNA-Seq\ArchangiumspCbG35MeJA1_S47_L001_001.assembly\ArchangiumspCbG35MeJA1_S47_L001_001-0.template-seq	172493	NZ_MPOI01000022.1	+	1236	24570..25805	5800	BO221_RS47865	0.972614	12	23	14	22	9	21	BO221_RS47865	BO221_47055	hypothetical protein	WP_073567646.1	TGAGGGCAGCACTCATTGTCGCCGGGGTGCTGCTGGCGGGACCGGTGGCACGGGCACAGGAAGAGGTGCCCGAGGCCACCCGGCCGGAGCGGCTGTACCTGAACTCGGGCGTGCTGATGGGCTCGTCGCGGGTGGTGGGGCTGGGCGGGGCGTACGTGGGCATCGCCGAGGGCGTGGCGGGCTTCACGCACAACCAGGCGGCGCTGGCGCACCGCGCGCCGGGGCTGGACCGGGACTGGGACGTGGGCTTCACGCTGTCCTGGATGAACCTGCCGCTGGCGAAGGTGAAAGGCGAGGACCTGGACAACGACGGCCTGGCGGACGACGCGCCGGAGACGTTGCAACTCCAGGGCGCGGTGATGCTGCAGTACCGCAACTTCGGGCTGGGCTTCTCGCTGC…
BO221_RS47870	0.112	0.213	0.003	0.075	0.155	0.165	Z-000030	BO221_RS47870	gene	D:\assemblies\040519CStranscriptome-131189281\archangiumVsGCF_RNA-Seq\ArchangiumspCbG35MeJA1_S47_L001_001.assembly\ArchangiumspCbG35MeJA1_S47_L001_001-0.template-seq	172493	NZ_MPOI01000022.1	+	873	25919..26791	6000	BO221_RS47870	3.15002	4	6	0	2	6	6	BO221_RS47870	BO221_47060	EamA	WP_073567647.1	TGTGGAAGACGGGAGTGCTCACGGTCCTCGCGCTGATCGGCTTCGCTGCCAATTCCCTGCTGTGCCGAGCCGCCCTCGAGAACGGAGCGTGGAGGATCGACGCGGCGAGCTTCACGAGCATCCGCCTGGCATCAGGAGCCATCGTCCTATGGCTCCTATTAAGGATGCGCGGCAACAAGAACGCAGCACGAAAAGGCTCCTGGGGTTCAGGGCTGGCACTGTTCGCCTACGCGGCGGGCTTCTCGCTGGCGTACGTGCGAATCCCGGCGGGAGTGGGCGCGCTCATCCTCTTCGGCTGCGTGCAGGCGACGATGCTGGGGATAGGACTCTTCCGGGGCGAGCGCCCACGGGCACTCGAGTGGCTGGGGCTGGCGATGGCACTCGGAGGGCTCATCGTGC…
BO221_RS47875	0.086	0.544	0.003	0.114	0.631	0.168	Z-000031	BO221_RS47875	gene	D:\assemblies\040519CStranscriptome-131189281\archangiumVsGCF_RNA-Seq\ArchangiumspCbG35MeJA1_S47_L001_001.assembly\ArchangiumspCbG35MeJA1_S47_L001_001-0.template-seq	172493	NZ_MPOI01000022.1	-	285	27091..26807	6200	BO221_RS47875	4.67426	1	5	0	1	8	2	BO221_RS47875	BO221_47065	hypothetical protein	WP_073567648.1	CAGCCATGTCGCCCGGGGCGCCGCCGTGCCGCCTGCCGCACGCCGGGCAGGGGTCGGGGCGGGGACTCCAGGTGTGCGGCGCGGGGGGTCCTCGCGGCGGGGGTGCCCAGCTCACTCCCATCCTCGGGGAGGGGGCGCTCCTCCTCGCGCCGCTGCGCTGGCGCGCTGAGCAGGCGGGAGCCCGGCTGCCAGTCAAAGAGCAGGATGGAGATCAGCACCATCAGCACCACCGTGCGCCGGAACGAGGGGGACTCCTGGAGGAGCAGCTGCGGGTTCATCTGCAT
BO221_RS47880	0.322	0.409	0.404	1.183	0.371	1.306	Z-000032	BO221_RS47880	gene	D:\assemblies\040519CStranscriptome-131189281\archangiumVsGCF_RNA-Seq\ArchangiumspCbG35MeJA1_S47_L001_001.assembly\ArchangiumspCbG35MeJA1_S47_L001_001-0.template-seq	172493	NZ_MPOI01000022.1	-	606	27764..27159	6400	BO221_RS47880	2.20883	8	8	9	22	10	33	BO221_RS47880	BO221_47070	hypothetical protein	WP_073567649.1	CACAAGTCCATGACATCAAGCGCTTTGGTCGCCAGTAGTGCACGAAGGAGCTCCTCAAGCTCCCCAAGGCGCATCTTCATTTCCACCGCTTTGAACTCGACTCCTTGGTCATCCGTTACCAGAACCCATCCTTCCTGGCTCGCCTGTGCAGCAATGAGCCAGTCGATGGTCGCGCTGCATCGCTTACCGACCTTTCTCAGTTCCTCCGAGTCATGCAGCCCAAGAGTCCTGACGTAACGTAGCCTCTTCGCCTCGCGCCATGCCGATGCATCAGGGAACATTCCAGCAATCAATTCGGCGGCACGCTCGGCATGGTGCTTCTCGAAAGCCACGACCTGAAGCCCCTTATCCCGAAGACCCTGGTCCACCACGGACGCATCGTAGGGCGAGCCCATTTGG…
BO221_RS53215	0.446	0.97	0.498	0.821	0.514	1.244	Z-000033	BO221_RS53215	gene	D:\assemblies\040519CStranscriptome-131189281\archangiumVsGCF_RNA-Seq\ArchangiumspCbG35MeJA1_S47_L001_001.assembly\ArchangiumspCbG35MeJA1_S47_L001_001-0.template-seq	172493	NZ_MPOI01000022.1	-	1311	29061..27751	6600	BO221_RS53215	1.34577	24	41	24	33	30	68	BO221_RS53215		hypothetical protein	WP_083682595.1	CAGGCCTGTTCATCGCCCTTGTCGTCCTGGTGCACATCGAGCATCGCAGCGAACCGCTCATCCGACATCATTTCGACGTGACCGTCCCTCTTAAGGAACATTACGCCTCCACCATTTAGCAACCCCAGTTCTCGACGGATGTTCTCTGGCACCCGCACAACTCCTTCCGTTGAGAGATAGCACCGGGCCGCATCGACGCCAGGAGGTACGACATCCTCCGGAAAACCAACAGCGGCGCGGGCCAGTTCGACATTACGCGCCTCAATCATAGGCCCTGTTGGAGTGGGCTCCATCAAATAGAAATGTGGACCAGACTCGAATGCTGGCGAATGGCTCGTAAGGAAGAGTTGACTTGGTCCACCAAGCGCCCCCACTAGTTTTTGACTAAAAACGTCGCGC…
BO221_RS47890	0.181	0.346	0.353	0.363	0.188	0.312	Z-000034	BO221_RS47890	gene	D:\assemblies\040519CStranscriptome-131189281\archangiumVsGCF_RNA-Seq\ArchangiumspCbG35MeJA1_S47_L001_001.assembly\ArchangiumspCbG35MeJA1_S47_L001_001-0.template-seq	172493	NZ_MPOI01000022.1	-	1077	30249..29173	6800	BO221_RS47890	0.987133	8	12	14	12	9	14	BO221_RS47890	BO221_47075	succinyl-diaminopimelate desuccinylase	WP_073567651.1	TATCTTGCGTCTCGCAGGAACGTGGCCAGCTTCTCGTAGGCCACGGCCAGCGCGGGAATCGGGGCGCACTCGTTGGCCTGGTGCGCCTGCGCCGTCTCTCCCGGCCCGAAGTTCACCGCGTCCACGCCGAACTCGGAGAAGCGCGCCACGTCCGTCCACGCCTGCTTCGACGCCGCCGGCAGTCCCGTCAGCTTCAGGAGCTGCTGGAACAGCGGGTTGTCCGCGCACACCCGGCCGCTCGGCGCCAGGTCCGTGAACTCCACCTCCGCCGCGTCCCCCACCAGCTCCCGCACGTCCTGCTGCGCCCGCTCCACCGTCTTCCCCGGCGCGAAGCGGTAGTTCAGGTTCAGCTCGAACGCCTCCGGAATCACGTTGCGCGCCCGCCCTCCCGAGGCCTTC…
BO221_RS47895	0.491	0.596	0.423	0.507	0.309	0.659	Z-000035	BO221_RS47895	gene	D:\assemblies\040519CStranscriptome-131189281\archangiumVsGCF_RNA-Seq\ArchangiumspCbG35MeJA1_S47_L001_001.assembly\ArchangiumspCbG35MeJA1_S47_L001_001-0.template-seq	172493	NZ_MPOI01000022.1	-	1092	31337..30246	7000	BO221_RS47895	0.940838	22	21	17	17	15	30	BO221_RS47895	BO221_47080	methyltransferase domain-containing protein	WP_073567652.1	CATGGCATGGCTTTCGGAGCGGGAACCAGGCAGTAGAGGGTGGTGACTTCGCGGGAGCGCGCCGCGTGGAGCGGGTCGGACTTGTCCTTCGCCTTCGAGTGGCGCGCCGGGGCCGAGCGCTTCCACTTCACGGCGAGCCCGCACCGCGCGAGCTCCTGCTCGAGCCAGTCCGCGGCGCGCAGCTCGAGCAGCACCGCGAGGTCGGAGAGCAGCAGCAGTCCCTCGCCCCCGGGGTTGAGGTGTGCGGCCAGTCCTTCGAGGAAGCCGCGCAGGAAGCGGTTCTCCTCGTCGAACACGGCGCGGTCCACGCGGTTCTTCGGCGGCTCGGGGAGCCACGGCGGATTGCTCACGATGAGGTCCGCCTTGCCGGGAGGGAAGAGGTCTCCCTCCATCACCTCG…
BO221_RS47900	0.355	0.865	1.121	0.869	0.436	1.337	Z-000036	BO221_RS47900	gene	D:\assemblies\040519CStranscriptome-131189281\archangiumVsGCF_RNA-Seq\ArchangiumspCbG35MeJA1_S47_L001_001.assembly\ArchangiumspCbG35MeJA1_S47_L001_001-0.template-seq	172493	NZ_MPOI01000022.1	-	825	32171..31347	7200	BO221_RS47900	1.1384	12	23	34	22	16	46	BO221_RS47900	BO221_47085	2,3,4,5-tetrahydropyridine-2,6-dicarboxylate N-succinyltransferase	WP_073567653.1	TACACCGGCACGGCGAAGTCGCGCAGCGCCGCGTTGAGACTCGTCTTCTTGTCGGTGCTCTCCTTGCGCTGCCCGATGATGAGCGCGCACGGCACCATGTAGCGGCCGGCGGGGAACTGCTTCTCCTTCATGCCCGGAATCACCACGCTGCGCGCGGGCACGCGGCCCTTGTAGACCTTCTCCTCGGGGCCGGTGACGTCGATGATGGGCGTGGAGGCCGTCAGCACCACGTTGGCGCCGAGCACCGCCTCCTCCTCCACCACCACGCCCTCCACCACGATGCAGCGGCTGCCGATGAAGGCCCTGTCCTCGATGATGACCGGCGAGGCGGTGGGCGGCTCGAGCACCCCGCCGAGTCCCACGCCACCGGACAGGTGCACGTCGCGGCCCACCTGGGCG…
BO221_RS47905	0.003	0.003	0.003	0.196	0.003	0.288	Z-000037	BO221_RS47905	gene	D:\assemblies\040519CStranscriptome-131189281\archangiumVsGCF_RNA-Seq\ArchangiumspCbG35MeJA1_S47_L001_001.assembly\ArchangiumspCbG35MeJA1_S47_L001_001-0.template-seq	172493	NZ_MPOI01000022.1	-	333	32546..32214	7400	BO221_RS47905	20.5149	0	0	0	2	0	4	BO221_RS47905	BO221_47090	hypothetical protein	WP_073567654.1	CATGCGCCCACGTGCCGCGCCGCCTCCAGCTTCGTGTACGGAGGCTCCGCCAGGGGATAGGTGGCCGTGACGAGCTCCATGCGCTTCCGGCCCGCCTCGGGCTCCAGGACCTCGCGCTCCCGTCCCGCCACGTGCACGCCCCGGCCCGACACCCGCTCCACCCGCGCCAGGGGCACCGCCCACAGCTTGCGCGAGAAGCGCTTGCGCACGAACAACACCGTCTCCCCGACGCAGTCCACCCGCCCCAGCACCTTCCCGTTCAGGTCCAGGACCTTCATCCAGTGCTGGATGGACTTGCGCTGGAAAGGGGACTCCAACCACTCCGCGGCCAT
BO221_RS47910	0.034	0.043	0.114	0.091	0.003	0.1	Z-000038	BO221_RS47910	gene	D:\assemblies\040519CStranscriptome-131189281\archangiumVsGCF_RNA-Seq\ArchangiumspCbG35MeJA1_S47_L001_001.assembly\ArchangiumspCbG35MeJA1_S47_L001_001-0.template-seq	172493	NZ_MPOI01000022.1	+	1437	32991..34427	7600	BO221_RS47910	0.518875	2	2	6	4	0	6	BO221_RS47910	BO221_47095	aminotransferase class V-fold PLP-dependent enzyme	WP_073567655.1	TGGCTCCCCACCGCCCGAACCTCGCCGCCGCCTACGATTCCGAGCACTTCCGCCGCCTCGGGCACCAACTGGTGGACCAGCTCGCCGACCACCTCGCCCGCACCACCCGCCGCGAGGGCCCCGTGCTCCCCTGGGCGCCACCCGCCACCCACATCGAGCGCTTCCCCGCGGACTTCCCCGAGGAGCCTGGCGGAGACGCATCCGCCCTCCTCGCCCGCGTCATCGAGGACTCGCACCACCTGCACCACCCACACTACGTGGGCCACCAGGTGTCCGTGCCCCTGCCCCTCGCCGCCCTGTGTGACCTCACCTCCTCGCTGCTCAACAACGGCATGGCCGTCTACGAGATGGGGCCCGTCTCCACCGCCATGGAGCACAACGTGCTGCGCTGGATGGCCG…
BO221_RS47915	0.157	0.04	0.28	0.42	0.116	0.556	Z-000039	BO221_RS47915	gene	D:\assemblies\040519CStranscriptome-131189281\archangiumVsGCF_RNA-Seq\ArchangiumspCbG35MeJA1_S47_L001_001.assembly\ArchangiumspCbG35MeJA1_S47_L001_001-0.template-seq	172493	NZ_MPOI01000022.1	+	777	34562..35338	7800	BO221_RS47915	2.48742	5	1	8	10	4	18	BO221_RS47915	BO221_47100	hypothetical protein	WP_073567656.1	TGAAGTCCAGCTCCTCTCTCAAGTTCCTCCTCGGCGGTCTGATGCTGCTGGCCGCTCCGTCCGCGCTGGCGGACAGCGCCGCGAACATCGCCCTCTTCGACTCGAAGATCGCGGCCGCGCGCACCAGCACCAGCCCCAGTGGCGCAACGGTCACCCGTGCGGAGATGGCGGGTGCGCTCGATGCCTTCGACCGGGACTACTGGGTGGACACCACGGAGCGCGCGCACCTGTCCACCAAGGTGGGCAATGCCACCTTCCTCACCGGAGTGGCGGCGGATGCGAAGAAGTACCTCAACGACTTCTACGAGCTGAACGACGCGGAGACCTACGCGGCGCCGCTGGGGATGAACGCGGTGTCGGGCACGCCGGCCCAGCTCTACGGCGCGAGCGGAGCGCTCG…
BO221_RS47920	0.576	0.948	0.415	1.041	0.749	1.566	Z-000040	BO221_RS47920	gene	D:\assemblies\040519CStranscriptome-131189281\archangiumVsGCF_RNA-Seq\ArchangiumspCbG35MeJA1_S47_L001_001.assembly\ArchangiumspCbG35MeJA1_S47_L001_001-0.template-seq	172493	NZ_MPOI01000022.1	+	720	35449..36168	8000	BO221_RS47920	1.75354	17	22	11	23	24	47	BO221_RS47920	BO221_47105	glycosyltransferase family 2 protein	WP_073567657.1	TGCTCGTCTCGGTCGTCATCCCTGTCTACAACGAGATTTCCACCCTCGCTGAGATCCTCCGCCGCGTCACCGCGGTGGACTTCCCCAAGGAGCTCGTCATCGTGGACGACTGCTCCCGCGACGGCAGCCGCGAGCTGCTCCAGCGTCTGGCCAGCGAGGGCCTGTCCGTCATCGGCGGCACCCCGAAGAACCGCAACGACGTGCGCGTCCTCCTCCAGGAGAAGAACCAGGGCAAGGGCGCCGCCCTGCGCCGCGGCTTCGCCGAGTCCGCCGGGGACATCGTCATCGTCCAGGACGCCGACCTCGAGTACGACCCGCGCGAGATTCCCCGCGTCCTCCAGCCCATCCTCGATGGTGACGCGGACGTCGTCTTCGGCAGCCGCTTCACCGGCACGCCCC…
BO221_RS47930	2.332	3.416	2.128	4.22	1.781	4.797	Z-000041	BO221_RS47930	gene	D:\assemblies\040519CStranscriptome-131189281\archangiumVsGCF_RNA-Seq\ArchangiumspCbG35MeJA1_S47_L001_001.assembly\ArchangiumspCbG35MeJA1_S47_L001_001-0.template-seq	172493	NZ_MPOI01000022.1	+	1035	37117..38151	8400	BO221_RS47930	1.28611	99	114	81	134	82	207	BO221_RS47930	BO221_47115	rod shape-determining protein	WP_043412497.1	TGTTCGACTGGCTCCACACTCTCTTTTCGCGTGACCTCGCCATCGACCTGGGCACGGCCAACACGCTCATCTACATCCGCGGCCAGGGCATCGTGTCCAACGAGCCCTCCGTGGTGGCCGTCCAGCAGGACGCGCGCGGCGGCAAGAAGGTGCTCGCCGTGGGCAAGGAGGCCAAGGAGATGCTCGGCCGCACGCCGGGCAACATCGTGGCCATCCGCCCGATGAAGGACGGCGTCATCGCCGACTTCGAAATCACCGCGGCGATGCTCCGCTACTTCATCCAGACGGCGCACAATCGCAAGTCGCTCGTCAGCCCGCGCATCGTCATCGGAATCCCCTCGGGCATCACCGAGGTGGAGCGCCGCGCGGTGCGCGAGGCCGCCGCCAACGCCGGTGCCC…
BO221_RS47935	0.116	0.519	0.097	0.003	0.161	0.287	Z-000042	BO221_RS47935	gene	D:\assemblies\040519CStranscriptome-131189281\archangiumVsGCF_RNA-Seq\ArchangiumspCbG35MeJA1_S47_L001_001.assembly\ArchangiumspCbG35MeJA1_S47_L001_001-0.template-seq	172493	NZ_MPOI01000022.1	+	837	38437..39273	8600	BO221_RS47935	0.271631	4	14	3	0	6	10	BO221_RS47935	BO221_47120	hypothetical protein	WP_083682597.1	TGGTGACGGGCCTCATGGCCGTGCTCTTCCTCCTCCCGTGGGGTGCACGCGCCCAGGTGTCCCCGGAGGTTCGGACCTATCTCACCTCCGTCAGCAGTCTCTACGAGAGCCTCGAGTACGAGCGGGCGTTGGAGCAGATCTCCAGCGCCCGGCGCCTGACACGCGGAGCGGAGGATGACGTGGCGCTCTCGCTGTACGAGGGCCTCATCCTCGCCGACATGAGCCAGAGCGACGCGGCCAGCGCGGCCTTCAAGGCGGCCCTGTTCCTGAACCCGGAGGCGAAGCTGCCGGTGCGGGTGTCACCCAAGGTGGCGCGGCAGTTCAAGGGCCTGCGCAAACAGGTGAATCAGGCGCTGGCCGCGGGCCGCACGGAAAACCAGCCGGAGCCCCAGCGGCCCG…
BO221_RS47940	0.128	0.204	0.179	0.129	0.207	0.221	Z-000043	BO221_RS47940	gene	D:\assemblies\040519CStranscriptome-131189281\archangiumVsGCF_RNA-Seq\ArchangiumspCbG35MeJA1_S47_L001_001.assembly\ArchangiumspCbG35MeJA1_S47_L001_001-0.template-seq	172493	NZ_MPOI01000022.1	+	1518	39282..40799	8800	BO221_RS47940	1.07919	8	10	10	6	14	14	BO221_RS47940	BO221_47125	hypothetical protein	WP_083682631.1	TGGCGAGATTCGCGGTGTCCGCGGCCGTGCTGCTCGGCGGAGCTTCCGGCTGCATCGACTTCGAGCAGGAGGGCGCCTTCTTCTGCAAGCAGTACCCGGAGCGCTGCGACCCGGGCCCGAGCGACGAGCAGAACCCGCCCACGGGCAGCGACGGACCCACGGGCGAAGGCGAAGCGGGAGCTCCGGAGATCATCGAGGCCCATCAATCCGCCACGTTGGTCCTGAGCCGGGGCACCATCCGCCTGCGCATTTCCACGAGGAACGCGGACAATGGCCCGCTCGAGTTCGCCTGGAGCGCCCCCACCGGAACACTGGGAGCACCGGTCAACGGCGCGACCACGAGCGAAGTCATCTGGACGGCTCCCCCCTGCATGCCGCAGGGAGGCATGCCCGAGGTGA…
BO221_RS47945	0.265	0.048	0.232	0.127	0.314	0.466	Z-000044	BO221_RS47945	gene	D:\assemblies\040519CStranscriptome-131189281\archangiumVsGCF_RNA-Seq\ArchangiumspCbG35MeJA1_S47_L001_001.assembly\ArchangiumspCbG35MeJA1_S47_L001_001-0.template-seq	172493	NZ_MPOI01000022.1	+	1287	41427..42713	9000	BO221_RS47945	1.84163	14	2	11	5	18	25	BO221_RS47945	BO221_47130	hypothetical protein	WP_083682633.1	TGAACCAGGGAGCGATGTCCCTGCGCATCTCGGCGCAGGATGCACAGGACAGCGCGCTTCGCTTTTCCTGGGAAGCCAACACCGGAACGCTGGAGACACCTGCAAGTAGCGCGACCACGAGCGAGGTCAGATGGAAGGTTCGCGGCTGTGTGCCCGAAGGGCTCACGCCAACTGTAAAGGCGACGGTGACCAACTCCCAGGGTCTTTCCGTCTCGACGAACTTCACCGTTTACGCCACCCCGTGCATCATCCAAGAGGCGGGTGACCAGCACTCCCTGAGAGTGCAACCAGACGGTACGGTGTGGGCCTGGGGGAACAACACTTACGGGCAATTGGGGGATGGGACAACCGCCCACGGCGCCGCAAGGGTGCAGGTAAGAAACTTGCGCGGCGTGACCA…
BO221_RS47950	0.042	0.003	0.003	0.003	0.003	0.083	Z-000045	BO221_RS47950	gene	D:\assemblies\040519CStranscriptome-131189281\archangiumVsGCF_RNA-Seq\ArchangiumspCbG35MeJA1_S47_L001_001.assembly\ArchangiumspCbG35MeJA1_S47_L001_001-0.template-seq	172493	NZ_MPOI01000022.1	-	1158	43885..42728	9200	BO221_RS47950	1.25319	2	0	0	0	0	4	BO221_RS47950	BO221_47135	ABC transporter permease	WP_073567662.1	CACGCTCTCAACGCATCGAGAATCGACAGCCGTGAGGCGCGCAGGGCGGGCAGCAGTCCGCCCAGTGTCCCCATCAGCGTCCCGAAGACGAGCGCCGCCACCACGATTCCCGGTGTCGGCGTGAAGCCGAAGCGAATCTCGGCGAACGTCTGGAAATTGAGCGTCCGGATCTCCATCCACCGCGTGGCCAGCGCCCCCAGCGCGCCCAGCACCCCTCCCGCCGCTCCCAGCACCGCGGACTCGATGAGGATGCTCGCCAGCACACTCCGGCGCCGGTAGCCCACCGCCCGCAACATCCCCAGCTCACCAATGCGCGCCGCCACCTGCGCGTACATGGTGATCATCGCCCCCAGCACCGCGCCCACGCTGAAGATGAAGGACACGAACAGGCCCAGCACC…
BO221_RS47955	0.042	0.003	0.003	0.003	0.003	0.003	Z-000046	BO221_RS47955	gene	D:\assemblies\040519CStranscriptome-131189281\archangiumVsGCF_RNA-Seq\ArchangiumspCbG35MeJA1_S47_L001_001.assembly\ArchangiumspCbG35MeJA1_S47_L001_001-0.template-seq	172493	NZ_MPOI01000022.1	-	1161	45049..43889	9400	BO221_RS47955	0.393373	2	0	0	0	0	0	BO221_RS47955	BO221_47140	peptide ABC transporter permease	WP_073567663.1	CAGGCCACCTTCCTCAGCCCCTCGGCCACGGGGATGCGCACCGCGCGCCACGCGGGGATGATTCCGGCCAGCAGCGACACCCCCACCGCCGCCAGCACCCCGAGCACCAGCGTGCTCTCCCGCATGAAGTCAGTGGGAAGTCCGCCCATCTGCGAGCCCACCACCGCGACGAAGCCCCGCACGAGCGGCGGCGCGATGAGCACCCCCAATCCCCCCGAGGCCAGTCCAATGGCCAGGGACTCGAAGAGCACGAGCATCACCACCCGCCCGCTCTTGAAGCCCATGGCCCGCAGCGTGGACAGGTCCCTCGTGCGCTCGCGCACGCTCATGGCCAGCGTGTTGCCGATGACGAGCAGGATGATGAGCAGGATGACGGTGGCCACCACCTGCACCGCGGTG…
BO221_RS47960	0.003	0.003	0.161	0.003	0.003	0.003	Z-000047	BO221_RS47960	gene	D:\assemblies\040519CStranscriptome-131189281\archangiumVsGCF_RNA-Seq\ArchangiumspCbG35MeJA1_S47_L001_001.assembly\ArchangiumspCbG35MeJA1_S47_L001_001-0.template-seq	172493	NZ_MPOI01000022.1	-	675	45720..45046	9600	BO221_RS47960	0.251263	0	0	4	0	0	0	BO221_RS47960	BO221_47145	ABC transporter ATP-binding protein	WP_073567664.1	CATTGCAGCAGCCCCTTCTCCAGGTGCCGCACCAGATCCGCGCGCTCGGCCGCATGCGGGTCGTGCGTCACCATGACGAGCGTCTTGTGCAGCTCGTGGTGCAGCACCGTGAAGAGATCCAACACCTGCTCGGCCGACTTGCGGTCCAGGTCTCCCGTGGGCTCGTCCGCGATGAGCAGGTCTGGATCCGTGACGATGGCCCGGGCGATCGCCACCCGTTGCTGCTCGCCTCCCGACATCTGCGGCGGCCGGTGCCCCATGCGGTGCCCCAGTCCCACCACCTCCAGCGCGGCCGCCACGTGCTCACGGCGCTCGGCACGCGAGAGCGGGGTGAGCAGCAGCGGCAGCTCCACGTTCTCCGCCGCCGTGAGCACCGGCAGCAGGTTGTACATCTGGAAG…
BO221_RS47965	0.003	0.05	0.003	0.003	0.003	0.039	Z-000048	BO221_RS47965	gene	D:\assemblies\040519CStranscriptome-131189281\archangiumVsGCF_RNA-Seq\ArchangiumspCbG35MeJA1_S47_L001_001.assembly\ArchangiumspCbG35MeJA1_S47_L001_001-0.template-seq	172493	NZ_MPOI01000022.1	-	1230	46946..45717	9800	BO221_RS47965	0.917893	0	2	0	0	0	2	BO221_RS47965	BO221_47150	efflux RND transporter periplasmic adaptor subunit	WP_073567665.1	CATCCGCCCTCCGTCCGCACCTTCACCTTGCGCCCCGGACGCAGCGAGCCATCCGGCGACACCACCACCTGGGTCCCCGGCTCCGGTCCCTGGGCCAACGCCACCTCGTCCCCCACCTTCTCCGCCACCTGTACCGGCTGCCGCTTCACCTTCCCGTCCTGCACCACCCACACCACGGACTCCCCACCGTTCCGCACCACCGCCGACGCCGGCACCCGCAGCGCCGCGTCCTGTTTCGTGAGCGCCTCCTCCGGCACCGCCTCCTTCAGGAAGGCCACCCGCGCCCCCATGTCCGGCAGCACGCCCGGGGGAATCTCCTCGAACGCCACGTTCACGTCCGCCGTCGCCTTGGAGCGGTCGATGGCGGGGCGCACCGAGCGCACCTTCGCGACGAACGCC…
BO221_RS47970	0.223	0.003	0.003	0.003	0.003	0.003	Z-000049	BO221_RS47970	gene	D:\assemblies\040519CStranscriptome-131189281\archangiumVsGCF_RNA-Seq\ArchangiumspCbG35MeJA1_S47_L001_001.assembly\ArchangiumspCbG35MeJA1_S47_L001_001-0.template-seq	172493	NZ_MPOI01000022.1	+	219	47159..47377	10000	BO221_RS47970	0.225601	2	0	0	0	0	0	BO221_RS47970	BO221_47155	DUF2171 domain-containing protein	WP_073567666.1	TGATCGATCCCGGCGACATCCACGAGGGAATGACGGTGAAGGACGGGTATGGGCGGAAACTCGGGACGGTGTCGAACGTCGGGGACACCCACTTCGAGCTGGGGCAGGGCTCGCCCGCCCGGCGGGACTACATGGTGCACTTCCACCGTGTGGAGCGCGTCCAGGGCCGGGAGGTCGTCCTCACGTCCGCGCCCACCACCGTGCCTCCCGAGGACTGA
BO221_RS47975	0.003	0.091	0.003	0.003	0.003	0.035	Z-000050	BO221_RS47975	gene	D:\assemblies\040519CStranscriptome-131189281\archangiumVsGCF_RNA-Seq\ArchangiumspCbG35MeJA1_S47_L001_001.assembly\ArchangiumspCbG35MeJA1_S47_L001_001-0.template-seq	172493	NZ_MPOI01000022.1	-	1365	48766..47402	10200	BO221_RS47975	0.728532	0	4	0	0	0	2	BO221_RS47975	BO221_47160	DUF2156 domain-containing protein	WP_073567667.1	CAAGCGGGCTCGAGCGACGGATGCTTCCGGGCCCAGAAGAGCAGCACCGCCGCCGTGGCGGGCGCGAGCACGGCCACTCCCATGACGAGCCAGTCGCCGAGCCCTCGCGCGCGAGGGAGGTTGTAGAGAAGCGCCTCCAGCAAGGTGAGGCAGGCATCTCCGGTGATGAGCGAGGCCAGCAGCGTGGCGAGCCCCGAGCGCCAGCGGCGGACGAGGGAGAAAAGCCCCACCGTCAGCCCCACGTCGAAGAGCACCCAGCCCCACTGCACGAGCGGCGAGGGGAAGCGGTGGGCGTTGGCCGGCAGCGCGAGCAGCACCGTCCAGGGCACCAGCAGCACCGCGAGCAGCCACACGAGCGGCAGGGGCCGGCGCAGGAGCGTGGCCAGGCCGAAGCGTGTG…
BO221_RS47980	0.003	0.115	0.029	0.003	0.003	0.051	Z-000051	BO221_RS47980	gene	D:\assemblies\040519CStranscriptome-131189281\archangiumVsGCF_RNA-Seq\ArchangiumspCbG35MeJA1_S47_L001_001.assembly\ArchangiumspCbG35MeJA1_S47_L001_001-0.template-seq	172493	NZ_MPOI01000022.1	-	1884	50646..48763	10400	BO221_RS47980	0.339503	0	7	2	0	0	4	BO221_RS47980	BO221_47165	CBS domain-containing protein	WP_073567668.1	CATGCCGGAGTGGGCATCCCGGGCCGCGGGCCGCCTCCGATGCCCCGCTCGTGCTGGTGCGCCTCCTCCAGCCGGCGGCGGTGCGCGGCCAGCAGATCGCTCCGCGTGAGGATGCCCACCACCTTCCACGGCTCCCCACGCTTCACCACCGGCAGCCGTCCCACGTCCTCGCGCACCATGTGGTCCGCCGCCTCGCGCAGGGTGCTGTCCTCGAAGACGACCGCCGGGGGCTTGCGGATGAGCTCCCCCACACGCCTGCCCGGCACCGCCTCCCCGTCCATCAGCTCCCGCCGGGTGATGACGCCCACCAGCCGCCCCACGCCATCCACCACCGGGAAGCCCTGGTGCCGGGTGCCCGCGCCGCCACCGGCGAGCCACGCCCGCGCCTGCTCCACGGTG…
BO221_RS47985	0.003	0.128	0.113	0.003	0.003	0.003	Z-000052	BO221_RS47985	gene	D:\assemblies\040519CStranscriptome-131189281\archangiumVsGCF_RNA-Seq\ArchangiumspCbG35MeJA1_S47_L001_001.assembly\ArchangiumspCbG35MeJA1_S47_L001_001-0.template-seq	172493	NZ_MPOI01000022.1	-	483	51115..50633	10600	BO221_RS47985	0.0767329	0	2	2	0	0	0	BO221_RS47985	BO221_47170	MarR family transcriptional regulator	WP_073567752.1	CAGGCTTCTTCATGTTGTCGTTTCCCCTGGCGCCGCTTCGCGGGCGCCTCGTCCTCGAAGAAGAACGGCGCGGCCTCCGCGTCCAGCCCGAGCTCCCGCACCAGCGCGGTGAGTCCCCCGGCGAGCGCGGCCCGTTGGGCGGGCTCCATCCGGCGCAGCCCGGAAATGAGGTGCACCTGGGCCATGGGTGGCGCCGTGCGCAGCAGCTCCCGGCCCCCGGGCGTGAGCGACACCTCCACCCGCCGCCCGTCCTGCTCCGAGGGGCGGCGCGACACCAGCTCCCGTTCGATGAGCCGGCTCACCACCACCGACACCGAGCTCTGGTGCGTGAGGGTGCGCTCGGCCAGCTCGTTGATGGAGCAGGGCCCCGCCTCGGCGAGTTGTTGGAGCACGAAGAGC…
BO221_RS47990	0.141	0.809	0.158	0.331	0.391	0.417	Z-000053	BO221_RS47990	gene	D:\assemblies\040519CStranscriptome-131189281\archangiumVsGCF_RNA-Seq\ArchangiumspCbG35MeJA1_S47_L001_001.assembly\ArchangiumspCbG35MeJA1_S47_L001_001-0.template-seq	172493	NZ_MPOI01000022.1	+	690	51392..52081	10800	BO221_RS47990	1.44106	4	18	4	7	12	12	BO221_RS47990	BO221_47175	hypothetical protein	WP_083682635.1	TGCTCGGGCTCGCCCTCGGGGCACTGGGCACCCTGCTGGGTTCCTCCCAGGCCCATGCCTTCAACCATGCCGGCAACGCGCGGCTCCTCTCCTCCGACGAGGCCGCCGCCATCAAGAAGCCCGTGCTCGGCCTGCAGCGCTCGGCGGTGCCACTGGTGTGGGGCTTCGCGCTGGACACCTCCGTCCTCGCCGACGCCGCGCTCGCCCCCAACCTCGGCCTGCGCTGGGGCGTGGAAGCCGGGCCCCACCGCTTCGTCATCGGCGCGCGCTACACCAAGTTCCTGGGCAGTCAGTTCATCTCGGACTTCGTCTCCACGCAGCAGGAGGCGGTGAAGAACCTCGAAATCAACTTCGAGGGGCCCAGCGCCTACGCGCTCTACGGCCTGCAACTGGGCCGGG…
BO221_RS47995	0.084	0.693	0.514	0.392	0.348	0.495	Z-000054	BO221_RS47995	gene	D:\assemblies\040519CStranscriptome-131189281\archangiumVsGCF_RNA-Seq\ArchangiumspCbG35MeJA1_S47_L001_001.assembly\ArchangiumspCbG35MeJA1_S47_L001_001-0.template-seq	172493	NZ_MPOI01000022.1	+	582	52078..52659	11000	BO221_RS47995	1.31233	2	13	11	7	9	12	BO221_RS47995	BO221_47180	hypothetical protein	WP_073567670.1	TGAAACGCGCCCTGCTCGCCCTGCTCTGCCCGTTGATGCTCTCCGCGTGCTCCGCCGAGCTCGCCGTGGACACGCCGCCCCAGGAGGTCACCATCCCCGTCACCTCCGTGGCCAGGGCCATCCACGTCGAGGTGGCCGTCGACATGCCCGAGGAGACGCAGAACCTCGACGTCGCCGTGAAGGAGATTTCCGCCGACCTCACGGTCATCAACCCCTCCAAGACGTTCACGCTGAGGTCCACCGCGCGGCTGTCCCTCACCGGCACCGCCACGCCGGAGGAGCCCCGGTTCTACAGCGACAGCAACCTGCCCGCGTACTACCACACGGCCGAGGAGCTGATTCCCCAGAAGGACTTCGCGCCGAACTCGAGCACGCCGGTGCACGCGGACTCGCCCACGC…
BO221_RS48000	0.414	0.365	0.003	0.128	0.029	0.251	Z-000055	BO221_RS48000	gene	D:\assemblies\040519CStranscriptome-131189281\archangiumVsGCF_RNA-Seq\ArchangiumspCbG35MeJA1_S47_L001_001.assembly\ArchangiumspCbG35MeJA1_S47_L001_001-0.template-seq	172493	NZ_MPOI01000022.1	+	765	52812..53576	11200	BO221_RS48000	1.34606	13	9	0	3	1	8	BO221_RS48000	BO221_47185	hypothetical protein	WP_073567671.1	TGCTTCCGCTCACGTTTCCCGTCCTCGCCGCCGCCTCGTCCCTCGTCGTCGCCCAGGCCCCCGCTCCGGGAGCGGCCCAGGCGGACCTCGCCCGCGCCCGCGAGCTCGCCGGCGCCCTGCGCTACGAGGAAGCCGTCGTCGAATACCAGCGCTACCTCGGCCACCCGGACCGGCCCGCCGCCGAGCGCGCCCAGGCCCTGCTGGAGCTCGGCTTCATCCACCTGCTGCTGGAGGACACGGTGAACGCCGAGCAGCGCACCACCGAGGCGCTGGAGCTGGACGCCTGGGTGCGGCCTCCTCCAGATGCGCCGCAGAAGCAGAAGGACTTGCTGGAGCGGGTGCGCGCGATGCTCGCCGCCCGGCCGAAGCTGGAGGTGCTGCCGCGCGAGGACGCGGGCC…
BO221_RS48005	0.143	0.363	0.04	0.095	0.066	0.21	Z-000056	BO221_RS48005	gene	D:\assemblies\040519CStranscriptome-131189281\archangiumVsGCF_RNA-Seq\ArchangiumspCbG35MeJA1_S47_L001_001.assembly\ArchangiumspCbG35MeJA1_S47_L001_001-0.template-seq	172493	NZ_MPOI01000022.1	-	684	54234..53551	11400	BO221_RS48005	0.86234	4	8	1	2	2	6	BO221_RS48005	BO221_47190	hypothetical protein	WP_073567672.1	CATCGCGTCCGACCCGCGGAAGTAGGCCGCCGGGGCGCGGGGAGCGCGAGCGAGCGGTACACCTTGGACTCGGAGAAGGTGGGGATGTCGGTGGGACGCTGGCTCCACCAGTTCATCACCAGCGTCACGCGCAGGCGCGAGGTGCCCGGCAGCTTCCCGGTGGGAATCTGGTTGTGGGCATCCAGTACGCCGTGGGTGAGGTCCCCCCGGAAGTAGACGAAGCGGTTGGGCCGGGGCGCCGCCAGATCGAAGGCGTCCGTGTTGGGAGCGAGGGACGGGTTGTCCTCACAGGGCAGGGCCTTCGTCACCGCGAGCGCGCCGCCGCGGACACTGTTCATGAAGAGCAGGGAGGTGAAGCGGGGGTGCACGAGCGGGCCGCCGCGCAGGGCGAGCTTCTCG…
BO221_RS48010	0.135	0.172	0.151	0.003	0.003	0.466	Z-000057	BO221_RS48010	gene	D:\assemblies\040519CStranscriptome-131189281\archangiumVsGCF_RNA-Seq\ArchangiumspCbG35MeJA1_S47_L001_001.assembly\ArchangiumspCbG35MeJA1_S47_L001_001-0.template-seq	172493	NZ_MPOI01000022.1	-	360	54623..54264	11600	BO221_RS48010	0.0952606	2	2	2	0	0	7	BO221_RS48010	BO221_47195	hypothetical protein	WP_073567673.1	CATCCCATGGTCCGATACAGCCCCAGCTCTCTCATGAAGAGTGCATGGTGGGCCCGATCGATCCGCTCATACGCCTGATGGAGCCCCAGTTGGAGTTCCGTGCGAATAGCATGGAGGTCCATGGACCACTCCCTCCAGGTGGTCTGCCGCAGTTCCGTCCGAACGCCCAGGATCTCCGCTCGCAGTTCCCTGCGAGCCTGGTTGATCTCATTGCGCGCTGCCACCTCATCAAGGCTCAGGCGCTGCATCGACATTTCCAGCTTGTCCATCCGGCTGTTCAGGACCTTCACCTGCTCGCTCAGGCCCTGGACGGCCTGCAGCACCTGACCCAACACGTCACCACCCATCGACTCGGCCAT
BO221_RS48015	0.209	0.507	0.085	0.482	0.35	0.187	Z-000058	BO221_RS48015	gene	D:\assemblies\040519CStranscriptome-131189281\archangiumVsGCF_RNA-Seq\ArchangiumspCbG35MeJA1_S47_L001_001.assembly\ArchangiumspCbG35MeJA1_S47_L001_001-0.template-seq	172493	NZ_MPOI01000022.1	-	1284	56147..54864	11800	BO221_RS48015	1.52065	11	21	4	19	20	10	BO221_RS48015	BO221_47200	MFS transporter	WP_073567674.1	TACGATGTCGTGCCGACAGCCTCGGGCTCGGCATCCTCCGGCAGGGGCTGGCGAGCCGCTTCCTCCAGCTGGTCCACCCGCCGCAACTCGGGGAAGACCCAGGCCCACAGCGCCACCACCACCAGCGTCCCCACCGCGCCCGCCACCACCGCGGGCACCACGCCCACGTGCTCGGCGAAGGCTCCGGCGCGGAACTCGCCCAGCTCGTTGGAGGCGCCCACGCACATCATGTTCACCGCGCCCACGCGGCCCCGCATCTCATCCGGCGTGGCCATCAATTCCAGCGTGTGGCGCACCACCACGCTCACCATGTCCGCCGCCCCTGCCACCGCCAGGGCCAGCACGGACAACGGCAGCGAACGGCTCACCCCGAAGACGAGCGTGGCCGCGCCGAAGATG…
BO221_RS48020	0.168	0.107	0.093	0.003	0.077	0.247	Z-000059	BO221_RS48020	gene	D:\assemblies\040519CStranscriptome-131189281\archangiumVsGCF_RNA-Seq\ArchangiumspCbG35MeJA1_S47_L001_001.assembly\ArchangiumspCbG35MeJA1_S47_L001_001-0.template-seq	172493	NZ_MPOI01000022.1	-	582	56810..56229	12000	BO221_RS48020	0.308166	4	2	2	0	2	6	BO221_RS48020	BO221_47205	hypothetical protein	WP_073567675.1	CATGGAGCGAGCGGGCGCCGTTCCAGCTGGATGGCCACCACGGTGGCCCCCTCGTCGCTCCGCAGCATCAGGAGCCCGGGCTCCTCCAGCCAGAGCGTCTCGTCCCGGGTCAGCGGCTCCCCGGGCAGCGTCGCCCGGCCCTCCAGGACATGGAGCAACACGGTCCCGGCACCCGCGAGCGTACGGGTTTCCCCCGGGGCCAGTTGCATCACCTCGAGCGACGCCTGGGCCAGGGCCCGGTCCACCATGAGGTTGAAGTCCCGCACCGAACCGCCGAGCAGCCGGCACTGGATGTCCGCCTCGCCCGGAAACGCGAACGGCCGCAGACGCTGGTCGAGCACCACCTCGCGCGTCCCATCCAGGGTCAGCGCTACCCCCGCGCCCTCGAGGATCATCAAG…
BO221_RS48025	0.249	0.158	0.243	0.5	0.287	0.674	Z-000060	BO221_RS48025	gene	D:\assemblies\040519CStranscriptome-131189281\archangiumVsGCF_RNA-Seq\ArchangiumspCbG35MeJA1_S47_L001_001.assembly\ArchangiumspCbG35MeJA1_S47_L001_001-0.template-seq	172493	NZ_MPOI01000022.1	-	783	57669..56887	12200	BO221_RS48025	2.15995	8	4	7	12	10	22	BO221_RS48025	BO221_47210	hypothetical protein	WP_073567676.1	TACTCTTGGATGGATTGCGACGGGCGCGGAGACCGCTCCCCCACCACCGCGTAGCACTTGCCCTTGTATTCGACCGTGTCCTCACAGGGCGGACGCTTCGACAACTCCACCCAGCAGCCGCCGTTGATCTCCACCTCGCCCCTCCGGGGCCTGCACGGCGGCTTTGCTTGGTTGGAGTAGGGCTTGTCGGGCATAGGGAAGGCAACAGCATCCGGAACGAAACCACCGCCGTTGACCAGACCCATTTCTGGAGGCGTGGTGTGAGCCGTACCATCCCCGGCAAGGGTCATTTGGTCGTCGCGCTGGAAAGCCGGAGGATGCCACCAGAAGGCCACGGCCAGAGCCACCATGGTGAGCCCCGTGGCGACCAGCAGCCACCTTGAGAGCAGCAATCGGCGC…
BO221_RS48030	1.371	3.32	2.284	3.754	1.767	5.038	Z-000061	BO221_RS48030	gene	D:\assemblies\040519CStranscriptome-131189281\archangiumVsGCF_RNA-Seq\ArchangiumspCbG35MeJA1_S47_L001_001.assembly\ArchangiumspCbG35MeJA1_S47_L001_001-0.template-seq	172493	NZ_MPOI01000022.1	-	1476	60270..58795	12400	BO221_RS48030	1.4758	83	158	124	170	116	310	BO221_RS48030	BO221_47215	HD domain-containing protein	WP_073567677.1	TAGCTACGGCTAGGTCCAACGCGGAACCCCTCCAACTCTTTGCAGAGTTCGATAGCGTAGCCATCAGTCATGCCCGAGACCATGTCGGTCAGCAGTTGCGCTTCCCGATAACGAATCGGCAAATCTTGTGCGCTCGGTACCTTGCCTTCAAAAATCCTCCGGTAGTTTTCGGAGATTCGGCTGTACGCGAACTCAGCAAATGGGGTTATGCGCTTCGAAGCCGGGTCGTCGTAACTCTGCCGCTTCGTAATCCCTTCCCAGAGCATGTCCATCAACGTGTAGATGGTGTTATATCCGCGTAACTCCAGGGCGAGCACAGATGGGTGACGGTACGCGTGTACCTTGTCGAACTTCTTCAATGCAGTGGCAAGAGGGCCCGCCTCACTCTTAGCAAGAAGG…
BO221_RS48035	0.179	0.454	0.199	0.003	0.003	0.176	Z-000062	BO221_RS48035	gene	D:\assemblies\040519CStranscriptome-131189281\archangiumVsGCF_RNA-Seq\ArchangiumspCbG35MeJA1_S47_L001_001.assembly\ArchangiumspCbG35MeJA1_S47_L001_001-0.template-seq	172493	NZ_MPOI01000022.1	-	273	60943..60671	12600	BO221_RS48035	0.0414115	2	4	2	0	0	2	BO221_RS48035	BO221_47220	hypothetical protein	WP_083682599.1	CACGCAGTGGAACCGACCACCCATCCGTCTCTGCCTCCCACCCGAAGAACCACACATCCCGTACCGTGACCCGCGCCCTCGAGGATCATCAAGGTCCGATCCACGCCCGGAAACACGGAGAAGGGCCCGGAGGCCCCCACGGTGGCGATAGACACGCGCGCCAGGAAGCGGGCCGGGTCGAACGGATGGGGCAACTTCCACAGCTCGCGCGTCACCCCTCCCCCGTTCTTCCAGGGCATGTCACGGTAGTCATCGGGTCCGAGTCGTCTCAT
BO221_RS48040	0.243	0.405	0.146	0.426	0.155	0.368	Z-000063	BO221_RS48040	gene	D:\assemblies\040519CStranscriptome-131189281\archangiumVsGCF_RNA-Seq\ArchangiumspCbG35MeJA1_S47_L001_001.assembly\ArchangiumspCbG35MeJA1_S47_L001_001-0.template-seq	172493	NZ_MPOI01000022.1	-	1302	62263..60962	12800	BO221_RS48040	1.19143	13	17	7	17	9	20	BO221_RS48040	BO221_47225	VWA domain-containing protein	WP_073567679.1	CAGCGCAACCGCACCTCGATGCGCACCGGCTCCGTCCGCGAGGCCTCCTGGAGCTGCTGACACGCGGTGCCCGTGAAGCGCAAACCCTCGCTCGTCAGGCTCCACGTGGACTCGCCCGGCACCAGCTCCATCCCATTCAAGAAGACCATGAGCGACTCCTGAGTGTAGGAGCCCGCGTCACTGAGAGGGAGGAAGCAGGACACATCACGCACCCTGTCGACGATGCCCTGGAGCACCGCGCTCAGCTCGCTCTGGTTGGACGCCAGGTGGAAGCGGCGATTGCACAGGCCCTTGACCATGTCGCACGTGTCACCCGTGCCGCAGTCCGCGTTCTGCGTGCAGGTGCGAGAGAAGCCGCCCTGCTCGGCCATGGCGTTGAGCACGTCCGTGCCCGCCCCC…
BO221_RS48045	0.925	1.687	1.372	2.525	0.862	1.896	Z-000064	BO221_RS48045	gene	D:\assemblies\040519CStranscriptome-131189281\archangiumVsGCF_RNA-Seq\ArchangiumspCbG35MeJA1_S47_L001_001.assembly\ArchangiumspCbG35MeJA1_S47_L001_001-0.template-seq	172493	NZ_MPOI01000022.1	+	2556	62566..65121	13000	BO221_RS48045	1.24436	97	139	129	198	98	202	BO221_RS48045	BO221_47230	M1 family peptidase	WP_073567680.1	TGGCGCACGCAACCGACGACAAGAACTTCCGGCTTCCCCTGTCCATCCGTCCCCGGCGGTACGCGGCGACGGTGACGCTCGACATGGAGGCCAAGAGCTTCACGGGCCAGCAGACCATCGAGCTGGAGCTCGAGAAGCCCTCCAATGAAATCATCCTCCACGCCAACGCGCTGCAGCTCGGCGAGGTGACCTTCCGGGGCGGCAATGGCAAGAGCCTCGCGCCCACCGCCATCCAGCCCGTGCAGGTCAGCGAGACGGTGGTGCTGCGCTTCGGCGAGCAACTGCCCGCGGGCGCGGCGTCGCTAGACGTGGCGTGGACGGGCCGCTTCACCGAGGGCCTGCGGGGCCTGTACGCGGCGGGCAAGGTGGCGGCCACGCAGTTCGAGGCGGCGGACGCGC…
BO221_RS48050	0.176	0.447	0.22	1.057	0.527	0.994	Z-000065	BO221_RS48050	gene	D:\assemblies\040519CStranscriptome-131189281\archangiumVsGCF_RNA-Seq\ArchangiumspCbG35MeJA1_S47_L001_001.assembly\ArchangiumspCbG35MeJA1_S47_L001_001-0.template-seq	172493	NZ_MPOI01000022.1	-	1110	66335..65226	13200	BO221_RS48050	3.17335	8	16	9	36	26	46	BO221_RS48050	BO221_47235	hypothetical protein	WP_073567681.1	TACCCCTGGAGATCCAGATCGGAAGCCGCGTCCTGCTGCTCCACGGTGCCCCCGCCGCCGCGCAGGAGCATGAGGTGGCGCACGATGGCGGCCTCGACGGCGAGCAGGCCCAGGAGGAAGAACCAGGGCCCCGGGGCGTAGACGCTCATGTTCAGCACGAGCCACATCATGAGCCAGACGGCCGCGAGGATGAGCAGGAGGGGGTGGAAGGCGGACAGGCCGCGGTGGCGCACGCCGGAGCACGCGAGCAGCAACAGCGTGAACAGGGAGTGCGTCGACAGCCACATGTCTCCGCCGGACAGCGCCGGGACCTGCATGGTGCCCCGCGTCCACGGGAGCAGGAGCGCGAAGGTGCACAGGACGGTGCCCGCCACCACCCAGCGGTGCAGGCGGGGACCG…
BO221_RS48055	0.193	0.435	0.232	0.258	0.301	0.585	Z-000066	BO221_RS48055	gene	D:\assemblies\040519CStranscriptome-131189281\archangiumVsGCF_RNA-Seq\ArchangiumspCbG35MeJA1_S47_L001_001.assembly\ArchangiumspCbG35MeJA1_S47_L001_001-0.template-seq	172493	NZ_MPOI01000022.1	-	1641	68113..66473	13400	BO221_RS48055	1.32699	13	23	14	13	22	40	BO221_RS48055	BO221_47240	serine	WP_073567682.1	CAGTCGCGGTAGCTCACCGTGCAGCCCTTGCCGTCGAAGACGACGAGCGTGCGGCGCTCGGGGCGAACCACCACCTCGCAGCTCGACGGGCGCCCGGAGGAGGTGAACTGCAACGTATAGCGGCCCGCCTTCACGCGCCCCAGGACGCGCGGCAGCTCATCGAGCTCGTACCCGGGCACCTTCACCTGCCCCTGGATTCCAGGGGTCGCACCGATGCGCAGGGACCCCTCGCCAGACAGAACCTCCTCGGCGGGTGCTGACGCGGAAGCGGGTGCCGCCACGTGGGCCTGCTCCCGCGAACGCTTGGACCCCCGCTTCGGGCCCGTCGGCTCCGGCCGGATCGCGGAGGCGGACACCCCCTTGGCGGGCGCGGCGGGTTCCGGGGCTGGAGCAGGTTCG…
BO221_RS48060	0.502	0.755	0.458	0.977	0.568	1.101	Z-000067	BO221_RS48060	gene	D:\assemblies\040519CStranscriptome-131189281\archangiumVsGCF_RNA-Seq\ArchangiumspCbG35MeJA1_S47_L001_001.assembly\ArchangiumspCbG35MeJA1_S47_L001_001-0.template-seq	172493	NZ_MPOI01000022.1	-	1068	69196..68129	13600	BO221_RS48060	1.52057	22	26	18	32	27	49	BO221_RS48060	BO221_47245	DUF2804 domain-containing protein	WP_073567683.1	CACCACAGCATGTCTTGATCCTCGGTGACGCCGGGTACCCCGGACAGCCGGTGCGTCTGGCCGTTCACCCGGACGGTGCCCTCGAAGAGGCCGAGCGGCTGGGCGAAGTGGCTCACCACCACCTTGAAGTCATGATCCTCCCGGTGGACGTAGAGGGGCTGGAAGCGGAGATCCACCGCCCCGTCGCCGGTCCGGATGCGCCAGGGGCTCATCAGCTCGCGCCGGTCGTACTCGAAGTGCGCGCGGCCGAGCGAGTAGAGCCGGGAGCCCAGCCAGAGGGCGTTCTCGTTGGAGCCGGAGCTCTCATTGAAGCCCTCGACGAGGTTGATGCCGACGGGCGTGCCATCCGCCAGCCTGCCCGCCAGGAAGGCCCACCGCCAGGCGGTATGCCGGGCGAGG…
BO221_RS48065	0.093	0.315	0.38	0.952	0.071	0.518	Z-000068	BO221_RS48065	gene	D:\assemblies\040519CStranscriptome-131189281\archangiumVsGCF_RNA-Seq\ArchangiumspCbG35MeJA1_S47_L001_001.assembly\ArchangiumspCbG35MeJA1_S47_L001_001-0.template-seq	172493	NZ_MPOI01000022.1	+	1575	69552..71126	13800	BO221_RS48065	1.46835	6	16	22	46	5	34	BO221_RS48065	BO221_47250	oxidoreductase	WP_073567684.1	TGAAGAACGCCGAGCCAGCCCAGTTGCCCCCGTCCACGGAGCCGCGGTCCACCTTGTCGCTGGAAGAGGTGCACGAGTGCACGCGCCTCCTCGAGGCGCTCGCCGAGAACCGCATCCTGCTCAACCGCGTCCCCGAGTCGGACCGGAAGGCACTCCTGGCCGCGGCCGGCCGCCTGGTGCACCCGGATCGCGACGCGAAGTCCCGGCTCCAGAAGGCGCTGAGGCGCGAGCGCAAGGAGACGAAGCGCGAGCACGACCGCAACGTCCGCGCGACCTCGGAGATCCGCTCCCTGCGCCGCTCTCCCGTCTTCAACGTGCCGCAGCTGCCTCCGCCCCCGCCCTCGGAGGAGGGTCCGGAGCGCATCCTGGAGAATCCGCGCCGGTGCTACGTCTGCAAGG…
BO221_RS48070	0.003	0.038	0.066	0.198	0.054	0.003	Z-000069	BO221_RS48070	gene	D:\assemblies\040519CStranscriptome-131189281\archangiumVsGCF_RNA-Seq\ArchangiumspCbG35MeJA1_S47_L001_001.assembly\ArchangiumspCbG35MeJA1_S47_L001_001-0.template-seq	172493	NZ_MPOI01000022.1	-	825	71985..71161	14000	BO221_RS48070	1.63171	0	1	2	5	2	0	BO221_RS48070	BO221_47255	XRE family transcriptional regulator	WP_073567685.1	CACGCGTCGGTGCGCGCACCGTTCTCGGCAATCCGCCGCAGCAGCTCTGCGGTGGGCCGATCCGCGGGGAAGAAGGACTCGATCGCCAGCTCCGAGAGCGTGATGTCGAGGGGTGTGCCAAAAACCGTCGTGGTGCTGAAGAACGACAACACCCCGAACCGGGTCTTCAACCGCATCGGGACGACCACGCCCGCGAAGTCCGGCTCTCGCGCATTCCCACCGGGCCGGGCCGCGCCCCCGTGAGCGGCATCACCGCGGAGCTCCTCGTGAAGCGCTGTGAGCGTCTCATCGGCGGAGGCATCGATCTGCCGCTGGAGCCGCGCGAGCACATGGGCCCGCCACTGCTCCAGATTGAGGATGTTCCGGCCCAGTCCGTCCGGATGCAGGCTGAGCCGGAGG…
BO221_RS48075	0.181	0.003	0.003	0.003	0.056	0.474	Z-000070	BO221_RS48075	gene	D:\assemblies\040519CStranscriptome-131189281\archangiumVsGCF_RNA-Seq\ArchangiumspCbG35MeJA1_S47_L001_001.assembly\ArchangiumspCbG35MeJA1_S47_L001_001-0.template-seq	172493	NZ_MPOI01000022.1	+	405	72105..72509	14200	BO221_RS48075	3.8482	3	0	0	0	1	8	BO221_RS48075	BO221_47260	hypothetical protein	WP_073567686.1	TGAGCGCAACGACCGTTTCCCCGACCCTGCTGAGCCGTGCACTGCTGGCCGATGGCGTCGTCAGTGGTGCCACCGGCGCCCTGATGTTCGCCGCCGCCGGCCCCCTCAGCCAGCTGCTCGGGCTGCAGACCACCCTGCTGCGGACGGCGGGCTTCAGCCTGCTCCCCTTCGCCGCCCTGCTGGTGTTCCTCTCCGGGCGGGCCCACGTCCCGCGTCCGCTCGTCTGGGGAATCGTGGGCTACAACCTCCTGTGGGCGATCGACAGCCTCGTGCTGCTGACGACCGGGTGGGTCGCCCCGACACCCTGGGGCTACCTCTTCACCGTGGTGCAGGCGCTGGCGGTCGCCCTCTTCGCCGGGTTGCAGTACGCCGGACTGCGGCACTCGCGCGCGGTGATGG…
BO221_RS48080	0.051	0.36	0.488	0.138	0.166	0.177	Z-000071	BO221_RS48080	gene	D:\assemblies\040519CStranscriptome-131189281\archangiumVsGCF_RNA-Seq\ArchangiumspCbG35MeJA1_S47_L001_001.assembly\ArchangiumspCbG35MeJA1_S47_L001_001-0.template-seq	172493	NZ_MPOI01000022.1	-	1896	74408..72513	14400	BO221_RS48080	0.76522	4	22	34	8	14	14	BO221_RS48080	BO221_47265	long-chain fatty acid--CoA ligase	WP_083682601.1	CACCCCACCGCGATGCCACCGCCCGCGTAGAGCTGCTCGATGACTCCGGCGTACCGGATGTTGATGCCGCGCCGCTTGAGCTTCATGGTCGGCGTGAGCACGTCGGAGTCGGGCAGCCACTCGTCACCCACCAGGGCGAAGCGCTTGATCTGCTCGACGCCGGAGACGCGCTGGTTCAGCGCGGCCAGTCCCCGGGAGAGCTCCTGCTGCACGGCCGGGTCCTCCGCCAGCGCCCGCAGGTCGGTGGCGGAGATGCCACGCGCCTTCGCCCACCCGGGAGCCACCTCGGGGTTGAGCTGGAGCACCGCCACCAGGTACGGCCGCCGGTCTCCGATGGCCGCCGCCTGCCCCACCAGCGGCAGCGTCTTCAACATCGCCTCCAGGTTCGCCGGCGAGACG…
BO221_RS48085	0.003	0.003	0.003	0.003	0.003	0.003	Z-000072	BO221_RS48085	gene	D:\assemblies\040519CStranscriptome-131189281\archangiumVsGCF_RNA-Seq\ArchangiumspCbG35MeJA1_S47_L001_001.assembly\ArchangiumspCbG35MeJA1_S47_L001_001-0.template-seq	172493	NZ_MPOI01000022.1	-	2127	76534..74408	14600	BO221_RS48085	1	0	0	0	0	0	0	BO221_RS48085	BO221_47270	ABC transporter ATP-binding protein	WP_073567688.1	CAGGGGTGGGCGATGACGATGAGCGTGGACGTCCGGGCTTCGACGCACGCCATCACCTTGCGCATGGTCACGGGATCCAACGCCCCAAAGGCTTCGTCGAGCACCACGACCCGGGCCCGCTGCAGCAGCGCCCGCGCCACGAAGACCCGGCTCTGCTCTCCGTGCGAGAGCTGCCAGCCGCGCTCGCCCACCAGCTCCATCAATCCAGAGGGCATGCGTGCGAGCAGCTTCCCCAATCCGAGCTCCTCACAGAGTTCCTTCGCGGTGTTCAAGTCGTCGGGAGTGGGAGGCCACGTGCGTCCCAGCAACAGGTTCATCGCCAGCGTGCCGGACACCACATGGTTCTCGTGGAACTGGGGGGCCCCCGCGATCTGCGCGCCCCACCCGTCCCGCGTCCAG…
BO221_RS48090	0.003	0.003	0.003	0.003	0.003	0.018	Z-000073	BO221_RS48090	gene	D:\assemblies\040519CStranscriptome-131189281\archangiumVsGCF_RNA-Seq\ArchangiumspCbG35MeJA1_S47_L001_001.assembly\ArchangiumspCbG35MeJA1_S47_L001_001-0.template-seq	172493	NZ_MPOI01000022.1	-	2697	79220..76524	14800	BO221_RS48090	1.9092	0	0	0	0	0	2	BO221_RS48090	BO221_47275	hypothetical protein	WP_073567689.1	CATTCGCCATGTACCCGCTCCTCCCCACGCCGCTCGGTGAGCACGCCCTGCGCCAGGACGAGCCGCCGCCATCCATCCCGGCTGGACAGCTCGCGTTGGATCGACGCCTCCTCGTCCAGCAGGGCGCGGTAGTGCGAGTCCTCGCGCGCCGCGAGCGTCCGGGGCGCGTCGTCCTCCACGAGCTGTCCGTCCTTGATGACCAGCACGCGGTCGAACGAGAGCGTCTCGGCGATGTCGTGCATGATGCACAGCACCGTGGCCCCCTCGAACGAACGCCGTGCCCGCTCCAGCAGCGCCGTGCGACGGTCCCGCTCCAGCCCGCGGAAGGGCTCGTCGAAGATGACCAGCCGCACCCCGGGCCGGAGCAGCGCCCGGGCCAGGCGCACCCGCTGCCCCTCC…
BO221_RS48095	0.003	0.104	0.003	0.003	0.003	0.003	Z-000074	BO221_RS48095	gene	D:\assemblies\040519CStranscriptome-131189281\archangiumVsGCF_RNA-Seq\ArchangiumspCbG35MeJA1_S47_L001_001.assembly\ArchangiumspCbG35MeJA1_S47_L001_001-0.template-seq	172493	NZ_MPOI01000022.1	-	1194	80417..79224	15000	BO221_RS48095	0.290829	0	4	0	0	0	0	BO221_RS48095	BO221_47280	hypothetical protein	WP_073567690.1	CAGCTCCCGCCCTTCGGCTGCTGGGCTCTCGGCTGCCCGGCCCTGGCCGGCCCATCGAGCCCCTGCCCCATGGTGCGGAGCACGAGCTGCATGGGCGTGGCCTCGCCCACCTCGACCTCGATGGTGCCCGGCAGGCCGTGCTCGAGTGGGATGCCCCTCGGCAGCTCATCCACCGACAGTTCGGCTCGTACCAGGCCGTCGCGCGCCTCACTGGCCACCGCCACCACCGAGGCCTCGATCATTCCGAACTCCGTCCAGGAGAATCCCTCCAGCCGCATGCGTGCCCGTTGGCCCGCGCGGATGCGCCCCATCGCCTCCGGGGAGAACTGCGCGACGATGCGCACGGGCCCGCCCGCGACGACCGTGGCGATGGGGTCCCCCTCCTCGAGCTGCGCACCC…
BO221_RS48100	0.053	0.003	0.03	0.036	0.003	0.003	Z-000075	BO221_RS48100	gene	D:\assemblies\040519CStranscriptome-131189281\archangiumVsGCF_RNA-Seq\ArchangiumspCbG35MeJA1_S47_L001_001.assembly\ArchangiumspCbG35MeJA1_S47_L001_001-0.template-seq	172493	NZ_MPOI01000022.1	+	1833	80636..82468	15200	BO221_RS48100	0.386206	4	0	2	2	0	0	BO221_RS48100	BO221_47285	hypothetical protein	WP_073567691.1	TGAATCAGGAAGCCATGTCGCTGGAGCCCCCACTGGAGCAGGCGCCAGACCGGGAAGCCGTGCCGTTGGATCCTCACGAGACGTTGTACGTGCCCCTGCGGCGCCGCTTCACGAGCGAGTACGTGACCAACGCGGAGGGCAAGAAGGAGCTGCTCATCCACTTCGGCTACAACGAGGTGTCCTTCGATGAGCCGGACCTGTTCGCCTTCGGGGAGACGCTGATCCAACAGGACCAGTTCATGGCGGGCAGCGCCACGGCGTGGAGCACGGGGGAGCCCTACGCCTGGGAGCGCGTGAAGCGGCTGCTCGAGGCCCTGTTGACCGAGGAGTTCCTCACGCGCGAGCCCCTGGGGAAACCGCCCACCGAGAGTGAGTTCCATCGGAGTTTGATGGAGGCCG…
BO221_RS48105	0.353	0.423	0.139	0.778	0.192	0.491	Z-000076	BO221_RS48105	gene	D:\assemblies\040519CStranscriptome-131189281\archangiumVsGCF_RNA-Seq\ArchangiumspCbG35MeJA1_S47_L001_001.assembly\ArchangiumspCbG35MeJA1_S47_L001_001-0.template-seq	172493	NZ_MPOI01000022.1	-	1173	83917..82745	15400	BO221_RS48105	1.52127	17	16	6	28	10	24	BO221_RS48105	BO221_47290	ABC transporter permease	WP_073567692.1	CAGGAGCGGCCGAAGACGATCTTCTCGTCGCTCAACAGCCGGGAGATGGCCGCGAGGCACGCCGCCGCCAGCGCCACGCAACCCACCGTGCTCAGCACGAAGGGCAGCACGCCCAGCGGCTCGCCGCGCATCAGCTCCGAGACCAGCAGCTCCTGGCCCAGCACCGGCACCATGAACATCCACGTCTGGCTCTCGATGGGAGACAGCGCCAGCATCATGCCCGGAATCATGGGCAGCATCATGAGCAGCTGGAGGTACGTCTGCGCCTCCTTGAACGAGCGGGCGAACGTCGCCACCAGCATCTGCATCGCCGACGCGAGCAGGGACAGGGGCAGCACCGCGCCCACCATGCCCACCGCGGCCACCGCATCCAGGCTCACCTTCACGCCCAGGTCCTGC…
BO221_RS48110	0.066	0.717	0.148	1.064	0.184	0.49	Z-000077	BO221_RS48110	gene	D:\assemblies\040519CStranscriptome-131189281\archangiumVsGCF_RNA-Seq\ArchangiumspCbG35MeJA1_S47_L001_001.assembly\ArchangiumspCbG35MeJA1_S47_L001_001-0.template-seq	172493	NZ_MPOI01000022.1	-	735	84648..83914	15600	BO221_RS48110	2.38578	2	17	4	24	6	15	BO221_RS48110	BO221_47295	ABC transporter	WP_073567693.1	CACTGCATCAACCCCTGGTCACTGCCGATGACCGTCACGAAAGCCTCCTCCAGGCTGTCCTTCCCCGTGCGCGTGCGCAGCTCGTCCGGGGTGCCGTCCGCCACCACTCGTCCCTTCGCCACCACCACGATGCGGTCACACAGCGCCGCCACTTCCTGCATCACGTGGCTGGAGAACACCACGCAGTGCCCCTGCTCCTTCAGCCGGCGGATGAGCGTGCGCACCGCGCGCGTGCTCATCACGTCCAGGCCGTTGGTGGGCTCGTCCAGCAGCACGTTGCGAGGCCCGTGCACCAGCGCCCTCGCCAGCGCCACCTTCATGCGCTCGCCCTGGCTGAAGCCCTCGGTGCGCCGGTTGGCGATCTCCTTCATGTCCAGCAGCTCCACCAGCTCGCCGATG…
BO221_RS48115	0.289	0.633	0.537	0.408	0.207	0.506	Z-000078	BO221_RS48115	gene	D:\assemblies\040519CStranscriptome-131189281\archangiumVsGCF_RNA-Seq\ArchangiumspCbG35MeJA1_S47_L001_001.assembly\ArchangiumspCbG35MeJA1_S47_L001_001-0.template-seq	172493	NZ_MPOI01000022.1	-	1518	86167..84650	15800	BO221_RS48115	0.757559	18	31	30	19	14	32	BO221_RS48115	BO221_47300	alpha	WP_073567694.1	CAGGGCACCGGGCCAGCGAAGGAGGTGAAGAAGGGGGGACGCTTGAGGCCCTCGCCGCACTTCGACTCGAGCCCCTCCACGCTTCCGCGGTTCACGAAGTCCGCCATCAGCGTGCGTGCGCACCCGATGGAGCTCGTCCCGTGTCCCACGCCGGGCAGCGTCACGTGCAGGCTGTGCGTCAGCGTCTTCTTCGCGTCGTCACCCCACGAGGGCGGCGTCACCGGATCCAACTCTCCGGAGAGCAGCAGCACCGGCGTGTCCGACTTCACCGGCTCGCGGTAGTCCTTGGGCAGCTCGCCCTTCGGCCAGAAGGCGCAGGGCTTCAGCATGGTGCTCACCCCCACCTCGCCCAGCCACGTGTCCTTCGACTCGCGGGAGATGGCCTCGGCGGTGATGTGG…
BO221_RS48120	1.446	3.863	1.29	3.751	1.493	1.736	Z-000079	BO221_RS48120	gene	D:\assemblies\040519CStranscriptome-131189281\archangiumVsGCF_RNA-Seq\ArchangiumspCbG35MeJA1_S47_L001_001.assembly\ArchangiumspCbG35MeJA1_S47_L001_001-0.template-seq	172493	NZ_MPOI01000022.1	+	843	86254..87096	16000	BO221_RS48120	1.10496	50	105	40	97	56	61	BO221_RS48120	BO221_47305	hypothetical protein	WP_073567753.1	TGAACCTGAAGAACCGACCCCTCCTCCTCGTCGCCACCCTCGGCCTCGTCCTGCTCGCTGGCTGCGCCTCGATGCAGAAGATGCTGAAGAACGCCTTCCAGAAGCCCCGCCTCACCTTCAAGACGGCGCGTCTGTCACAGGCCTCGCTCTCCGACGCCACCGTCGACCTCGTCTATCAGATCGACAATCCCAACCCGCTGGGGCTGTCCCTGGCCTCCATCGACTACGCCTTCTTCGTCGAGGACAAGCAGGTGGTGGCGGGCACTCCGCCCAAGGGCCTCAACATCGCGGCCAAGGGCAAGTCCGAGCTCACCTTCCCCGCCAACGTGAAGTTCGCGGACATCGCCCCCGTGGTGACCACGTTCCTCAACAAGGACAGCGCCCGCTACAAGGCCCAGG…
BO221_RS48125	3.597	10.26	12.385	14.1	4.977	12.634	Z-000080	BO221_RS48125	gene	D:\assemblies\040519CStranscriptome-131189281\archangiumVsGCF_RNA-Seq\ArchangiumspCbG35MeJA1_S47_L001_001.assembly\ArchangiumspCbG35MeJA1_S47_L001_001-0.template-seq	172493	NZ_MPOI01000022.1	+	393	87195..87587	16200	BO221_RS48125	1.24708	58	130	179	170	87	207	BO221_RS48125	BO221_47310	aspartate 1-decarboxylase	WP_073567754.1	TGCGCCGAATCCTCTTCAAGTCGAAGATCCACCGTGCGACCGTCACCCAGGCCGACCTGGATTACGAGGGCTCGGTCACCATCGACAGCCACCTGCTGCGTGCCGCCGACATCCTGCCTTTCGAGAAGGTGGCGGTGTGGAACGTGACGCAGGGCACGCGGCTGGAGACGTATGCCCTGGAGGGTGAGCCGGGCAGCGGCGTCATCTGCATCAATGGCGCCGCGGCGCACCTCAACAAGCCGGGGGACCTGGTCATCCTGGCCACCTTCGCCGAGGTGGAGGAGCACGAGGCGCTCCACTGGAAGCCCACGGTCGTCTTCGTGGACGAGAAGAACCGCATCGTGCCCGGGCGGACGGAGGAGATTCCGGGCCCGGCGCGCCGCATCGCCTGA
BO221_RS48130	1.153	1.886	2.756	2.716	1.975	3.404	Z-000081	BO221_RS48130	gene	D:\assemblies\040519CStranscriptome-131189281\archangiumVsGCF_RNA-Seq\ArchangiumspCbG35MeJA1_S47_L001_001.assembly\ArchangiumspCbG35MeJA1_S47_L001_001-0.template-seq	172493	NZ_MPOI01000022.1	+	444	87695..88138	16400	BO221_RS48130	1.44965	21	27	45	37	39	63	BO221_RS48130	BO221_47315	hypothetical protein	WP_073567695.1	TGAAGTGGACCTGGGCATGCGGAGGCCTGCTGTGGGTGCTGGCGGGCTGTATCAGCGACAAGGAAGCCTTCCGGCCCAACCCCAACGACGAGGATCCGCTCGTGGGAGCGATCCCGCTGGTGCGCTCGCCGGTGAAGGACCGGTGCGAGCAGCACGGGCGCTCGTCGGTGCGGGGCAACTGTGACGAGGCCAAGTACCTGGCCACCGAGTACACGCGCCGGCTGTCGGTGGGTGACGAGATCTGCCTGGAAGGTGGCTATGGTGACGAGCCGGGCGGAGGGTGCAAGGCGCGGGCGGCGATCATCGACACGGCGCCCAACCGGGTGAAGCTCGAGGTGCGGACGGCGAAGCCGGACTCGCGCTGGTTCAACGCGGAGATGCGTCACGCCTGGTACGAAG…
BO221_RS48135	3.747	8.331	14.652	12.29	6.257	8.85	Z-000082	BO221_RS48135	gene	D:\assemblies\040519CStranscriptome-131189281\archangiumVsGCF_RNA-Seq\ArchangiumspCbG35MeJA1_S47_L001_001.assembly\ArchangiumspCbG35MeJA1_S47_L001_001-0.template-seq	172493	NZ_MPOI01000022.1	+	618	88155..88772	16600	BO221_RS48135	1.14158	95	166	333	233	172	228	BO221_RS48135	BO221_47320	hypothetical protein	WP_073567696.1	TGGCCTTCTATGACCCCATCGCGGACAAGGTGAAGCAGCTGACGCCGGCGGAGTTGAAGAAGCTGGCGGACACGAAGCTGTCGGACCTGGTGCAGCAGGAGGTGCCCCGGTCGCGCAAGCGGGTGTTGGAGCTGGAGCAGCGTTATCCCTCGGCGGGGGTGCGCGAGCGGGCGCAGCGCCTCATCGACGAGAAGAAGCACGTGGCGAGCATGACAGGCGGGGTGTTCGGGGCGTTCGGGCTGCTGGGGCTGCCGGCGGACCTGACGGTGATGGCGTGGTTGCAGCTGGTGCTGCTGGTGGACCTGGCCACGCTGTACAAGGTGAACCTGAAGAGCGAGCGGGCGCGCAACGAGCTGTTGGACCTGTACGGGTACACGACGGGCGTGGGGCCGGTTCAGC…
BO221_RS48140	1.46	6.191	8.575	6.311	2.827	5.65	Z-000083	BO221_RS48140	gene	D:\assemblies\040519CStranscriptome-131189281\archangiumVsGCF_RNA-Seq\ArchangiumspCbG35MeJA1_S47_L001_001.assembly\ArchangiumspCbG35MeJA1_S47_L001_001-0.template-seq	172493	NZ_MPOI01000022.1	+	501	88785..89285	16800	BO221_RS48140	1.0916	30	100	158	97	63	118	BO221_RS48140	BO221_47325	GGDEF domain-containing protein	WP_073567697.1	TGAGCGACCGCGCCCCACAAATCTGTCCGAGCACCGGGGCATACCTGCGCCCCTACTTCGAGTCGTTGCTCGCGAAGGCGGTGTCGGACGCGAACCTGGCGCGGATGCCGCTGACGTTGCTCTGGGTGGACGTGGACGAGACGCAGGAGGGCAACGACGCGCACGGCCGTGAGGCGATGGACGCGGCGCTGAGCGGGTTGGTGGACGAGCTCGGGGCGGAGTTGGACGGACGGGGGCCGATTGGCCGGATGGAGGGGGATGCCTTCGCGGCGAGCCTCTACGCGGTTGCGCCGTACGTGGGAGAGAGGCTGGCGGAGGGATTGCGCCGGCGGCTCACGGACAAGGGGTTCCGCTCGCAGACAGGCGGCTTCCACATCACGGTGTCGGTGGGAGTCGCGG…
BO221_RS48145	0.031	0.156	0.171	0.286	0.198	0.301	Z-000084	BO221_RS48145	gene	D:\assemblies\040519CStranscriptome-131189281\archangiumVsGCF_RNA-Seq\ArchangiumspCbG35MeJA1_S47_L001_001.assembly\ArchangiumspCbG35MeJA1_S47_L001_001-0.template-seq	172493	NZ_MPOI01000022.1	-	1593	91064..89472	17000	BO221_RS48145	2.75664	2	8	10	14	14	20	BO221_RS48145		AAA family ATPase	WP_083682603.1	CACTCGATACCGAACGCCTTCATCCGCGCCTTGAGCGTGTTGACCGCGATGCCCAGTTCCTGGGCGGCTCGGGTCTTGTTGCCCTGGTGCTTCGCCAATGCCTCCCGGAGCTCCTCCGCGGTCAGATCCGCGGGCCTCTTGCGCAACGCGGTCGCTGGCACCTCCATGGTCACCCGGGGCATGGGAGCCGCCCCCTCGCCCTCGAAGCCCACCTGCCGTTGCACCAGATAGGTCTTCACCGCCTCCAGCGTGATGACGGTCCGCCGGTGTTCAATCCCCTCCAGTGACTGGAGCGCCACCTCGCGGGCCACCACCGTCCTCACCGTCGACTCCAGCTCGCGGATCTGCCCTGGCCAGCTCGCCTTCTGCAGATAGGCGATGGCATCGCTGGTGAGCTCG…
BO221_RS48150	0.575	1.253	0.229	1.646	0.341	0.686	Z-000085	BO221_RS48150	gene	D:\assemblies\040519CStranscriptome-131189281\archangiumVsGCF_RNA-Seq\ArchangiumspCbG35MeJA1_S47_L001_001.assembly\ArchangiumspCbG35MeJA1_S47_L001_001-0.template-seq	172493	NZ_MPOI01000022.1	+	594	91119..91712	17200	BO221_RS48150	1.32686	14	24	5	30	9	17	BO221_RS48150	BO221_47335	hypothetical protein	WP_083682605.1	TGCCGGCAGGTCCCCCCATCCCCCGCGGCGACAGGGCGCAAGTCCTTGAAACAACTCGGAATCCGTCCTCGGGCGAGGCCCGGCACGAGCCGTGCTCCGGAAGGGTCCATCCACCCGGAGGGCACACCATGTTCGTCATCACTGTCGGGCGCGTCGGAACGAATGACAGGCACACGGGCACCCTGGCCTCACGCGAGGTCAGCATCGGCCGCGCGGCGGAGAACGACCTGGTGCTCGAGGACGAGCTCGTCTCACGCGTGCATTGCCGGCTGGTGGCCGTCGAGGGCGGGGCCGTGGTGATGGACGAGGGCTCGAGCAATGGCACCTGGCTCAATGGTGAGCCCCTCACCCATCCCACGTTCATCTCCTTCCACGACGAGCTCGTCGTGGGCCACTGCG…
BO221_RS48155	0.003	0.256	0.3	0.516	0.139	0.215	Z-000086	BO221_RS48155	gene	D:\assemblies\040519CStranscriptome-131189281\archangiumVsGCF_RNA-Seq\ArchangiumspCbG35MeJA1_S47_L001_001.assembly\ArchangiumspCbG35MeJA1_S47_L001_001-0.template-seq	172493	NZ_MPOI01000022.1	-	1452	93120..91669	17400	BO221_RS48155	4.28551	0	12	16	23	9	13	BO221_RS48155		AAA family ATPase	WP_073567756.1	CACTCGATGCCGAGCGCCTTCATCCGCGCCTTCAGGGTGTTGAGCGCCACCCGCAACTCCACGGAGGCCCGCGTCTTGTTGCCCTCGTGCTTCTCCAGGGCACGCCGGATGTCCTCGCCCGTCAGATCGCTCGGGCGCTTGCGCACGGAGGCGAGCCCTTCCTTCGAGGGCCGTTTTTCCTCCTGCGCGGGCTCGGAGACCGGGCCTCCGAAACCCAGCTCCCGCTGCTGCAGGTAGCTCCTCACCGACTCCAGCGTGACGAGCGTCCGGTGGCGCGCGAGTCCCTCCAGCTCCTGCTGCGCCGCCTCGCGGGCCACCACCGTGCGCACCGTCGACTCCAGCTCGCGAATCTGTCCCGGCCAGCGCGCCTTCTGCAGGAAGGCGATGGCCTCGCGGGTG…
BO221_RS48160	1.209	3.262	0.647	2.759	1.323	3.681	Z-000087	BO221_RS48160	gene	D:\assemblies\040519CStranscriptome-131189281\archangiumVsGCF_RNA-Seq\ArchangiumspCbG35MeJA1_S47_L001_001.assembly\ArchangiumspCbG35MeJA1_S47_L001_001-0.template-seq	172493	NZ_MPOI01000022.1	+	1512	93354..94865	17600	BO221_RS48160	1.73954	75	159	36	128	89	232	BO221_RS48160	BO221_47345	hypothetical protein	WP_083682607.1	TGTACGGGGTAGTCCGTAAAAGCCCTACCGTTGGCACACATCGTGCTTGGAGATTCGGAGGCAGCCGGAGTTGGACCGGCCTTCCCCCCCACCCTCCACCCAGAGGAGCACGCGTGTTCACCATCACTGTCGGGCTCATCGGAGAGAGCAGCATGAAGACGGGCACCCTGGCATCGCGCGAAATCGCCATCGGGAGGGACCCGGCGAACGATCTCGTGCTCGACAATGGGAGCGTCTCCCGCACCCACTGCAGACTGGTCGCCATCGAGGGAGCCACCATCGTGTTGGACGAAGGCTCGAAGAACGGAACCTGGCTCAACGGGAGGCCCGTGGCCCACCCCTGCGTGCTGAAATTCGAGGACGAGCTGGTCATCGGCCCGTACGTACTCCGGGTGCAAT…
BO221_RS48165	0.328	0.668	0.171	0.526	0.161	0.775	Z-000088	BO221_RS48165	gene	D:\assemblies\040519CStranscriptome-131189281\archangiumVsGCF_RNA-Seq\ArchangiumspCbG35MeJA1_S47_L001_001.assembly\ArchangiumspCbG35MeJA1_S47_L001_001-0.template-seq	172493	NZ_MPOI01000022.1	-	2229	97101..94873	17800	BO221_RS48165	1.20711	30	48	14	36	16	72	BO221_RS48165	BO221_47350	hypothetical protein	WP_073567700.1	CACAGCTCGCGTCCGCCAGGACACAGACCGCGTTCGCGGGCCCGCTGCTGTGCTTCCGGGCCCGCGGTGAGCCACTCGCGCACCGCTACCACCCGCTCGCGCAACGCGGGGCTGCCCGCCGCGAGATCCAGCCTCGCCACGTCGTGATCCGTCAGGGCCCAGCTCAACGGGGCCGTCTCGCCGAGCTCGAAGATGGCGGTGGTGAAGAAGCACGGCTCGCTCACGTTGAGCTCGTCCTGCACCAGGCTCAGCAGGGCGTCGTTGCGGAAGGACATGCTGGACTCACGCGCCCGCAGCACCGCCTCCAGGGGTGACGTCAGCCCACCCAGCAGCCCGTCCGCCGGGGCCACCTGCAGCTTCGTGCGCCGGCCGTTGCCCAGGTGATCGCGAATCTGGATG…
BO221_RS48170	0.003	0.003	0.003	0.003	0.003	0.003	Z-000089	BO221_RS48170	gene	D:\assemblies\040519CStranscriptome-131189281\archangiumVsGCF_RNA-Seq\ArchangiumspCbG35MeJA1_S47_L001_001.assembly\ArchangiumspCbG35MeJA1_S47_L001_001-0.template-seq	172493	NZ_MPOI01000022.1	-	582	97707..97126	18000	BO221_RS48170	1	0	0	0	0	0	0	BO221_RS48170	BO221_47355	Uma2 family endonuclease	WP_073567701.1	CACCGCCCGGCCGGTCCCTCGGGGAGCCAGAGCAGCTCCAGTCCGAGCTCCACCGCCTCGAAGGGCTCGGCGCGTACTCGCTCATCCCCCGTGTGCGTCGCCACGAGCAGCCACCCCCTGGCCTCGCGGCGAAGCACCTCCAGAGTCCGTGCGAGCGGATCCACCAGCCACACGTGGCTCACTCCCTCACGGTGATAGAGCGGCAGCTTGCGCGCGCGATCCATGGACTCGGTGGACGGAGAGAGCACCTCGCACAGCCAATCCGGCGCCACCGTCATGAAGGGCTCGTTGGGAGCAGGCGGCTTCGGCAAGCGCTCACGCCGCCAGCCCGCCAGGTCCGGCACCAGCACATTGCGGCCGAGGTGGACCTCGGGCTCGTCGAAGATCCACCACCCACCG…
BO221_RS48175	0.003	0.056	0.099	0.003	0.054	0.058	Z-000090	BO221_RS48175	gene	D:\assemblies\040519CStranscriptome-131189281\archangiumVsGCF_RNA-Seq\ArchangiumspCbG35MeJA1_S47_L001_001.assembly\ArchangiumspCbG35MeJA1_S47_L001_001-0.template-seq	172493	NZ_MPOI01000022.1	-	1650	99478..97829	18200	BO221_RS48175	0.828328	0	3	6	0	4	4	BO221_RS48175	BO221_47360	phospholipid carrier-dependent glycosyltransferase	WP_073567702.1	CAGAAGCAGCGCGTGGCGCCCTGGGCATCGGGACTGGGACGCCGGGCGAGCGGGAGTCCCTTCCGGACGAAGACGTTGTAGTGCCAGATCCACCCCTCGGTGCTGGGGTCCGAGGGCTGGCCGCAGAGGAACTCGTACTCGTCGGCGAAGTTCGGGGCCTCGAAGAGGGCCCGGTCCTGCTGATAGGCCGCGCGCAGGGGCAGGGGCCTGCCGTCCTCGCCCCGCAGCCGCTCCTCGAGAATCCAGGGCAGCTCGCCATTGAGGCGCAGCACCACGAACGAGGGCTTGTCGCCGAGTACCACCCGGGCGATCTCCCGGGAGCCCGCGTTGTCCGGGAAGAAGAGGTGGCCCTGGTAGGTCCCCCGGCTGGCGTTGATCACCCGGGCAATCCGCGTATCC…
BO221_RS48180	0.02	0.051	0.045	0.108	0.019	0.129	Z-000091	BO221_RS48180	gene	D:\assemblies\040519CStranscriptome-131189281\archangiumVsGCF_RNA-Seq\ArchangiumspCbG35MeJA1_S47_L001_001.assembly\ArchangiumspCbG35MeJA1_S47_L001_001-0.template-seq	172493	NZ_MPOI01000022.1	+	2412	99539..101950	18400	BO221_RS48180	1.77131	2	4	4	8	2	13	BO221_RS48180	BO221_47365	hypothetical protein	WP_073567703.1	TGCCCCTCTCCCAGCAGGCCAGAATCCGTCTCGCGGTGGTGGCGGCCATCGTCGTCCTGCCGCTGCTCTACTTCCACCGGGCGAGCCTCACCGACGAGGTCTTCATCGCGCGAGACATCCTCCGGGTCTACTACCCGCTGAAGCAGTACTGGGCCGAGCGTGTCTCCCAGCTCCAGTTCCCGGGCTGGTACCCGTACGACGGGATGGGGCAGCCCTACACGGGCATGCTCATCTCCGGGGCCTTCCACCCGGCCAACCTGCTCTACCTGCTGCTGCCGTTGGGGCCGGCGCTCAAGCTCACCACCCTGCTGTCCTACGTGGCGGCCCTGGGAGGCACGTACCTGTTCGCCCGGCTGTGGGGCATGGGACGAGGCGCCGCGCTGCTCTCGGGGCTCACCT…
BO221_RS53220	0.09	0.689	0.604	1.087	0.5	0.711	Z-000092	BO221_RS53220	gene	D:\assemblies\040519CStranscriptome-131189281\archangiumVsGCF_RNA-Seq\ArchangiumspCbG35MeJA1_S47_L001_001.assembly\ArchangiumspCbG35MeJA1_S47_L001_001-0.template-seq	172493	NZ_MPOI01000022.1	+	270	102244..102513	18600	BO221_RS53220	2.17296	1	6	6	9	6	8	BO221_RS53220		hypothetical protein	WP_083682609.1	TGCGCTGCTGCTCGGCGGCTGCTTCCACCTCACCGCGGGAGACAAGACGCGGGAGGAATTCAAGCCGCCCCGGCGCATCGATCCGGCCGCCATCGCGGTGCCCGAGGGCTACCGCATCGACCCCATCGCCACCGGCCTCACCTACCCCACCGGGGTCACCTTCGATGATCAGGGCACGCCCTACGTCATCGAGGCGGGCTACTCCTACGGAGAGGACTTCACCGCGCCGCGCCTGTTGCGCATCCACCCGGACGGCGGCCACACGGTAG
BO221_RS48185	0.161	0.41	0.315	0.593	0.112	0.496	Z-000093	BO221_RS48185	gene	D:\assemblies\040519CStranscriptome-131189281\archangiumVsGCF_RNA-Seq\ArchangiumspCbG35MeJA1_S47_L001_001.assembly\ArchangiumspCbG35MeJA1_S47_L001_001-0.template-seq	172493	NZ_MPOI01000022.1	+	1209	102480..103688	18800	BO221_RS48185	1.16337	8	16	14	22	6	25	BO221_RS48185	BO221_47370	hypothetical protein	WP_083682611.1	TGCGCATCCACCCGGACGGCGGCCACACGGTAGTGGCCACCGGCGGCCACCCGCCGTGGACGGGCGTGACCTTCCACCAGGGCGCCTTCTACGTCGCCGAGGGCGGCACCGAGGGAGGCGGCCGCATCGTCCGCATCACGCCGGACGGGACACTCACGCCCATCGTCTCCGGCCTGCCCAGCCTGGGAGATCACCACACCAATGGGCCAGCGGCCGGGCCGGATGGAGCGCTCTACTTCTCCGTGGGTACCGCGACGAACGCGGGCGTGGTGGGACCGGACAGCGCGAACACGGAGAGCATCAACTGGATGGCGCGGGCCTCCGAGTTCCACGACATCCCCTGCCGCGACGTCATCCTGAGCGGCCTCAACTTCACCAGCGCCGACCCGCGCACGCCCG…
BO221_RS48190	0.344	1.402	1.383	1.105	0.699	2.033	Z-000094	BO221_RS48190	gene	D:\assemblies\040519CStranscriptome-131189281\archangiumVsGCF_RNA-Seq\ArchangiumspCbG35MeJA1_S47_L001_001.assembly\ArchangiumspCbG35MeJA1_S47_L001_001-0.template-seq	172493	NZ_MPOI01000022.1	+	354	103685..104038	19000	BO221_RS48190	1.32975	5	16	18	12	11	30	BO221_RS48190	BO221_47375	cytochrome c	WP_073567704.1	TGAAGGCCACCGGCTGGCTGCTCGCGCTCACCACCCTGGCGGCCCTGGCCTCCGGCGGCTGCGGCCCCGCGCGCCGGGGAGTCCCCTTCGGTCCGCCCCTGCACCTCACCGAGCGCCAGAAGCAGGGACAGGTGCTCTTCATGCGCGAGTGCAACGGCTGCCACCCGGGAGGAGCGGGCGGCCTGGGTCCGGGCATCGCCAACAAGCCGCTGCCGGGCTTCGCCATGCGCACGCAGATTCGCAAGGGCGTGGGCGCCATGCCCGCCTTCACCGAGCAGATGCTCGGCGACGCGGAGGTGGACGCCATCGTCGACTACCTCAACGCGCTCCAGGAGACGCCGGGCCCCTTGTGA
BO221_RS48195	1.241	3.616	3.17	3.693	1.92	5.002	Z-000095	BO221_RS48195	gene	D:\assemblies\040519CStranscriptome-131189281\archangiumVsGCF_RNA-Seq\ArchangiumspCbG35MeJA1_S47_L001_001.assembly\ArchangiumspCbG35MeJA1_S47_L001_001-0.template-seq	172493	NZ_MPOI01000022.1	-	609	104612..104004	19200	BO221_RS48195	1.35597	31	71	71	69	52	127	BO221_RS48195	BO221_47380	haloacid dehalogenase	WP_073567758.1	CAACGCGCTCCAGGAGACGCCGGGCCCCTTGTGAGCGGCAGGAGGGGCAGCAGGTCGCCCAGCCGCTCGATGCGGGCATCGCCGTCCAGGCCGAGTCCCACGAAGCGCACGCCCGCGGCCCCGGCGGCGCCGCGATCGAAGCGCGAGTCACCCACCATCACCGCCGCCTCGGGGGGCAGACCCAGTCGGCCGAGCGCGTACAGCACCAGGTCCGGCGCCGGCTTCGCGTGGGCCACGAGGTCCGCGCACGCCAGCACCTCGAAGAAGTCGAGCAGGCGCGCGGCACCGAGCAGCGCCTGGGCGAGCGGGGTCACGGTATTGGTCACCAGCGCCCGGCGCAGACCGCGGGCGGCCAGGGACTCCAGCAGCGCGTGCGCGTCCGGGTTGATCCAGACGCCG…
BO221_RS48200	5.95	17.34	23.694	29.003	10.326	28.079	Z-000096	BO221_RS48200	gene	D:\assemblies\040519CStranscriptome-131189281\archangiumVsGCF_RNA-Seq\ArchangiumspCbG35MeJA1_S47_L001_001.assembly\ArchangiumspCbG35MeJA1_S47_L001_001-0.template-seq	172493	NZ_MPOI01000022.1	-	381	105021..104641	19400	BO221_RS48200	1.50955	93	213	332	339	175	446	BO221_RS48200	BO221_47385	thioredoxin	WP_043412418.1	CAGGCCCGCGGCTCCTTCTCCTGCTTGCGCTTCTCGATCTCCCGGCGCACCTCGTCCATGTCCAGCTCGCGCACCTTGGAGAGCAACTCCTCGAGCGCGGGCGCGGGCAGGGCTCCGGCCTGCTCGAAGAGCAGGATGCCGTCGCGGAAGATCATCAGCGTGGGGATGGAGCGGATCTGGAACATGCCGGAGAGCTCCGGCTGCGCGTCCGTGTCGATCTTCCCGAAGGTGATGTCCTGGTGCTTCTCGGAGGCCTTCTCGTAGATGGGAGCGAAGGCGCGGCAGGGACCGCACCACGCCGCCCACCAGTCGAGCATGACGATGCCCTGCTTGGACACCGTGGCCTCGAAGTTCTCCTTACCCACTTCCAATGTGGCCAT
BO221_RS48205	8.2	17.71	27.191	28.773	15.195	31.612	Z-000097	BO221_RS48205	gene	D:\assemblies\040519CStranscriptome-131189281\archangiumVsGCF_RNA-Seq\ArchangiumspCbG35MeJA1_S47_L001_001.assembly\ArchangiumspCbG35MeJA1_S47_L001_001-0.template-seq	172493	NZ_MPOI01000022.1	-	324	105354..105031	19600	BO221_RS48205	1.5183	109	185	324	286	219	427	BO221_RS48205	BO221_47390	FKBP-type peptidyl-prolyl cis-trans isomerase	WP_043412416.1	TAGCGGACGTCCAGCAGTTCCACTTCGAAAAGAAGGGTCGAGTTGGGCGGGATGACGGGCGGGAAGCCGCGGGCGCCGTAACCCATGTCGGGGGGGATGGTGAGCTTGCGCACGCCGCCGACCTTCATGCCGGCCACGCCCTTGTCCCAACCCTGGATGACCTGGCCCGCGCCGAGCCGGAAGGTGAAGCCCTGACCGCGATCCCGGCTGCTGTCGAACTTCGAGCCATTGGTGAGGGTCCCCACGTAGTGGACCGTCACCGTCTTGCCAGAAACCGCCTCGGCGCCCGTGCCGACCTTCACGTCATCCACCTGCAAGCTCAT
BO221_RS53225	0.084	0.107	0.003	0.448	0.155	0.165	Z-000098	BO221_RS53225	gene	D:\assemblies\040519CStranscriptome-131189281\archangiumVsGCF_RNA-Seq\ArchangiumspCbG35MeJA1_S47_L001_001.assembly\ArchangiumspCbG35MeJA1_S47_L001_001-0.template-seq	172493	NZ_MPOI01000022.1	-	582	106075..105494	19800	BO221_RS53225	7.93756	2	2	0	8	4	4	BO221_RS53225		hypothetical protein	WP_083682637.1	CAGAAGGTGCCGCCGAGGTTGATGGTGCCCTGGTAGCTACCAGTGGAGAAGGCGTCATCCACGGCCGGGGCGAAGTCCTCGCTGAGGAGGATGTTGTAGTTGACGCGGGCATCGGCGGTGAAGTCACCGATGTGGGTGCGCAGACCGACGCCCACCGGGACGCGCGAGCTGGTGTCATCCACGAAGCCGGCGCCCGCGCCATTGCGGATGTTGTACCAGTTCATGCCGAAGCCACCGAGCAGGTAGGGCTGGATGGGAGCGGCGGTGAGGCCGAGGGTGAGGTTGGCCACGGCGCCGTTGCGCACGATGTCCGGGCCGCTGCCGCCCACGTCGGTATCCAGGTTGTTCACCGCGCCGCTGTAGCCGAGCTCGATACCGAGCACCTTGGAGGGCCGCAGG…
BO221_RS48215	0.129	0.804	0.619	0.707	0.333	0.939	Z-000099	BO221_RS48215	gene	D:\assemblies\040519CStranscriptome-131189281\archangiumVsGCF_RNA-Seq\ArchangiumspCbG35MeJA1_S47_L001_001.assembly\ArchangiumspCbG35MeJA1_S47_L001_001-0.template-seq	172493	NZ_MPOI01000022.1	-	1890	108613..106724	20000	BO221_RS48215	1.51064	10	49	43	41	28	74	BO221_RS48215	BO221_47400	NAD(+) synthase	WP_073567705.1	TACCCCTTCGTCCAGTCGCTGCTGGTGACGACGGGCAGTTGCAGAGCGCGCTCGCGGTCCAGGTCCAGGTTGCCGATGTGCAGCGACAGCGGCGCCTGCACCCACTTGTAGATGGACTGGAGGAAGAGCCGGATGAACTTCTCCACGTAGCCGCGCAGCCGCGCGCTCTCCACCTCGGGAAACATGGCCTCCAGCGCGGGCTGCATCTCCGAGGGCACCAGCTTCTCTCCCGCGAAGAGATAGAAGCAGGCATCGAGGATGGGGAAGGGCATCAGCTCCTCCTCGCCCACCTGGTTGTGCGCCAGCTCCGGCCCGGCCGGCTTGGCCAGCACCTTGCGGATGCCCTCGTGGCCCGTCTGCTCCAGCAGGTAGTCCAGCAGGTACATGACGACCGTCTTC…
BO221_RS48220	0.221	1.403	1.107	1.868	0.407	1.411	Z-000100	BO221_RS48220	gene	D:\assemblies\040519CStranscriptome-131189281\archangiumVsGCF_RNA-Seq\ArchangiumspCbG35MeJA1_S47_L001_001.assembly\ArchangiumspCbG35MeJA1_S47_L001_001-0.template-seq	172493	NZ_MPOI01000022.1	-	663	109345..108683	20200	BO221_RS48220	1.46259	6	30	27	38	12	39	BO221_RS48220	BO221_47405	ATP-dependent protease	WP_073567706.1	CAGTTCAACGGCCCCACCGGCTTCACCGGACTGAGGCGGGCGATGAGCTCGCCCACGTCGTCCAGCACCGCGCTCAGCCGGGTGCGCACATCCAGCTCGCACAGCAGCTCCTGGCGCCGCTCCGGCTCCGGGACGACGGCGGCGGCCACCACGTCCGCCAGGGCGCCTCCATGCGAGCGGGCCACCACCGGCAGCAGGTTCTCCGCGAACGAGTTGGGGACCCGCCCGGCCAGCTCGAAGACGGCCTGGCGGAGCCTCTCCTCCTCGGGCCCCTGGTATTCACCATCCGGCAGCAGCTGCACCCGGACCTGCCGGTAGAGCTGCTCTCCCGCTGGCAGCTCCTCGAGCAGGCGGGCGCGGCTGACGCCCTGCAGGAGGATGTTGTAGCGCCCGTCCTGC…
BO221_RS48225	0.855	0.979	0.859	0.515	0.355	1.094	Z-000101	BO221_RS48225	gene	D:\assemblies\040519CStranscriptome-131189281\archangiumVsGCF_RNA-Seq\ArchangiumspCbG35MeJA1_S47_L001_001.assembly\ArchangiumspCbG35MeJA1_S47_L001_001-0.template-seq	172493	NZ_MPOI01000022.1	+	570	109474..110043	20400	BO221_RS48225	0.652558	20	18	18	9	9	26	BO221_RS48225	BO221_47410	DedA family protein	WP_073567707.1	TGTCCGATTCGACCCCCTCCGTGGCCACCACTCCCGAGAAGCTGTCCTGGTACCGTCGTCTCTACCTGCGCGTGGAGGCGCTGTCCTCCACGAAGCACGCCGTGGCCGCCATGCTGCTGGTGTCCGTGGTGGACGGCTCGGTGTTCCCCATCCCGCCCTTCGCGCTGCTGGTGCCCATGGTGCTCGCCCAGCCCCAGAAGTGGCTGCGCTACGCGGTGCTGGGGACGGTGGCCAGCCTCTTCGGCGGCTTCATCGGGTACTACCTCGGAGACCTGCTCCGCCAGGGCGCCATCAGCTTCCTGGAAATCGACATGAACATGCGCATCCAGCGTTTCGGCATCGACGCGACGCTGGGTGAGCTGCTGGGGCAGAACTTCTGGGCGCTCGCGCTGCTGTGCT…
BO221_RS48230	0.328	0.522	0.48	0.617	0.227	0.938	Z-000102	BO221_RS48230	gene	D:\assemblies\040519CStranscriptome-131189281\archangiumVsGCF_RNA-Seq\ArchangiumspCbG35MeJA1_S47_L001_001.assembly\ArchangiumspCbG35MeJA1_S47_L001_001-0.template-seq	172493	NZ_MPOI01000022.1	-	2379	112423..110045	20600	BO221_RS48230	1.16898	32	40	42	45	24	93	BO221_RS48230	BO221_47415	PAS domain S-box protein	WP_073567708.1	CAGGCCGCCGAGGTGGTGGCCAACGCCTCGTCGATGGTGGCCAGCAGCTCGTCGGGCCGTACCGGCTTCTCCAATATCCGGTTGCGCACCGAGCGCACGAAGTCGCGCGTGGCCTGGGTATAGGCCCCGCCGGAGATGAAGACGAGCCGCTCGGCCAGCTCCGGCACGTGCGCGCGCAGGTGCGAGTAGACGTCCATGCCCGTCGTCCCCGGCATCTGCAAATCACACAGCACCAGGTCGAAGCGCTGACCCTCGTTCACCCACGCGAGGGCCTCGGCGCCGCGCGTGGTGACGAACACGTCGTGCGAGGGCTCGATGAGCATGCGCATGGACTGGGCCAGGCGCGGCTCGTCGTCGATGATGAGGATGCGCCGGCGCGGCGGGAGCGCGGACACGGGC…
BO221_RS48235	2.576	4.035	2.211	3.578	2.102	3.218	Z-000103	BO221_RS48235	gene	D:\assemblies\040519CStranscriptome-131189281\archangiumVsGCF_RNA-Seq\ArchangiumspCbG35MeJA1_S47_L001_001.assembly\ArchangiumspCbG35MeJA1_S47_L001_001-0.template-seq	172493	NZ_MPOI01000022.1	+	246	112696..112941	20800	BO221_RS48235	1.01736	26	32	20	27	23	33	BO221_RS48235	BO221_47420	hypothetical protein	WP_073567709.1	TGTCCCGCCCTGGTATCGCCGCCGTGCTGTCGTTCTTCATCCCCGGACTGGGTCAGCTCTACAACGGGGACATCTTCCGGGGTCTCTTCTGGCTCATCATCACGCCGGGCTTCTGGCTGGGCACCGGTGGATTGCTCGGCTGGGTGTGCCACTTCATCTCCGCGGCCACGGCTCACGGCCGGGCCGAGGAGAAGCAGCGGGCCGAGCTCGCCAGCGGCTTCCCCCACCGCGTCAAGGTCGTGTAG
BO221_RS48240	0.289	1.562	0.282	1.69	0.633	0.64	Z-000104	BO221_RS48240	gene	D:\assemblies\040519CStranscriptome-131189281\archangiumVsGCF_RNA-Seq\ArchangiumspCbG35MeJA1_S47_L001_001.assembly\ArchangiumspCbG35MeJA1_S47_L001_001-0.template-seq	172493	NZ_MPOI01000022.1	-	675	113602..112928	21000	BO221_RS48240	1.75173	8	34	7	35	19	18	BO221_RS48240	BO221_47425	HAD family hydrolase	WP_073567710.1	CAAGGTCGTGTAGCGGCGCGGGGCGCGCTCGCGAGGGCCTGGAGCAGCTCGTCCGCCGAGTGGGCGAGCGCCCGGGCCCCATGCGCCTGGAGCTCCTCCACGCCCCGGAAGCCCCAGGTGACCCCCACGCCGTACATGCCGGCGGCGTGCGCGGTATCCATGTCCACCGCCGTGTCGCCGATGAAGGCGCAGTCCCCGGGCGCCACGCCCAGCTCGGCGGCAATCCCGAGCGCCGCCATGGGGTCCGGCTTCCGAGGCACCCCGCTCCGCTCGCCGTAGACGGCGCCAAAGCGCACGTCCGGCAGCAGGGCCTCCACCAACCGGCGGGTGGCCGCGTCGGGCTTGTTGCTCAACACCGCCAGCTTCACCCCCTCGCCCTGCAGCCGGGCGAGCACCTCG…
BO221_RS48245	5.068	12.577	6.681	11.986	6.605	18.423	Z-000105	BO221_RS48245	gene	D:\assemblies\040519CStranscriptome-131189281\archangiumVsGCF_RNA-Seq\ArchangiumspCbG35MeJA1_S47_L001_001.assembly\ArchangiumspCbG35MeJA1_S47_L001_001-0.template-seq	172493	NZ_MPOI01000022.1	-	582	114273..113692	21200	BO221_RS48245	1.50737	121	236	143	214	171	447	BO221_RS48245	BO221_47430	biopolymer transporter ExbD	WP_073567711.1	TACGGGGTGGCGGCGGCCGTGGGCGGCTCGGCGCCCGCCTCGCCCTTCTGCAGGGTGGCGAAGTTGATGTTGTTGTAGCCCGCGCTGGCGCAGCTGAACATCACCCGCTTGATGATGGAGAACTCCACGTCCTTGTGGGCCTGGATGTTCACGTCACCCTTGAAGGCGTTGGTGTTGCCCTCGGCCATGGCGTGGAGGTCCTCGAACTGCTTCTTCATGTCCCGCAGCTTCTCCTCGAGCGCGGGAATGTTGAGGTACTCCTCCTTGACCAGGTCCTGCACCTGGCCCACGACGTTGCCGGAGATGGAGACCTGATCTCCGGACACCATCACCACCGGGTGCATCTCCACTTCCTTGACGTTGACCGCCTCGGGCAGCTGGATGTCCTTGGTCATCATC…
BO221_RS48250	6.019	11.807	5.707	11.939	6.707	22.161	Z-000106	BO221_RS48250	gene	D:\assemblies\040519CStranscriptome-131189281\archangiumVsGCF_RNA-Seq\ArchangiumspCbG35MeJA1_S47_L001_001.assembly\ArchangiumspCbG35MeJA1_S47_L001_001-0.template-seq	172493	NZ_MPOI01000022.1	-	486	114773..114288	21400	BO221_RS48250	1.63563	120	185	102	178	145	449	BO221_RS48250	BO221_47435	biopolymer transporter ExbD	WP_073567712.1	TAACCCATGATGGCGGACACCGAGACCTGGGGCAGGCCGGCGCCGATGCATTGGTCGATGATGCGCACCAGGTCCTCGTAACGGACCTTGTCCTCGGTCTGCAGCGTGATGGCCGACTGATCCGGGAACTGCGCCTTGAGCTCCTTGAAGCGGGCGATCAACGGCGCCAGGTCCAGCTTGCCGTTGGAGCCACGCTTGGCCTCGATGGCCGGGAACTCGCTCTGGTCCGCCGCGAGCCGCAGCTCGGTGGGCGTGACGAACAGCGTGAGCTGGACCGTCTTGGTCTGCTCTTCCTGTTTCTGCTCTTCCTCGGTGGCGGGGCCTCCGGCCTGCGCCACCTGGAGCCGGCCGATCTGCGTCCACACGGCCGTCATGATGAGGAAGCTGATGGTCACCGCC…
BO221_RS48255	5.874	15.363	8.591	11.564	7.313	21.193	Z-000107	BO221_RS48255	gene	D:\assemblies\040519CStranscriptome-131189281\archangiumVsGCF_RNA-Seq\ArchangiumspCbG35MeJA1_S47_L001_001.assembly\ArchangiumspCbG35MeJA1_S47_L001_001-0.template-seq	172493	NZ_MPOI01000022.1	-	747	115620..114874	21600	BO221_RS48255	1.32229	180	370	236	265	243	660	BO221_RS48255	BO221_47440	MotA	WP_083682613.1	TACTCCTCGGAATCCCGGGCGGAGGCGGAGACGGTGGCGTTCTTGAACTTGTCGCGGTTGTTCACGATCAGGTTCAGCACGGCCACGCTCGTCTCGTTGATGTCGTTGACGATGGCGGTGGCGCGGCCCGACAGGATGGAGAAGGCCACGACGGCGGGGATGGCCGTGAGCAGACCGAAGCCGGTGCAGTTCATGGCTTCGGAAATACCGTTGGCGAGAATGGTCGCCTTGTCGGCCGGGTTCACGTTGGCCACGGCCTCGAAGCAGGAGATCAGACCGGACACCGTTCCGAGCAGACCGGCGAGCATCGCCGCGTTGCCGAGCATGGCGAGGTAACCGGTGCGGGCCTCGATCTTCGGGGTCTCGCGCAGGCTGGCCTCGTCGAGGGCGGCCTGGACC…
BO221_RS48260	0.827	1.767	1.318	2.45	0.817	2.152	Z-000108	BO221_RS48260	gene	D:\assemblies\040519CStranscriptome-131189281\archangiumVsGCF_RNA-Seq\ArchangiumspCbG35MeJA1_S47_L001_001.assembly\ArchangiumspCbG35MeJA1_S47_L001_001-0.template-seq	172493	NZ_MPOI01000022.1	+	825	115917..116741	21800	BO221_RS48260	1.30758	28	47	40	62	30	74	BO221_RS48260	BO221_47445	general secretion pathway protein GspE	WP_073567713.1	TGGCCCGAAAGCGGATCGGCGAGTTGCTCCTGGAGAGGGGGGCGATCACCGCGGCCCAATTGGAAGCGGCGCTCCAGGCGCAACAGCGGACCCGGCAACGGCTGGGGGCGGCACTCGTGTCCCTGGGCGCCATCACCGAGAAGACCCTGGCCCACGCCTTGAGCGAGGCCCTGGGCGTGCCCGTCATCGACCTGGGCACCCGGCCCCCGGATTGGAGCGCCATCCACCTGCTGCGCTCGCGCTTCTGCGAGCAGCATGACCTGTTCCCCGTGGCCCTGGAGAACGTGGGCGGGCGCCGGCTGCTGGTCGTGGCCATGGCCGATCCGCTCGACACCGCCGGCCTCCAGGAGATGGAGTTCACCACCGGCCTGAAGGTGAGCCCCCGCGTGGCGTCGCTGT…
BO221_RS48265	0.279	0.468	0.425	0.577	0.281	0.924	Z-000109	BO221_RS48265	gene	D:\assemblies\040519CStranscriptome-131189281\archangiumVsGCF_RNA-Seq\ArchangiumspCbG35MeJA1_S47_L001_001.assembly\ArchangiumspCbG35MeJA1_S47_L001_001-0.template-seq	172493	NZ_MPOI01000022.1	-	1920	118673..116754	22000	BO221_RS48265	1.39204	22	29	30	34	24	74	BO221_RS48265	BO221_47450	PAS domain S-box protein	WP_073567714.1	CAGTCCGCGAGCGGCAGGCGCACGGTGAAGGTGGTGCCCTGGCCCAGCTCGCTCTCCACGCTCAGCTTGCCCCCGTGCTTCTCCACGATGCGCTGAACGATGGACAGCCCCAGCCCCGTCCCGTTCCCCTCCGTCTTCGTCGTGAAGAAGGGCTCGAAGATGCGCGACAGGTTCGCCGGCTCGATGCCGCTGCCCGTGTCCTTCACCCCCACCACCGCCTCGCGCCCCTCCCGCCTCGTCCGCAGCCGCACCTGACCGCCCGGCTTCATCGCGTGGCACGCGTTCGTGATGAGGTTCACGAACACCTGCTCCAGGTTCGCCGGCACCGCGTGCAACGGCGGCAGCTCCCCGTAGTCGCGCTCCACCTTCACCTTCGCCTGCGTCACCACGTGCTCGCAG…
BO221_RS48270	0.516	1.142	0.576	1.282	0.635	1.693	Z-000110	BO221_RS48270	gene	D:\assemblies\040519CStranscriptome-131189281\archangiumVsGCF_RNA-Seq\ArchangiumspCbG35MeJA1_S47_L001_001.assembly\ArchangiumspCbG35MeJA1_S47_L001_001-0.template-seq	172493	NZ_MPOI01000022.1	-	1983	120645..118663	22200	BO221_RS48270	1.59534	42	73	42	78	56	140	BO221_RS48270	BO221_47455	PAS domain S-box protein	WP_083682615.1	CAGTCGTCATGGGAGCTGGCTTTGTCGAGGTCCACTATCTGCTGGGACCCCATGTAGGCTTTCGTCTCGTAACGGGTGATGCGGCCAATCTTCCGGACAATCTCCGCCATGCGCTCGGCCTCGCGGTAGATGATGTCCACCGGCTTGTAGGAGCTGTCCTCCTCCTTCAACCGGCGCTTGAGCAGCTCCGCGTAGCCCATCACCGAGGTGAGGGGCTGGTTGAGCTCGTGGGCGGCGGTGCCGGCCAGGGCGACGATGACCGCGTTCTTCTCGCTCTCCTCCAGGCGCGTCTCCACGTCCGACAGCTTGCGCTCCAGCTCCATCCGGTCGCGCAGGTCCGTGAAGATGCCCACGCTGGCCACCTCGCGGCCGCCCTCGTAGACGATGGAGGCCGTCATG…
BO221_RS48275	2.669	4.603	2.051	3.49	1.86	3.794	Z-000111	BO221_RS48275	gene	D:\assemblies\040519CStranscriptome-131189281\archangiumVsGCF_RNA-Seq\ArchangiumspCbG35MeJA1_S47_L001_001.assembly\ArchangiumspCbG35MeJA1_S47_L001_001-0.template-seq	172493	NZ_MPOI01000022.1	-	411	121174..120764	22400	BO221_RS48275	0.992289	45	61	31	44	34	65	BO221_RS48275	BO221_47460	hypothetical protein	WP_073567715.1	CAGCCGCGGCCGTAGGGACCCCGGTGCGAGGGAACCCAGACCCACTCCTGCACGGACTGGTAGTAGCCCTCCACCCAGCGCTGCGCGTAGTGGCCGCCCTCGCACTTCGTCACGTTGCGGCGGGGACGGTGCTTGCAGTTCTGCTCGACCCAGACCCGCTCGTAGTGGCCCGGCACGAACTTCCGGACCGTTTGGAGCTCATAGCGGCCCGCCTGGTGCGGCCGGTTCGAGCGCGGGGGACGGGCCGGAGGAGGCGGCGCCGGGCGATAGCTCCCCCCGGGGAGAATCTGCTGAGACGGCTGACCCACCGGCGAGGCGTCGTGCCGGCCCCAGTCATCGGCCCGAGCGGCCACCGGAGCCAGGAACAGTGCGGAGAGAGCCAGGGTGAAGAGTCCGTTC…
BO221_RS48280	0.362	0.955	0.577	1.038	0.239	1.248	Z-000112	BO221_RS48280	gene	D:\assemblies\040519CStranscriptome-131189281\archangiumVsGCF_RNA-Seq\ArchangiumspCbG35MeJA1_S47_L001_001.assembly\ArchangiumspCbG35MeJA1_S47_L001_001-0.template-seq	172493	NZ_MPOI01000022.1	-	942	122217..121276	22600	BO221_RS48280	1.15676	14	29	20	30	10	49	BO221_RS48280	BO221_47465	MBL fold metallo-hydrolase	WP_073567716.1	TACTTCTTCGGCTCCTCCGGCTTCTTCGCCGGCTCCGGCTTCTGTCCGCTCAGGCTCTGGTACGCGACCGTGAGCCACTGCTCCGGCTTGAGGAAGCCGTCACCCCAGCTCTTGTACTTCTCGGGCATGCCCTCGGCCTTCACCTGCTCGAGCGTCTTGCCCGCGGCCTGCTTCCCCTTCACCAGTTCCACCGTGTCGCGCAGCATCTGCGCGAAGGTCTCGAGCTCCTGGCGCCCCGACACCGCACCGTGCCCCGGGATGATCTTCACCCCGGCCGGAAGCGTCTGCAGCACCCGCTCCACGTTGCGCAGGTAGCCCTCCAACGAGCCACCACTCTCCAGGTCGATGAACGGGTACTTGTCCCCGGTGAACTGGTCTCCCAGGTGCAGCACGTTGGAC…
BO221_RS48285	0.605	0.917	0.643	0.938	0.257	1.04	Z-000113	BO221_RS48285	gene	D:\assemblies\040519CStranscriptome-131189281\archangiumVsGCF_RNA-Seq\ArchangiumspCbG35MeJA1_S47_L001_001.assembly\ArchangiumspCbG35MeJA1_S47_L001_001-0.template-seq	172493	NZ_MPOI01000022.1	-	2538	124839..122302	22800	BO221_RS48285	0.888883	63	75	60	73	29	110	BO221_RS48285	BO221_47470	hypothetical protein	WP_073567717.1	CAAGGGCAGGTGGGTGGTGTCATCGGGCTGATGACGGCTCCCGTGGGAATGGAGGGGCAGCTCGACACGCCTCGCAGGAGCATGCGGCCGGCGGCACCACCTCCTCCTCCTCCGGCGCCATGCGTGCCGCCAGAGCCCGTCCCCGCGATACCATCGCCAGGACCAAACATTCCCGCCGCACCGAAGCCTCCCCCACCTCCGTCGGCCGCGCCGCCGTCACCGCCCGCCACCGTAGCGGCAGTCACGAGACTTCCATCCACTCCGGCGACGCCCGGAGACCGCGACGAGCCCTGGGCGTCGGAGCCTTCACCACCCGATCCGCCATTCGCGGTGACCCGCGCGGCGTCCTCGACCACGAGAGTCCCGGCCTCGAGCACCAGCATTCCTCCGCTACCGCCA…
BO221_RS48290	0.877	2.083	0.782	1.72	0.97	1.553	Z-000114	BO221_RS48290	gene	D:\assemblies\040519CStranscriptome-131189281\archangiumVsGCF_RNA-Seq\ArchangiumspCbG35MeJA1_S47_L001_001.assembly\ArchangiumspCbG35MeJA1_S47_L001_001-0.template-seq	172493	NZ_MPOI01000022.1	-	417	125272..124856	23000	BO221_RS48290	1.21955	15	28	12	22	18	27	BO221_RS48290	BO221_47475	hypothetical protein	WP_073567718.1	CAATCCTGGGCCGGCTGCGGCACCGACTCGCCCGCGGGTGCGGCCTCGGGCTCCTGCTTCACCGGCCGGAGCGCGTAGCCTTGCACTCCCGCGGGCAGCACCACCTCCACCAGCGGATTCTCCGCGAGCAGCTCCGGCGTCACCGGCATCCGCACCAGCCCCTCGTGGTCGCTCACCAGCGACACGCGTGTTCCCCGGTTCGTGGTCAGGATGACGCGCGAGCCCGGAATGGGCCGCTCCGTCCCCAGCTCCACCACCCGCAACAGCACCGCCTCGCCCTGACCCTCGGCCGCCGCGGGCTTCATCGCGGACATGTCGGGCGGCAGGACCTGCCGGTAGTACGGGCGCAGCGCGCAGGCCGACAGAGGACCGAAGGACACCAGGGCAACGCACAGCAGG…
BO221_RS48295	0.089	0.003	0.198	0.003	0.003	0.087	Z-000115	BO221_RS48295	gene	D:\assemblies\040519CStranscriptome-131189281\archangiumVsGCF_RNA-Seq\ArchangiumspCbG35MeJA1_S47_L001_001.assembly\ArchangiumspCbG35MeJA1_S47_L001_001-0.template-seq	172493	NZ_MPOI01000022.1	+	549	125473..126021	23200	BO221_RS48295	0.233287	2	0	4	0	0	2	BO221_RS48295	BO221_47480	hypothetical protein	WP_073567719.1	TGTCCGAGTTCATCGATCCCCAGAATCCCAAACCCAGGACGCGCCGCGAGATCCTCGAGGACGGCCAGTGCGAGCGGGGTCTGCTGGGAGGCCGTGAGATCCGCACCACCGCCGCCGAGCCCCTGCCCGACATCCAGGACAGCGGCTACCGCGAGGTCCTGGTGCGCGAGACGCCCACCGAGGGCCTCGTCCTCAAGAACCGGGGCCAGGTCATCGGCACCTTCACCATGGTGTTCGTGAGCCTCATCACCTTCTGGATGCCCTTCCTCAACGGCATGCTGGGCGGCGTCTTCGGAGGCTTCTTCGCCAGGACGTGGAAGCGCGCGTTCGTGGCGGCGGCCCTGACATCGGTGGCGGTGCCAGCCACCATTGCCTTCTTCTACGGCTTCGACACGCCGG…
BO221_RS48300	0.608	0.663	0.242	0.261	0.18	0.941	Z-000116	BO221_RS48300	gene	D:\assemblies\040519CStranscriptome-131189281\archangiumVsGCF_RNA-Seq\ArchangiumspCbG35MeJA1_S47_L001_001.assembly\ArchangiumspCbG35MeJA1_S47_L001_001-0.template-seq	172493	NZ_MPOI01000022.1	+	1122	126202..127323	23400	BO221_RS48300	0.76827	28	24	10	9	9	44	BO221_RS48300	BO221_47485	LuxR family transcriptional regulator	WP_073567720.1	TGGAACCATTGGATTCGCAGGATCAGCGATTGTTAGAGGACCTGCGGGCCCGTCTCGACCTTGTCGAGCCGGGGGTGGACGTCCTGCCCGCCCTGGTGGAGGCCCTGCGGGAAGCGCTGCGCGCGGAGCGCAGCCTCGCGTATGGCGTGGACATCGGGCCCGAGCGCTACCAGTTGAGCTTCCTGAATTACTCCGGCTTCTCCCTGGAGCCTCAGGTAGCCCACGCAACACTGGATGGCTTCGTCGGAGCGCGGAGAGATCCCTGGGGGTATTTCAACCCCGCCAACCCCCAACCCTCCCAGCGCAACCGGGAGCTGCATTTCCACGCGCCCGGGATGGAGGAGCCCTCCCCTGCTCCACCGCGGGACGACCGGTTCACCCTCTGGAAGACGCTCGGAG…
BO221_RS48305	0.165	0.079	0.046	0.221	0.133	0.326	Z-000117	BO221_RS48305	gene	D:\assemblies\040519CStranscriptome-131189281\archangiumVsGCF_RNA-Seq\ArchangiumspCbG35MeJA1_S47_L001_001.assembly\ArchangiumspCbG35MeJA1_S47_L001_001-0.template-seq	172493	NZ_MPOI01000022.1	+	1179	127374..128552	23600	BO221_RS48305	2.51776	8	3	2	8	7	16	BO221_RS48305	BO221_47490	transcriptional regulator	WP_073567721.1	TGAGCACGCCCCTCGTCCAGTCCGCCCTCGCCCGCGCCGCCGAGGCCGTCCGCCGTGGTCCCCACTCCACACCGCCCGATGGCCAGCGCCGCACCCGGCGTTTCGCTATCGGGGACCCGCAGGCGGACTTCACCCGCTTCCTCGCCATCCTCGACCGTCATGGCCTGCTCGGCCCGGAGGGGAAGCTGCTGCCCGAGGTACAGCTCCTCTCGGTGGGGGACCACTTCGACTGGGGCAGGCCCGCCGAGCGAGAGGAGGTGGCCACGAGCGCGCTGCAACTGGTGGCGTGGATGGCCACGCACCCGGCGGACCAGGCGGTGCTGCTGCTGGGCAACCACGACCTGGGGCGCGTGGGCGAGCTCTCCGGCTTCACCGACGCGCGCTTCGCCGCCGCCCAGG…
BO221_RS48310	0.036	0.229	0.121	0.193	0.15	0.248	Z-000118	BO221_RS48310	gene	D:\assemblies\040519CStranscriptome-131189281\archangiumVsGCF_RNA-Seq\ArchangiumspCbG35MeJA1_S47_L001_001.assembly\ArchangiumspCbG35MeJA1_S47_L001_001-0.template-seq	172493	NZ_MPOI01000022.1	+	1353	128573..129925	23800	BO221_RS48310	1.92938	2	10	6	8	9	14	BO221_RS48310	BO221_47495	DUF1444 domain-containing protein	WP_073567722.1	TGGGGCTGGCGCTCGTGGGCAGCGTGGCACTGGGCGGGTGCGCGGCGCCCCAGCGCGCGTCCACTCCAGAGGCACGGGCCACCGAGGCGCGGCTCTCGGAGCACGCCGAGGGGCAGGAGGAGACCTCCCCCGAGCAGGAGCAGGCGGAGCGGGATGCCTTCGCCCAGCGGGCCATGGAGGCACTGCGCGCCTCCGGCGAGACACGCCCCATCCACTACGACGCCGAAGGCTTCCTGCTGCGGCTGGGGGACAAGGACGGGACCACGGTGTTCCTGGCCAACTTCTTCGACGAGTACCACGCCGTGCCTCCAGAGAGGCGGGACGAGGTCTTCACTCGAATCACCCGCGTGCGGAGCATGCCGGGCCTGCCGGCGACGCTCGCCGAGGCCCGGCCGAACC…
BO221_RS48315	0.322	0.928	0.287	0.43	0.237	0.633	Z-000119	BO221_RS48315	gene	D:\assemblies\040519CStranscriptome-131189281\archangiumVsGCF_RNA-Seq\ArchangiumspCbG35MeJA1_S47_L001_001.assembly\ArchangiumspCbG35MeJA1_S47_L001_001-0.template-seq	172493	NZ_MPOI01000022.1	-	1137	131078..129942	24000	BO221_RS48315	0.910344	15	34	12	15	12	30	BO221_RS48315	BO221_47500	thiol reductase thioredoxin	WP_083682617.1	CACTTCGCCTTCGTGGCCGCCAGCTTCTTCTCCAGGGCGTCCACCATGCGCGGCGAGGCCTGCGCCCCGGAGAGCGTCTTCGCGTAGGCGAGCGCCTCCTCCAGGGTACGCACGGCCGCGTCCTTCTCACCCCGGGCGACGTAGATGTCCGCCCGCTCCGAGAGGACGCGCAACCGCCGGCCGCCCTGCACCTTCGACAGCGCCCGGGTGCTCGCGGCCAGTGCATCATCCAGCCGGCCCAGCCGCCGGTAGAGGTTGGCCAGGCGCGCGGGCGGGTTGTAGTCGTCCGGCAGGTCCTTCTCGCTCTGCTCGATGGCTGGCACCACCCGCATCGGGTCCCCCAGCAACAACGCGGCGCCGATGCGGTGCGAGTCGAACACCGTGCGTTGCTCGGGCGTC…
BO221_RS53230	0.985	0.627	0.003	0.823	0.681	0.848	Z-000120	BO221_RS53230	gene	D:\assemblies\040519CStranscriptome-131189281\archangiumVsGCF_RNA-Seq\ArchangiumspCbG35MeJA1_S47_L001_001.assembly\ArchangiumspCbG35MeJA1_S47_L001_001-0.template-seq	172493	NZ_MPOI01000022.1	-	198	131291..131094	24200	BO221_RS53230	6.70521	8	4	0	5	6	7	BO221_RS53230	BO221_47505	hypothetical protein	WP_083682619.1	CACCACGGGGCCCAGGTATCGACGAAGAGGGGCAATCCCCTCGACTTCGCCTCCGACAGGGCGCGCGGGTAGTCATCCTCGATGAACGGCAGGGGGGCCCGGGCATGCGACGCCGCGGGCTCGGACACGGCCGAGGTGCGTGCAGCGGAGCAGGCCAGCAGGCCCACCACGAGCAGGCTGGAGAGGTGCGTTCTCAT
BO221_RS48320	0.143	0.364	0.378	0.215	0.181	0.351	Z-000121	BO221_RS48320	gene	D:\assemblies\040519CStranscriptome-131189281\archangiumVsGCF_RNA-Seq\ArchangiumspCbG35MeJA1_S47_L001_001.assembly\ArchangiumspCbG35MeJA1_S47_L001_001-0.template-seq	172493	NZ_MPOI01000022.1	+	1365	131374..132738	24400	BO221_RS48320	0.886255	8	16	19	9	11	20	BO221_RS48320	BO221_47510	sigma-54-dependent Fis family transcriptional regulator	WP_073567723.1	TGAGCGGCCGAGTCCTTCTCATCGACGATGACCCGAGCATGCTGGAGATGCTCCAGAACCGCCTCACCCGGCGCGGCTTCACCGTCACCCCGCTGAGCGATCCCCACGCGGCCCTGCCGCTGTTGATGGAGCAGCCCTTCGACGTGGTCCTCACGGACCTGAACATGCAGGGGCTGAGCGGCACGGAGTTGTGCGAGCGCGTGGTGGCCAATCTGCCGGAGTTGCCGGTGGTGGTGTTGACGGCCTTTGGCAGCATGGAAACGGCCGTGGCCGCCATCCGGGCGGGTGCCTACGACTTCATCACCAAGCCGGTGGACCTGGAGGCGCTGGCGCTGACGCTCGCCCGCGCCGTGCAGCACCACCACCTCAAGGGCGAGGTGGTGCGCCTGAAGAAGGTCG…
BO221_RS48325	0.15	0.048	0.063	0.05	0.003	0.055	Z-000122	BO221_RS48325	gene	D:\assemblies\040519CStranscriptome-131189281\archangiumVsGCF_RNA-Seq\ArchangiumspCbG35MeJA1_S47_L001_001.assembly\ArchangiumspCbG35MeJA1_S47_L001_001-0.template-seq	172493	NZ_MPOI01000022.1	+	1302	132742..134043	24600	BO221_RS48325	0.251044	8	2	3	2	0	3	BO221_RS48325	BO221_47515	serine	WP_073567724.1	TGGCGGGGACGGGGGACGCCTGGCGGGGCCGGGTGGTGGCCGGGCGCTACCAGGTGACGGGGACGCTCGGCCACGGCGCCATGGGCACGGTATACGAGGCCGAGCAGCTGGGCCTCGAGCGCTATGTGGCCCTGAAGGTGCTGCACCCGCATGTGGCGAAGACCCCCGGCGCCGTTGCCCGCTTCCAGCGCGAGGCGCAGCTCATGGCCCGGCTGAAACACCCGGGCGCGGTGCACCTCTTCGACCACGGCGCCGACGGGGAGGTGCTCTACCTCGCCATGGAGCGGGTGTTCGGCATCCCGCTCGACGAGGTGCTGGAGGCCCACGGCCAGCTGGAGGTGAAGACCGCGGTGGAGCTCGCCGCGCAGATGCTGGAGGTGCTGGAGGCCGCGCACGGCC…
BO221_RS48330	0.003	0.003	0.003	0.306	0.003	0.003	Z-000123	BO221_RS48330	gene	D:\assemblies\040519CStranscriptome-131189281\archangiumVsGCF_RNA-Seq\ArchangiumspCbG35MeJA1_S47_L001_001.assembly\ArchangiumspCbG35MeJA1_S47_L001_001-0.template-seq	172493	NZ_MPOI01000022.1	+	213	134191..134403	24800	BO221_RS48330	4.92892	0	0	0	2	0	0	BO221_RS48330	BO221_47520	hypothetical protein	WP_073567725.1	TGAATCGCATCGTCCTGGCCGTGCTCATGTCCCTCACCTTCGCCCCGAGCGCCCACGCCGCGCGGGAGGACGAGGCGGCCCGGGAGATCCGCCTGCTCCGGGCCCAGTCCGCGCGCATCCAGAAGCAGCTCGAGCGCGATGTGCGGCACATGGCGAAGACGACGCCACGGCTGGACGCGGTGGGCACGCCCCCTGCCACCAAGAACCCCTGA
BO221_RS48335	0.168	0.267	0.312	0.187	0.206	0.372	Z-000124	BO221_RS48335	gene	D:\assemblies\040519CStranscriptome-131189281\archangiumVsGCF_RNA-Seq\ArchangiumspCbG35MeJA1_S47_L001_001.assembly\ArchangiumspCbG35MeJA1_S47_L001_001-0.template-seq	172493	NZ_MPOI01000022.1	+	1743	134501..136243	25000	BO221_RS48335	1.0086	12	15	20	10	16	27	BO221_RS48335	BO221_47525	hypothetical protein	WP_073567726.1	TGAACGACCTCGCCCACCTGCGCACCGCCCTCGAGTCCGCCCGCGACGCCCTCCCGCCCCCCGAGCGCTTCCCCGAGGCCGCCGACGCGGACACCGCCCGCCGTCTCCTCGAGCGGCTGCGGCGCGACCTGCTGCCCCGCCTGGGCGGCGCGGATGCGCCCCTGCTGCTGGTGGCCATCGCCGGGCCCAACAACGTGGGCAAGTCCACCCTCTTCAACTCGCTGGTGGGCACGCATCTGTCCCCGGCCCGCCCCGAGGGAGGCCTCACCAAGCAGTGCCTCGCCGCCGCGCACCCGGACACCTGGACGGGCTCGCTCAAGGACTTCCTCACGAGCCGCTACGACATCATCCCCGTGGCCTCGGGCGAAGCCGCGCCGGTGGACCAGGCGGGACCCGCCG…
BO221_RS48340	6.111	14.355	4.944	13.11	6.565	15.529	Z-000125	BO221_RS48340	gene	D:\assemblies\040519CStranscriptome-131189281\archangiumVsGCF_RNA-Seq\ArchangiumspCbG35MeJA1_S47_L001_001.assembly\ArchangiumspCbG35MeJA1_S47_L001_001-0.template-seq	172493	NZ_MPOI01000022.1	+	363	136516..136878	25200	BO221_RS48340	1.45524	91	168	66	146	106	235	BO221_RS48340	BO221_47530	XRE family transcriptional regulator	WP_043412376.1	TGGACAAGAAACTAGCGAAGACGATTGGGGAGGCCGCCCGTACGGCCCGGCTGCGTGCGCAGCTCACCCAGGCGGATGTAGCGGAGATGGTCGACCTGGTGACCGAGGTGTACGGCCGTATCGAGCGCGGCGGCATGGTGCCGAGCGTTCCGACGCTGTTGCGGCTGTGCCGCGCGTTGAGAATTTCGGCGGACGAGTTGTTGGGACTGGCCGGGCCGGATGGTTCGTTGCGGCTCGCCGACCCGCCGAGCGAGCAGGGAGAGAAGCCCGAGGTGAGGGCGGTGCTGCGCGTGCTGCGTCAGCTCGACTCCGGGCAGATCAAGCTGCTGGGGCGGCTCGCGGTGGCGCTCAAGAAGGAGTAG
BO221_RS48345	0.777	1.669	1.03	1.462	0.862	2.235	Z-000126	BO221_RS48345	gene	D:\assemblies\040519CStranscriptome-131189281\archangiumVsGCF_RNA-Seq\ArchangiumspCbG35MeJA1_S47_L001_001.assembly\ArchangiumspCbG35MeJA1_S47_L001_001-0.template-seq	172493	NZ_MPOI01000022.1	+	2007	137019..139025	25400	BO221_RS48345	1.28246	64	108	76	90	77	187	BO221_RS48345	BO221_47535	hypothetical protein	WP_073567727.1	TGGCCTCCCTGGTGGCGGCACTGCTGGTGACGCTCGCTGGGGTGGCACATGCCCAGAGCCGTAAACCGCAGCCGCTGCCCGCCGTGGTGATTGACGGAGACCCGGTAGCGGCCTCGCCAAGGGAGCCAGGAACGGGGCTCTGCACCGCATCGAAGGTGTCCTCGAATCCGGACGTCGACTTTCCCAGCGATGGTTCGAGCTTCGGCTACTACTTCAACACCTTCATGGAGAGCCCGAGCGGCACGCGTGTCTCCACCGTGCTGCGAACTCCGTTCGACCTGTCGAACAACAACCTCGGCAGTCTGCAGAAGCTGAGCTTCGGCGACTTCGTCAATGCCGTGACCAGCTGCCCCGAGGGCGGGTGTGGCTTCTACATCAACGACACCACCACCGCGTTCG…
BO221_RS48350	0.582	0.908	0.276	1.207	0.846	0.888	Z-000127	BO221_RS48350	gene	D:\assemblies\040519CStranscriptome-131189281\archangiumVsGCF_RNA-Seq\ArchangiumspCbG35MeJA1_S47_L001_001.assembly\ArchangiumspCbG35MeJA1_S47_L001_001-0.template-seq	172493	NZ_MPOI01000022.1	+	1674	139040..140713	25600	BO221_RS48350	1.8385	40	49	17	62	63	62	BO221_RS48350	BO221_47540	OmpA family protein	WP_073567761.1	TCGCCTTCGGACTCGCCCTGGGGCTCGCCGCCTCCGGGCCCGCATCCGCCCAGGACTCCCGCTTCGACGTGCAGGCCTTCCGCCCCGTCGGCGCGCCCCGGGACCTGGTCATCGTCACCCAGTCCCGCCCGATGGGGGATACGGAGTTGGACAAGAGCATCGCCGTCTCCGGCGGCGCCTTCTTCAACCTCGCGTTGGATCCGCTGACGCTGGTCACCGCGGGCACCCACTCCAAGGCCGTGAGCGTGGTGGGCAACCGCCTCCAGCTCGATGTCATGGCCACCGTGGGACTCTTCGGCTGGGCCGAGATCGGCGTGGACATGCCCCTCGTGCTCGCCCAGGCCGGAGACAACCTGGAGGCCATCGGCACCGAGGGCTTCATCCAGTCCTTCACGCCCG…
BO221_RS48355	1.378	2.192	2.018	2.38	1.35	3.447	Z-000128	BO221_RS48355	gene	D:\assemblies\040519CStranscriptome-131189281\archangiumVsGCF_RNA-Seq\ArchangiumspCbG35MeJA1_S47_L001_001.assembly\ArchangiumspCbG35MeJA1_S47_L001_001-0.template-seq	172493	NZ_MPOI01000022.1	-	849	141614..140766	25800	BO221_RS48355	1.22045	48	60	63	62	51	122	BO221_RS48355	BO221_47545	hypothetical protein	WP_073567728.1	CAGCGATGAGCCGTCTTGACCTCGAAGACGACCTCGGCGGCGGCCTTGCGCCTGCCAGCCGTGGCCGTCACCACCGTGCGCCCCGGCCCCACCGCCGTCACCTGCCCGGTGGACGACACCGTCGCCACCGACCAGTCCGAGCTGAACCAGGTGACGGGCACGTCGCTGAGCGACACGCCCCGGTTGTTGAACGTCTTGGCGCGCAACTGCTGCTTCTGTCCCACCTTCGCGAAGATCAGGTGCGTGGGCTCCACCTCCACCCGCGCGAAGTCCGAGCGCACCACCTGCACCTGCAGGTTGCGGCTCAGCGGAGGCACCGTCGCCGTGATGGTGGCCCGCCCGGGCGCCACGCCCATCAGCCGCCCCTTCTCCACCCGCGCCACCGTGGGATCGCTGGTC…
BO221_RS48360	0.063	0.282	0.003	0.003	0.003	0.124	Z-000129	BO221_RS48360	gene	D:\assemblies\040519CStranscriptome-131189281\archangiumVsGCF_RNA-Seq\ArchangiumspCbG35MeJA1_S47_L001_001.assembly\ArchangiumspCbG35MeJA1_S47_L001_001-0.template-seq	172493	NZ_MPOI01000022.1	+	771	141805..142575	26000	BO221_RS48360	0.261411	2	7	0	0	0	4	BO221_RS48360	BO221_47550	1-acyl-sn-glycerol-3-phosphate acyltransferase	WP_073567729.1	TGATCCACAACGTCTTCGCGCTGCTTTCCGTCCTGCCGGCACGCCCTCGCCGGGCCGCCGTGCGCGCACTGATGGACACCGTCTGGCACCTCCGCACCACCGAGGAGGTCCTCGGACGGGAGAACCTCCCCTCCCAGCCCAGCCTTTTCATCTGCAACCATCTGTCCAACGCGGATGGCTTCACGCTCGACCGGGCCCTGCGGCCCCGGAAGGTGTACTTCCTGGCCGGTATCAAACTGCAGGGCACCGTGATGACCCGGCTCGGCACCGAGGCCGTGGACACCATCTTCATCCGCCCCAACTCCTCGGACATCGAGCCCATCAAGCGCGCCGTGGAGACGCTCAAGGAGGGCCACTCCGTCCTCATCTTCCCCGAGGGCGGCCGCAGCCGGACGGGCG…
BO221_RS48365	0.003	0.003	0.003	0.003	0.028	0.03	Z-000130	BO221_RS48365	gene	D:\assemblies\040519CStranscriptome-131189281\archangiumVsGCF_RNA-Seq\ArchangiumspCbG35MeJA1_S47_L001_001.assembly\ArchangiumspCbG35MeJA1_S47_L001_001-0.template-seq	172493	NZ_MPOI01000022.1	-	1608	144187..142580	26200	BO221_RS48365	5.03553	0	0	0	0	2	2	BO221_RS48365	BO221_47555	lipase maturation factor family protein	WP_073567730.1	CACTCCCCGGCGTGCCATTGCAGCCGGCTCGACGTCCCCCCCGGCGCCAGGCTCAGGGGCGGCAGGTAGAGCCCCAACCGCTCACGGTTCCACCACGTCCCCGTGCGCCGGTGCGTCTCCGGGTCCGTCATCCGGTAGTCGTACAGGGTGGCGCGGATGTAACGCGGCGGGCGCTCGGGGAAGGGATTGATGGCGAGCAGCTTCGGCACGTCCGGAGCGCCCTCGAGCAGGCGCAGCATGAAGGCGAGCAGCCAGATGGGCGGCGAGCCCAGCGCCGCGAACCACATCTGCCAGTCCAACCGGGGCTGATGGGGGGCCACCTGCCTCGGGGGCCGGTCCGGGTCGCCCACCTTGTAGCGGAAGGTGTACTCGTGCCACGTCTCGCCGTCGTCGGAGCCC…
BO221_RS48370	0.003	0.003	0.042	0.003	0.003	0.147	Z-000131	BO221_RS48370	gene	D:\assemblies\040519CStranscriptome-131189281\archangiumVsGCF_RNA-Seq\ArchangiumspCbG35MeJA1_S47_L001_001.assembly\ArchangiumspCbG35MeJA1_S47_L001_001-0.template-seq	172493	NZ_MPOI01000022.1	+	654	144323..144976	26400	BO221_RS48370	1.52242	0	0	1	0	0	4	BO221_RS48370	BO221_47560	MBL fold metallo-hydrolase	WP_073567731.1	TGAGCGAGCCCAAGGAACGAGCCCACCGGACGGTGCAGGTGCTTCCCGGCATCCACCGCTGGAGCGTCAAGGATGACCGCATTGGCGGCATGGAGAGCGAGGCCTACGCCGTGGTGGCCGAGGACGGCGCCGTCACCCTCATCGACCCGTTGCCCATCGACGACAAGGCGCTGCGCAAGCTGGGCCGGGTGGAGGCCATCGTCCTCACCGCCGGCAACCACCAACGCGCCGCCTGGTATTTCCGCAAGCTCTTCGGCGCTCCCGTGTGGGCTCCCCAGGATGCCTACGGCCTGGAGGACGCTCCGGATGCCACCTACGGCGCTGGTGACAACCTCCCCGGCGGCCTCGTGGCCTACCACACCCCCGGCCCCGTCGAGTCCATGTACGCCCTGTGGATGG…
BO221_RS48375	0.067	0.085	0.112	0.269	0.124	0.132	Z-000132	BO221_RS48375	gene	D:\assemblies\040519CStranscriptome-131189281\archangiumVsGCF_RNA-Seq\ArchangiumspCbG35MeJA1_S47_L001_001.assembly\ArchangiumspCbG35MeJA1_S47_L001_001-0.template-seq	172493	NZ_MPOI01000022.1	-	726	145709..144984	26600	BO221_RS48375	1.89826	2	2	3	6	4	4	BO221_RS48375	BO221_47565	hypothetical protein	WP_073567732.1	TACTTCGTCACCGAGTCCAGCCGGCAGCTCATCGCCAGCGAGAGCACCACCTCGTCCACCGACACCGGCTCCTGCTTCACCGCGCCCGGGGGCTCGCAGCCGACGAGTTGCAGCGGGGCGCGCTCGGACTGCGCCTGGGAGATGAAGCCCCGGGCGCGGTCCACCCAGCGCTTCACCAGCTCGTCCCGGCGCGCTTCCGGCTCCCGCACCTGCGCCACCGGAAAGCCGAACGACGCCCGCAGGCCCGTGTTCGCCTTCTCCGCCGCGGACGACTCCTGACTCCCCACCTTCACCAGCGTGGCCACCAGCGCCGTGCGGCCCCAGAAGTCCTGCGCCTCGGGCAGCGCCACCTCCAGCACGCCGTGCGCCATCGCGTCGTTTCCGTTTCCAGCCATCCGC…
BO221_RS48380	0.074	0.187	0.082	0.393	0.068	0.289	Z-000133	BO221_RS48380	gene	D:\assemblies\040519CStranscriptome-131189281\archangiumVsGCF_RNA-Seq\ArchangiumspCbG35MeJA1_S47_L001_001.assembly\ArchangiumspCbG35MeJA1_S47_L001_001-0.template-seq	172493	NZ_MPOI01000022.1	+	663	145771..146433	26800	BO221_RS48380	1.89826	2	4	2	8	2	8	BO221_RS48380	BO221_47570	hypothetical protein	WP_073567733.1	TGTCCCTCTCCTATAAAACCCCCGCCCTGCATGAGCCCGCTCCCATCCGCGCCGAGCTCGTCGTGCGGCCGGATCTGCTGCGCGTATCCTTCTCCGTCTCGCTCGACACCGAGGGCATCGATCAGGCCTTGCCCCTCCTGCAGCGCGCGTGCGAGCAGCTCCAGCGCCGCGCCCGCGAGGCCACCGGCGCCGAGGTGACACTCCGGCCGAGGGACACGCGCTTCAACCGCTCGGCCCCGAAGAAGCTGTCGCTTCCCGAGGACGATGACCGGACCTTCGTCGCCGTGGATGGGCTCCTGGTGGTTCCCTTCCCCGTCGAGCTGGATTTCTGGGCGCGCAGTTCCCGCGTGGGCTCGCTGGTGCGCGTGTGCCACGAGGTGGAGCGCGACAGCCGCGAGA…
BO221_RS48385	0.058	0.298	0.065	0.43	0.108	0.259	Z-000134	BO221_RS48385	gene	D:\assemblies\040519CStranscriptome-131189281\archangiumVsGCF_RNA-Seq\ArchangiumspCbG35MeJA1_S47_L001_001.assembly\ArchangiumspCbG35MeJA1_S47_L001_001-0.template-seq	172493	NZ_MPOI01000022.1	-	834	147260..146427	27000	BO221_RS48385	2.19536	2	8	2	11	4	9	BO221_RS48385	BO221_47575	hypothetical protein	WP_073567734.1	CACTGACAGGTGGCCTTCTCGAGCTTCACCCGGACGGTCTCCGTCCACGGCTCGGCGAGCAGGTGCGGCCGGCACTTCCAATAGGGGCCATCCTGCACGCACGACAAGGCGCACGGCCCCACCGGAATCAGTCCGCACAGCGGCACGTCGTCGCAGATGCGCTTCGAGAGCAACGGCAGCCCCAGCAGGCCACACGACTGGGGCAGCAGCGACTCCCAGCAGACGAACACGTTGAACGCGGGAAGGATGCCCAGCAGCGGCGTGGGGGACGAGAACAGGTCACCGAAGACGGTCGACTCCTTGACGGAGTACTGCTCGTCGAAGGCCGGCTCCCTCGCGATGGTGGAGGCAGCTCCCTCCAGGAGGATGGGAACGGACGTCCCGTAGTAGTTCAGCCGC…
BO221_RS48390	0.151	0.405	0.075	0.481	0.131	0.469	Z-000135	BO221_RS48390	gene	D:\assemblies\040519CStranscriptome-131189281\archangiumVsGCF_RNA-Seq\ArchangiumspCbG35MeJA1_S47_L001_001.assembly\ArchangiumspCbG35MeJA1_S47_L001_001-0.template-seq	172493	NZ_MPOI01000022.1	-	2913	150272..147360	27200	BO221_RS48390	1.86727	18	38	8	43	17	57	BO221_RS48390	BO221_47580	serine	WP_083682621.1	CATCGAACGGAACCGCGGGCCTCGCGCAGGAGACGCCGGCAGTCTCGGGCCAGGAGCGGGCTCATCTCGATCGCCATCGTGCAACTCATGTCCGCACGCGCCGCGTTCACCTGGCTCGCCCTGCGCAACACGGCCCACGCCTTCTCCACGGCTGGCGCCGGATCCCTCCCCTCACGCTGCTCGTGCTCGGCCTCGAGGAAGCGATCCAGGAGCAGCTCATCAAGCAACCAGGGGTCCTCTGGCGAGTCTCCAGCGACGGCACGAATCACCTCGATAGAGGACAACAACGACGGACGGGGATCCCAGCCGAGCACCAGGTCGTGATGGGCGCGAAGCCGGTACGCGCGCGCCTTCCATAGCGCCAGAACCGAGGGGTTGGAACCCGTCTGCTCGAGCCGG…
BO221_RS48395	0.035	0.221	0.039	0.046	0.032	0.068	Z-000136	BO221_RS48395	gene	D:\assemblies\040519CStranscriptome-131189281\archangiumVsGCF_RNA-Seq\ArchangiumspCbG35MeJA1_S47_L001_001.assembly\ArchangiumspCbG35MeJA1_S47_L001_001-0.template-seq	172493	NZ_MPOI01000022.1	-	1404	151733..150330	27400	BO221_RS48395	0.699323	2	10	2	2	2	4	BO221_RS48395	BO221_47585	sensor histidine kinase	WP_073567736.1	CATGGCGCGAGCACACGTGCCCGGGCAATGTCCTCCGCAGGAACACCCAGTTCCAACACCACCTCCGCCCCAGGCCCCCGCACGTCCGCGACCCAGGCCCGGCCTCCGTGGCGCTTCGCCACCTCCTGAACCACCGCCAGCCCCAACCCCGTCCCCGCTCCCTTCGGCTCCACCCGGTGGAAGGGTTGAAAGACGGACTCCCGGTGCTCGGCTGGAATGCCAGGGCCCTGGTCCCTGACCGACAATCTCCACCGCTCGCCCTCGCGCTCCAGCCGCACGGAGATTTCCGTCCCCTTCGGCGCGTACCGCAGCGCGTTCGCCAGGAGGTTGTCCACCGCCTGCCTCACCGAGGACGCATGGAAGGTGCAGGGTGCTGGCTCGGGCCCCTCCACCGTCACC…
BO221_RS48400	0.003	0.003	0.003	0.003	0.003	0.07	Z-000137	BO221_RS48400	gene	D:\assemblies\040519CStranscriptome-131189281\archangiumVsGCF_RNA-Seq\ArchangiumspCbG35MeJA1_S47_L001_001.assembly\ArchangiumspCbG35MeJA1_S47_L001_001-0.template-seq	172493	NZ_MPOI01000022.1	-	684	152413..151730	27600	BO221_RS48400	3.0162	0	0	0	0	0	2	BO221_RS48400	BO221_47590	DNA-binding response regulator	WP_073567737.1	CACCCGTGCCCCTCCACCACCAGCCGGAAGCCCACCCCGCGCACCACCTGGATGGACACCCCCGGCTCCACCTCCAGCTTCTTCAACTTCCCCCGCAGGTAGCCCACGTACACGTCCACGATGTTCGGCGGCCCGTCGAAGCTGTCACCCCAGACATGGCTGAGCAGCGTGGAGCGCGCCAGCACCTCGCCCGCGTGGCTCGCCAGCTCGGCGAAGAGCGCGAACTCCCGCCCCGTGAGCACCTGCTCCCGCTCCCCATGCCGCAGCACCCGCCGCCGCGAGTCCAGCACCAGCGGGCCCACCTGCTGCGCCGGCCCCTGTGCGTCACCCCGGCGGTGCAGCGCCTCCAGCCGCGCCAGCAACTCCTCGAAGGCGAAGGGCTTCACCAGGTAGTCGTCC…
BO221_RS48405	0.057	0.219	0.128	0.077	0.003	0.226	Z-000138	BO221_RS48405	gene	D:\assemblies\040519CStranscriptome-131189281\archangiumVsGCF_RNA-Seq\ArchangiumspCbG35MeJA1_S47_L001_001.assembly\ArchangiumspCbG35MeJA1_S47_L001_001-0.template-seq	172493	NZ_MPOI01000022.1	-	849	153364..152516	27800	BO221_RS48405	0.301883	2	6	4	2	0	8	BO221_RS48405	BO221_47595	hypothetical protein	WP_073567738.1	CACTGGCAGGTGTCCGTCTCGAGCTTCACCCGGACGGTCTCCGTCCACGGCGCGGCGAACAGGTTCGGCCGGCACTTCCAGTAGGGGCCATCCTTCACGCACGACAAGGCGCACGGTCCCAGCGGCACGAGGCCGCACAGTGGCAGGTTGTCGCAGAGCCGCGCCTCGAACAGCGGCAGTCCCAACAGGCCACACGACTGGGGCAGCAGGGACTCCCAGCAGACGAACACGTTGAAGGCGGGCAGGATGCCCAGCAGGGGCGTGGTGGACGAGAACAGGTCGCCGAAGACGGTCGACTCCTCGATGGAGTACTGCGCGTCGAAGGATGCGTTCCGCGCGATGGCGGGAGCGGGCCCCTCGAGGAGGATGGGCACGGGAGCCCCGTAGTAGTTCAGCCGC…
BO221_RS48410	0.06	0.066	0.067	0.104	0.016	0.093	Z-000139	BO221_RS48410	gene	D:\assemblies\040519CStranscriptome-131189281\archangiumVsGCF_RNA-Seq\ArchangiumspCbG35MeJA1_S47_L001_001.assembly\ArchangiumspCbG35MeJA1_S47_L001_001-0.template-seq	172493	NZ_MPOI01000022.1	-	2829	156303..153475	28000	BO221_RS48410	0.83195	7	6	7	9	2	11	BO221_RS48410	BO221_47600	serine	WP_083682623.1	CATCGAACGGAGCGGCTGGCCTCGTTCGAGAGGCGTTGGCACTCCCGGGACAGGAGCGGGCTCAGCTCGACCGCGGCCTCGCAGGCCTGCCTGGCGCGCTTCACGTCCACCCCGGCCACCTTTCGCAGCACGTCCCGCGCCTTCTCCAGGGCGGGCTCCGGCTCCCGTCCCAGGCGCCGCTCGTTCTCGGCTTCGAGGAGATGGCACAGGAGCAACTCCTTGAGCAGCCGGAAGTCCTTCGGTGCTTCGCCAGCGAGGACGCGGCTCACCTCGACCGCGGCCAGCAACGACGGATGAGGATCCCGTCCGAGTACGAAATCGTGGTGGGCGTGGAGCCGATGCGCACGCACCTTCCACAGAGCCACGACCGACGGGCTGGAGTGCAGGTGCTCGAGCCGG…
BO221_RS48415	0.031	0.02	0.003	0.003	0.014	0.031	Z-000140	BO221_RS48415	gene	D:\assemblies\040519CStranscriptome-131189281\archangiumVsGCF_RNA-Seq\ArchangiumspCbG35MeJA1_S47_L001_001.assembly\ArchangiumspCbG35MeJA1_S47_L001_001-0.template-seq	172493	NZ_MPOI01000022.1	-	3126	159604..156479	28200	BO221_RS48415	0.893463	4	2	0	0	2	4	BO221_RS48415	BO221_47605	CusA	WP_073567740.1	CACGCGGTGGCTTCCCGAGGGCCCTCCTCCGGGTGGATCTCCGCGCTCCCGGGCGTCCCCGTGCGCGCTCCCGCGAACCACGGGTAGAGCGACGGGAGGATGACGAGCGTCAGCAGCGTGGACGTCACCAGGCCCCCCACCACCACGGTGGCCAGCGGGCGCTGCACCTCGGCACCCACGCCGGTGGCCAGCATCATCGGCACGAAGCCCAGCGCCGCCACCAGCGCCGTCATCAGCACCGGCCGCGAGCGCTCCTGGGCCGCCAGCAGCACCGCCTCCTTCACCGGCAGGCCGCTCGCCTCGTGGTGCAGCAGCCTCGACATCAGCACCACTCCGTTGAGCACCGCGATGCCCGACAGGGCGATGAAGCCGATGGCCGCCGAGATGGACACCGGCATT…
BO221_RS48420	0.003	0.003	0.051	0.003	0.003	0.045	Z-000141	BO221_RS48420	gene	D:\assemblies\040519CStranscriptome-131189281\archangiumVsGCF_RNA-Seq\ArchangiumspCbG35MeJA1_S47_L001_001.assembly\ArchangiumspCbG35MeJA1_S47_L001_001-0.template-seq	172493	NZ_MPOI01000022.1	-	1071	160674..159604	28400	BO221_RS48420	0.959066	0	0	2	0	0	2	BO221_RS48420	BO221_47610	hypothetical protein	WP_073567741.1	CACCCCTGCCCTCCCGCCACCGGCACGCGCGCCGCGTCGGCCGCCACCGAGTCCGACTCCTTCAACGGCCCGTGCACCAACGCATCCGCGCCGGACTGCCCCACCACCTTCACCGGCTGGCGGCGATGGCCCTCGCCCTCGCGCACCAGCACCGCCACCTCGCTGCCCTCCAGCAGCAGCGCCCGCGCGGGCACCACCTTCACCTCCGGCAGCCCGTCCGCCCTCACCCGCAGCGTGCCCTGCAGGCCCGCGGGCAGGGAACGTGCCGGCTCCGGCTCGAACCACGCGGCCAGGGTGCCATCCCTCACGTCCACCGAGGGCGCACGCCCCACCAACCGCACCGGCACGGCCCCGAGGCCCGGCGCGGAGAACTCGAAGGCGGTGTCCTCTGGCAGCGCC…
BO221_RS48425	0.003	0.003	0.003	0.003	0.003	0.039	Z-000142	BO221_RS48425	gene	D:\assemblies\040519CStranscriptome-131189281\archangiumVsGCF_RNA-Seq\ArchangiumspCbG35MeJA1_S47_L001_001.assembly\ArchangiumspCbG35MeJA1_S47_L001_001-0.template-seq	172493	NZ_MPOI01000022.1	-	1224	161894..160671	28600	BO221_RS48425	2.48438	0	0	0	0	0	2	BO221_RS48425	BO221_47615	hypothetical protein	WP_073567742.1	CATGGCGTGGAGACTCCGGAGAGAGCGTCGATGAAGAAGCGGGCCTTCACCCGCGCCCAGGCCTCCCCGGCGCGGGCGTGGCCCAGACGGATGCGGGCGGCGGCCAGTGCGCGGCGAGCCAGCACCACCTCGGGGACGGTGGAGTCCCCGGACTGGAAGAGGAGCTCGCGCAGCCGGGCGGCCTCCTCGGCGGAGGGCAGCAGCTCACCCCGCAGCGCCGCCAGCACCTGGCGCGAGTGCTCCACCTCATGGAGGGTGAGGGCCAATCCGGCGGCGGCGCGGTGGCCGACGTCACGGGCCTCGCCCTCGAGCCGCTCGGCGGAGGCCAGCAGCGCCCCCTGGTCCCGCTCCCCGCGCTCGAAGAGGGACGGCGTGAGCGTCAGCGTGAGGGCCCCACCG…
BO221_RS48430	0.078	0.247	0.217	0.104	0.072	0.306	Z-000143	BO221_RS48430	gene	D:\assemblies\040519CStranscriptome-131189281\archangiumVsGCF_RNA-Seq\ArchangiumspCbG35MeJA1_S47_L001_001.assembly\ArchangiumspCbG35MeJA1_S47_L001_001-0.template-seq	172493	NZ_MPOI01000022.1	-	1254	163295..162042	28800	BO221_RS48430	0.817933	4	10	10	4	4	16	BO221_RS48430	BO221_47620	hypothetical protein	WP_073567743.1	TACTCCATGCGCAGGACGGCGACGTCGGGCTCCAGCTTCTTCACCGGCCCAGGCACCACGGCGAGCTCCCCGTTCTTCACCCCGCACGTGGCCTCCGCCGGAGGCACCACGCGCACGGGGTTGAGTATCTCGGGCCGGCCGAACTTCACCGCGCTGGTGGCGAGCATCCGCTCCTGCTTCTTCCCGCTGTCGCTGTCGCTGTAGACGACGCTGATGGCCTGGAAGGGCGTGGGCAGCTTCAGCTTCATCCGGTAGCCCTGCTTGCCGGGCAGCTCGGCGCGCTCCACCTGGAGCGTCTGCTTGGGCGAGCCGAAGGCCGGGAACACCTTGCCATCGGCGACGCGGATGCCCCACTGCGAGGGCAACTGCGCGGCCGCGGGCTTGCCACAGCCGGTGAGC…
BO221_RS48435	0.003	0.003	0.003	0.003	0.003	0.036	Z-000144	BO221_RS48435	gene	D:\assemblies\040519CStranscriptome-131189281\archangiumVsGCF_RNA-Seq\ArchangiumspCbG35MeJA1_S47_L001_001.assembly\ArchangiumspCbG35MeJA1_S47_L001_001-0.template-seq	172493	NZ_MPOI01000022.1	+	1341	163338..164678	29000	BO221_RS48435	2.40992	0	0	0	0	0	2	BO221_RS48435	BO221_47625	PAS domain S-box protein	WP_083682625.1	TGCGGGGCGGATTGAACCCCGGTCACGAGGGCGGCCTTCTCCCGCCTTGCAAGACACCCGGCAGCGGCAGCGGACAGGACCATGGCATGGTTTCCGGACCGTCCTGCCCCTGTCCGCCCCCAGGGACGACGAGCGGACACGCCCGGGTCCCTGAAGAACAACGGACCCATCGACAGGTTCAAGCCAAGGGAACACAGGCGTTCGAGCATCGAGAACGCGCGAGCACCCACCAGGAGAGTCACCGCTTGGAGACCCAACTCCCGCTCGAGCAATACCGGCTGCTGGTCGAGCATGCCCCGACGATGGTGTGGCGCTCTGGGCTGGATGGCCTGTGCAACTACTTCAACGCCACCTGGCTGAGCTTCACCGGGCGTCTCCTGGAGCAGGAGTTGGGTAACG…
BO221_RS48440	0.003	0.003	0.003	0.003	0.003	0.003	Z-000145	BO221_RS48440	gene	D:\assemblies\040519CStranscriptome-131189281\archangiumVsGCF_RNA-Seq\ArchangiumspCbG35MeJA1_S47_L001_001.assembly\ArchangiumspCbG35MeJA1_S47_L001_001-0.template-seq	172493	NZ_MPOI01000022.1	+	417	164675..165091	29200	BO221_RS48440	1	0	0	0	0	0	0	BO221_RS48440	BO221_47630	response regulator	WP_073567745.1	TGAAGCGACTCCTCGTCGTAGACGATGACCCGGACATCCTCGAATCCCTCACGATGCTGCTCGAGTCCCGCTACGCGGTCACCCCCGCGGAGGACGGCAACGCCGCGCTGGAGCTGCTGGGCGAGCAGACGTTCGATGCCGTGGTGCTCGACCTGATGCTGCCCGTGCTCAACGGCACGCGCGTCCTCCAGGAACTGCGCCAGCGGGGCCACACGGTTCCCGTCATCCTCATCTCCGCGCACCAGGAGCTCGACCGGCAGGAGGGGCGGCATCGCGAGCTGGGCGCCTTCTCATCCCTGCGCAAGCCCTTCAACATCCAGGAATTGGAGAAGCAGCTCGAGCAGGCCCTGGGTCCATCAGGCGGCCCACCCGAGCCCGCGGTTCCATCCGGAAATGACA…
BO221_RS48445	0.802	1.276	0.224	0.402	0.463	1.185	Z-000146	BO221_RS48445	gene	D:\assemblies\040519CStranscriptome-131189281\archangiumVsGCF_RNA-Seq\ArchangiumspCbG35MeJA1_S47_L001_001.assembly\ArchangiumspCbG35MeJA1_S47_L001_001-0.template-seq	172493	NZ_MPOI01000022.1	+	243	165138..165380	29400	BO221_RS48445	0.987133	8	10	2	3	5	12	BO221_RS48445	BO221_47635	peroxidase	WP_073567746.1	TGTTCCTCAAGGACGTCGAGAAGCACGAAGGCACGGGTTCCTATTCGGAGCTCATCCGGCGCGCACGGAGCAGCGGAGCGCCGCCCTCCGGCCTCTGGCACCTGTTCGCGTTCAAGCCGGAGATGACGGAGGCGCTGGCGCAGTTCACCCAGGCGGCGATGCGCGGGCCCTCGCCGCTGCCCGCGGGCATGCGCGAGCTGATCGCCGCCTTCACCTCGCGGCGCAACCAGTGTGTATTTTGA
BO221_RS48450	0.636	0.36	0.315	1.039	0.13	0.904	Z-000147	BO221_RS48450	gene	D:\assemblies\040519CStranscriptome-131189281\archangiumVsGCF_RNA-Seq\ArchangiumspCbG35MeJA1_S47_L001_001.assembly\ArchangiumspCbG35MeJA1_S47_L001_001-0.template-seq	172493	NZ_MPOI01000022.1	+	345	165411..165755	29600	BO221_RS48450	1.19305	9	4	4	11	2	13	BO221_RS48450	BO221_47640	peroxidase	WP_073567747.1	TGCTGGGCGATGAGCAGAAGGTCCAGGCCGTCCTGGAGAACCCCGACACGGCTCCCATTCCGGAGGCCGAGCGGGTGTTGTTCCGTTTCCTGGAGAAGGTGAATCGAGAGGCGGAGAACATCCGCGAGGAGGACGTGGAGGCCGTGAAGGCGGCGGGCTGGACGGACGAGGCCGTCTACGACGCCATCACCGTCTGCGCGCTCTTCAACTTCTACAACCGGTGGGCGGATGCCACGGGTGTGCGCGAGCACCCCGTCGAGGTCTACGAGCGCAGCGCCGAGCGGCTCTCCAAGGGAGGCTATGCCGCGCCCCCCCCAGCGGGAGGAGAGAAGAAGACGCCCTGA
BO221_RS48455	0.135	0.287	0.352	0.483	0.125	0.622	Z-000148	BO221_RS48455	gene	D:\assemblies\040519CStranscriptome-131189281\archangiumVsGCF_RNA-Seq\ArchangiumspCbG35MeJA1_S47_L001_001.assembly\ArchangiumspCbG35MeJA1_S47_L001_001-0.template-seq	172493	NZ_MPOI01000022.1	-	1080	167037..165958	29800	BO221_RS48455	1.39865	6	10	14	16	6	28	BO221_RS48455	BO221_47645	chemotaxis response regulator protein-glutamate methylesterase	WP_073567748.1	CAGTGCACGCGGACGCGACGGGCGCGGCGCAGCACCGCGTCCGTCATGCCCCTGATGGAGACGACCTCGTCCACCGCGCCACGTTGGATGGCCGCCCGCGGCATCCCGAAGACCACGCAGCTCGCCTCGTCCTGCGCGAGCGTCTCCGCTCCGGCCTGTTTCATCGCCAGCAGGCCGTCCGCGCCGTCCTCGCCCATCCCCGTCAGCAGCACGCCGACGGCGTTCTCCCCCGCCGCCCGCGCCACCGACTGGAACAGCACGTCCACGCTCGGCTTGTGGCCGGACACCCGCCCTCCGTCCATCAACTCCACCTGGTAGTGGCCGCCGGTGCGCCGCACCCGCAGGTGCCGGTTGCCCGGCGCGATGAGCGCCCTGCCCTGCTGCACCCGGTCTCCCTGC…
BO221_RS48460	0.054	0.137	0.003	0.144	0.05	0.053	Z-000149	BO221_RS48460	gene	D:\assemblies\040519CStranscriptome-131189281\archangiumVsGCF_RNA-Seq\ArchangiumspCbG35MeJA1_S47_L001_001.assembly\ArchangiumspCbG35MeJA1_S47_L001_001-0.template-seq	172493	NZ_MPOI01000022.1	-	906	167946..167041	30000	BO221_RS48460	2.71797	2	4	0	4	2	2	BO221_RS48460	BO221_47650	protein-glutamate O-methyltransferase CheR	WP_083682627.1	CACCCTCGCCGGGTGGCCTCCCGGGTCAAGGGCCTCGGCGCGTAGACGGTGGGAATCACCGTGCGCACGCCCCATCCGGGGCCCGTGAGGCTCTCGGAGTGTCCGAGGAACAACAGCCCATGGGGGGACAGGTGGCTCAACAGCCGCTCCACCGCCCGCGTCTTCGAGGCCGTGTCGAAGTAGATGAGCACGTTGCGGCAGAAGATGAGATCGAAACGCCCCACCACGCCCTGCCCGTCATTCAGGTTCACCCGCTGGAAGCGCACCAGCGAGCGCAGCTCCGGGCCCGCCTTCATCTTCCCTTCCTGGCTGCCCACCCCGCGCAGCATGTACGACCGGAGGTAGCTCTTCGGAATCTCCTCCGCCTTGTCCACCGGCCAGAGCGCCTGGCGCGCCCGC…
BO221_RS48465	0.062	0.003	0.003	0.003	0.003	0.03	Z-000150	BO221_RS48465	gene	D:\assemblies\040519CStranscriptome-131189281\archangiumVsGCF_RNA-Seq\ArchangiumspCbG35MeJA1_S47_L001_001.assembly\ArchangiumspCbG35MeJA1_S47_L001_001-0.template-seq	172493	NZ_MPOI01000022.1	-	1584	169526..167943	30200	BO221_RS48465	0.789458	4	0	0	0	0	2	BO221_RS48465	BO221_47655	HAMP domain-containing protein	WP_083682629.1	CACGCCGCGCTCTCCCTCATGTCTCGGGTGCCGGTGACGGGAGCACGCGGGGGCAGATGCGCCAGCCGCCCGGTACCCTCCCGCAGGTGGAAGAAGGACACCAGCCGCAGCAGCGCCGCCGCCTGCGCCGACAACTCCTCGGCCGTGGACGCCAGCTCCTCGGATGCCGAGGCGTTGCGCTGCGTCACCTCGTCCACATACCCCATTGCCTTGCCCATCTGCGCTACCCCCGTGGCCTGCTCCGCCGACGCCACCACCACCTCCTGCACCAGGTCCGCCGTCTTGCGGATGGAGGGCACCAGCGCCCCCAGCAGCTTCCCCGAGCGCGTCGCTACCTCCACGCTGCTCGTCGCCAGCCCGGAAATCTCCCTGGCCGCCGTCCGGCTCCGCTCCGCCAAC…
BO221_RS48470	0.003	0.003	0.215	0.003	0.089	0.331	Z-000151	BO221_RS48470	gene	D:\assemblies\040519CStranscriptome-131189281\archangiumVsGCF_RNA-Seq\ArchangiumspCbG35MeJA1_S47_L001_001.assembly\ArchangiumspCbG35MeJA1_S47_L001_001-0.template-seq	172493	NZ_MPOI01000022.1	-	507	170029..169523	30400	BO221_RS48470	3.76949	0	0	4	0	2	7	BO221_RS48470	BO221_47660	chemotaxis protein CheW	WP_073567749.1	CATGGAGTCTCCACCGGGGCCTTGAGCGCGCTGGCCGCCAGGAGCTCCTGGCCGCTGAGCACCTTGTCGATGTCCAGCAGCAGCACGAACTTCTTCCCCGTGCCCACCCGTCCCATGCCCAGCAGGTAGTCCCCGTGGATGGGCGTTCCGAATGACGGCGGCGGCATCACCGCCCCGGGCTCCAGCTCCATCACCTGCCCGATGGCATCCGCCAGCAGCCCCAGCACGAGCCGCTCCTGTCCCAGCTTCACCTCCACCACCACGATGCAGCTCCACCGGCTGAGCACCGACGGCACCATCCCCAGCTTCACCGCCAGGTCCACCACCGGCACCACGCTGCCCCTCAGGTTGAACACACCCCTCACCCACGGCGGCGTTCCCGGCACGCGTGTCACCGTG…
BO221_RS48475	0.003	0.003	0.003	0.003	0.027	0.003	Z-000152	BO221_RS48475	gene	D:\assemblies\040519CStranscriptome-131189281\archangiumVsGCF_RNA-Seq\ArchangiumspCbG35MeJA1_S47_L001_001.assembly\ArchangiumspCbG35MeJA1_S47_L001_001-0.template-seq	172493	NZ_MPOI01000022.1	-	1653	171841..170189	30600	BO221_RS48475	2.19955	0	0	0	0	2	0	BO221_RS48475	BO221_47665	chemotaxis protein CheA	WP_073567750.1	CAGGCCACGGCGGCCGCGGGGGGGACGGCCTTCAAAGCCTGTTGGAGGAGCGCGGGCACGTCCAGGATGAGGGCCACGCGGCCATCTCCGAGCAGGGTGGAGCCGGCCAGTCCGGGCAGGCCCTGGCACGGCTTGCCCAGGGGCTTGATGACCGTCTGGCCCTGGCCGAGCAGCGTGTCCACGGCGAGACCCGCCAGGCCCCTGCCGTGGCCGATGACGACGATGCTCTCGCGCGGTGGCGACTCTCCTCCGAGCGAGAAGTGCTCGCGCAGGCGCAGGTAGGGCAGCGGCTCGCCCCGCAGGTTGAAGACGCCGGTGCGTCCGGGGCGGCTCTCGCCGGGCGGCAGCTCCACGCACTCCACCACATGCTCCAGCGGAATGACGTACGTCTCCTCCCCC…
BO221_RS48480	0.003	0.003	0.003	0.321	0.003	0.236	Z-000153	BO221_RS48480	gene	D:\assemblies\040519CStranscriptome-131189281\archangiumVsGCF_RNA-Seq\ArchangiumspCbG35MeJA1_S47_L001_001.assembly\ArchangiumspCbG35MeJA1_S47_L001_001-0.template-seq	172493	NZ_MPOI01000022.1	-	406	172493..172088	30800	BO221_RS48480	22.6478	0	0	0	4	0	4	BO221_RS48480	BO221_47670	hypothetical protein	WP_083682639.1	TACGTGGGCGCGCTGGAAGAGGCCGTGACGCTCGTCTCGGGAGCCACCGCGGGCGGCTCGGCCGCCTCCACCGGGGCCTTGAGCGCGCTGGCCGCCAACACCTCCTGGGTGCTGAGCACGTGGTCGATGTCCAGCAGCAGGACGAACTTCTTGCTCGTCCCCACCCGCCCCATGCCCAGCAGGTAGTCCCCGTGGATGGGCGTTCCGAATGACGGCGGCGGCATCACCGCCCCGGGCTCCAGCTCCATCACCTGCCCGATGGCATCCGCCAGCAGCCCCAGCACGAGCCGCTCCTGTCCCAGCTTCACCTCCACCACCACGATGCAGCTCCACCGGCTGAGCACCGACGGCACCATCCCCAGCTTCACCGCCAGGTCCACCACCGGCACCACGCTGCCC…
BO221_RS51715	0.038	0.479	0.252	0.252	0.312	0.407	Z-000154	BO221_RS51715	gene	D:\assemblies\040519CStranscriptome-131189281\archangiumVsGCF_RNA-Seq\ArchangiumspCbG35MeJA1_S47_L001_001.assembly\ArchangiumspCbG35MeJA1_S47_L001_001-1.template-seq	32748	NZ_MPOI01000031.1	+	648	298..945	400	BO221_RS51715	1.91783	1	10	6	5	9	11	BO221_RS51715	BO221_50840	hypothetical protein	WP_073568343.1	TGGACATCTCGGATCTGTTCTCGGGCGAGTACATCGCTTTCTTCGCCATCATGGTGGTGGTCATCCCCTTTCTCTTCTGGAGTTCCAAGCAGGGGATGATGTTCGAGGAGAAACGGCAGGCCGCCTGGGCCAACATGGCCAGTCCACTCGGGCTGACGTACGAGAAGGGCGGAGTCCTCTCCGGAGAGTTCGAGGGGCTGCCCGTGCGCATCTTCCGGGAGAAGGGCGAGCGCATGGGGTCGACGAAGGCGGACGCGTCCGTGTACGTGGTGCGGGTGGAGGTGCCCGGGAAGTTGCCCCGTGACTTCACTGCCGCGCCGCGCAAGTGGACGTCGTTGTTCGAGCGGATGGGCGTCCCCAACGTCTTCAAAGCGGAAGAGCCCGTGCTCGATGAGGCCC…
BO221_RS53315	0.166	0.423	0.062	0.334	0.128	0.628	Z-000155	BO221_RS53315	gene	D:\assemblies\040519CStranscriptome-131189281\archangiumVsGCF_RNA-Seq\ArchangiumspCbG35MeJA1_S47_L001_001.assembly\ArchangiumspCbG35MeJA1_S47_L001_001-1.template-seq	32748	NZ_MPOI01000031.1	-	879	2088..1210	600	BO221_RS53315	1.83168	6	12	2	9	5	23	BO221_RS53315		hypothetical protein	WP_083682792.1	TAGGACGGAGCTTCTGGGTTATTGTTGTCCTGTTTGCTCGAACCACTAGTAACGACCTTCAGTGTACCACGCTCAATATCAATAAATCCATCTGAGTGCGCGATGGTTATGCAATCACGGTCTCGCTCTTTCGAGCGAGCCTTGGCGGTATTCGCGGCGTCTGCGAGTTTTGTCTTCTCGTGATTTGACGAATGGGCTAAGCCAATGGACACGGTCAGCTTTTCCACTTGTTCTTCGACAGTAAATTCTTGAGCCGAAATAAGCAACCGTAGTTCTTCAGCGAACGCAATCGCAGTACCTGTTCCGACATTGAGCAATAATACAATAACCTCATCGCCTCCTTCTGCATATGCAAAACCGTGTGGAGTGATGGTGTCAGCGATAAGTTGTTGAAACTGT…
BO221_RS51725	0.129	0.602	0.24	0.517	0.218	0.254	Z-000156	BO221_RS51725	gene	D:\assemblies\040519CStranscriptome-131189281\archangiumVsGCF_RNA-Seq\ArchangiumspCbG35MeJA1_S47_L001_001.assembly\ArchangiumspCbG35MeJA1_S47_L001_001-1.template-seq	32748	NZ_MPOI01000031.1	-	1134	3924..2791	800	BO221_RS51725	1.15456	6	22	10	18	11	12	BO221_RS51725	BO221_50850	potassium transporter TrkA	WP_073568345.1	CAGCGGCCGAACAGGCCCTTGCGCTTCTGGGGCGCTCGATCCTGCTGGGCCATCTTCGCCAGCCGCTGCCCGAGGATGCGGCTCATCTCCAGAGCCACGGAGGGGTTGGCCATCACCATGCCCTGGAAGTCCTCGCGGCCCACGGCGGCCAGCTCGCACGCCGTGGCGGCCAGGGCACTCGTGGCACGCGGCTCTCCCGTGAGCAGGGCGATCTCCCCGAAGAAGCCTCCCGGCTTCACCGTCTCCACCAGCCGGCCGCCCTCGGCCATCAGGTTCACCTCGCCGGAGACGACGACGTAGAACGACTCACCCGCGTCGCCCTTCTTGAAGAGCGTCTCGCCGGCCTCCTTGCGCAGGTAGTCGGCGCCGCGCGCCACCGAGGCCAGCTGCTCGTCGTTG…
BO221_RS51730	0.153	0.429	0.068	0.369	0.17	0.136	Z-000157	BO221_RS51730	gene	D:\assemblies\040519CStranscriptome-131189281\archangiumVsGCF_RNA-Seq\ArchangiumspCbG35MeJA1_S47_L001_001.assembly\ArchangiumspCbG35MeJA1_S47_L001_001-1.template-seq	32748	NZ_MPOI01000031.1	-	1590	5510..3921	1000	BO221_RS51730	1.23613	10	22	4	18	12	9	BO221_RS51730	BO221_50855	sodium:proton antiporter	WP_083682793.1	CATGACGCCTTCCTCTCGCTGCCCGCCTCGTGCTCCTGCGCGCTCGCCAGCACGTGCTCCAGCTCCAGCGTGCGCGAGTCCAGCTTCGCCAGTTGTACCTCGGCCGTGGCCTCGGGGATGAGGCCCGCGCGCCGCGCCGACAACAGTGCCGTGCGCTCCGCGTCGATGAGGCGGCGGCGCGTGGCCAATACGATTTTCGCCCCCTGCGCCAGGTGCTGCTCGCTGAGCCGGCGCAGCTCGCGCTCGGCGCCGGCGATGCCCACCTGGTAGTCGCTGCGCAGGTGCTCATAGGCCGCGCGGGGGATGAGCCCCTGGTCGTGCAGCTCCTCCAGCTCCTGGCGCGCGGCGCGGCTGGCGATGAGGCGCGCCTGCTGCTCGGCCACCGCGTAGGCCACGGGG…
BO221_RS51735	0.015	0.185	0.227	0.136	0.027	0.043	Z-000158	BO221_RS51735	gene	D:\assemblies\040519CStranscriptome-131189281\archangiumVsGCF_RNA-Seq\ArchangiumspCbG35MeJA1_S47_L001_001.assembly\ArchangiumspCbG35MeJA1_S47_L001_001-1.template-seq	32748	NZ_MPOI01000031.1	+	1674	5766..7439	1200	BO221_RS51735	0.635377	1	10	14	7	2	3	BO221_RS51735	BO221_50860	hypothetical protein	WP_073568365.1	TGGACACCCAGGAGGCTCCCGTGGTGACGCCGCCCGCGGGCTCCATCCCCACGGGACTTCCCTCCCGCCTGCTGGTGGGCCTCTTCGAGGAGGCTCCCCAGACCTGGATGAAGGACAGCGCCGTGCCCTGGGACGTGCGCTACCGCTACTTCACCAAGGGCTGGATAGACAATTGGGGCTGGTCCGCCAGGGATGGCTCCTGGGGCAAGCAGTTCCTGACGGAGTCCGCCGCCCAGGGCTTCATCCCAGCCATCCAGTACTACCAGGTCAACGGAGAGCCCGGTGGCGGCGAGGCGCAGTTCCTCGTCAAGGCGCAGAACGCCACCACGATGAAGAGCTACTTCTCCGACTTCAAGGTGCTGATGCAGTTGGCGAAGGCGTTCGGCAAGCCGGTGCTCG…
BO221_RS51740	0.296	0.538	0.496	0.679	0.351	0.583	Z-000159	BO221_RS51740	gene	D:\assemblies\040519CStranscriptome-131189281\archangiumVsGCF_RNA-Seq\ArchangiumspCbG35MeJA1_S47_L001_001.assembly\ArchangiumspCbG35MeJA1_S47_L001_001-1.template-seq	32748	NZ_MPOI01000031.1	-	1152	8637..7486	1400	BO221_RS51740	1.20711	14	20	21	24	18	28	BO221_RS51740	BO221_50865	PQQ-dependent sugar dehydrogenase	WP_073568347.1	CAGCGGCGGATGCGCAGGATGACGTCCTTGCGCGCCGTGCAGTCTCCGCGGCTGTCGCAGTTGCTGGTGGTGACGTAGAGGTGGCCGTCCGGACCCATGATGGTCTCGCGCAGGCGGCCCCACTCGTTGCGCAGGTACACCTCGTGCTGGGCGACCTGGAAGGGATTCTCCTGGGAGAAGACCACGCGGTGCAGGTGCCGTGAGCCGAGCGTGCCGATGAGCAGGGAGCCCTTCCACTCGGGGATGGCGTCGCCGGTGTAGATGGCCGCGCCACCCGGAGGCGCCGCGCTCTCCCAGGTGAGGGACGGGGTGATGAAGCCCTCGCCGGACTCGCAGCTGTAGACGGTGGGCCAGCCGAGGTTGTCCCCCTTGCGCACCACGCTGACCTCGTCATGGCCG…
BO221_RS51745	0.003	0.084	0.003	0.003	0.003	0.033	Z-000160	BO221_RS51745	gene	D:\assemblies\040519CStranscriptome-131189281\archangiumVsGCF_RNA-Seq\ArchangiumspCbG35MeJA1_S47_L001_001.assembly\ArchangiumspCbG35MeJA1_S47_L001_001-1.template-seq	32748	NZ_MPOI01000031.1	+	738	8818..9555	1600	BO221_RS51745	0.728532	0	2	0	0	0	1	BO221_RS51745	BO221_50870	2-oxo acid dehydrogenase	WP_083682794.1	TGGAGCGCGCACTCGCGTATGTGGAGGCCTTTCGCTCCCGCTCGGGACAGCGCCTCACGCTGACGCACCTGGTGGCCAAGGCCGCCGCCGATGCCCTCCGCCGCTACCCCGAGGCCAATGTCATCCTCCGTTGGAACCGGCCCTGGTTGCGCAAGCGCGTGAGCGTCTGTGTCCTCGTGGTGCAGCCCGAGCACCTCGGCCGCGTGGACCTCACCACCGCCACCGTTCCCGATGCGGACACGCTCTCGCTCCAGGGCTTCGCCAGCGCGATGCAGGCGCGGGTCGATCACGTCCGCCACCGCCGGGACGCCGTCATCGAGCGGGGCAAGCGGCGCTCCTACCGCGTCCCCGGCCTCGTCATGCACACCGTCCTCCGGTTGCTCTCCTTCGTCTGGTTCA…
BO221_RS51750	0.027	0.139	0.213	0.091	0.05	0.161	Z-000161	BO221_RS51750	gene	D:\assemblies\040519CStranscriptome-131189281\archangiumVsGCF_RNA-Seq\ArchangiumspCbG35MeJA1_S47_L001_001.assembly\ArchangiumspCbG35MeJA1_S47_L001_001-1.template-seq	32748	NZ_MPOI01000031.1	+	1788	9566..11353	1800	BO221_RS51750	0.971208	2	8	14	5	4	12	BO221_RS51750	BO221_50875	NUDIX hydrolase	WP_073568349.1	TGAAACTGCCGCTCGTCATCACCCTCGCTCTCTCCACGGCCGCCTCCGCCGCCCCCAAGCCCCTCCCGGCCGGCTACTGGCCCGAGTCCAGGACCCAGGAACTCCTCGCCAAGACCGAGACCATCCGCCTCGCGCCGGACCTGTCGCGCCTCACCCCCGAGGAGCAGCGGGCCGTGAAGGACCTCCTCGAGGTGGGGCAGCTCCTCCAGCGTGTCTACGAGGCGTCCCGGCATCCGCAGGCACTCGAGGCCCGGGAACGCCTCGCCAGGCTGGACTCGCAGCTCGGTGGCCCGAAGCAGACGCGCGACCTGCTCACCCTCTACCGGCTCTTCCAGGGGCCCATCGCCACCACGCTCGACAACCGCCGCGAGGCCTTCCTTCCCGTCTCCGCCGAGGTGC…
BO221_RS51755	0.003	0.003	0.003	0.155	0.107	0.003	Z-000162	BO221_RS51755	gene	D:\assemblies\040519CStranscriptome-131189281\archangiumVsGCF_RNA-Seq\ArchangiumspCbG35MeJA1_S47_L001_001.assembly\ArchangiumspCbG35MeJA1_S47_L001_001-1.template-seq	32748	NZ_MPOI01000031.1	-	420	11820..11401	2000	BO221_RS51755	13.6501	0	0	0	2	2	0	BO221_RS51755	BO221_50880	hypothetical protein	WP_073568350.1	CAGCGCTCGTGTTCGGCGAGCTGTGCCGCGAACAGCTCTTTCAGAATGCGGGTCTGTTCGCTTGGGTGGTGCTCGACCGTGTCGAAGAACTCCAGGAAGGTGTGCAGCACTTCCGGGATTTCTTCGGGCACCGTCAAAGGATAGAGGCAGCAAATCACGGCCCGGACCGCGCTGGTCTTCCGGTCGTCGAGGTCTGAACCTGCCTTGCTCGCGTCGAGATAATTCCAACAGCGGACGCGTGCGGCGGTCAGCTCCTCTTCGCTGGCCTGCTGCTTCCAATAGCGCCAGGCGGCTTCGAGGGCGTGTTTCGCGACGGGTGGAGTCCACTCCTGGATGAGGGAGCAGCACTGCGCCATGAATTGGAAGCACAGGTTGGGGTGCCGCGCGAGCTCGCCCTCC…
BO221_RS51760	0.02	0.1	0.088	0.105	0.073	0.039	Z-000163	BO221_RS51760	gene	D:\assemblies\040519CStranscriptome-131189281\archangiumVsGCF_RNA-Seq\ArchangiumspCbG35MeJA1_S47_L001_001.assembly\ArchangiumspCbG35MeJA1_S47_L001_001-1.template-seq	32748	NZ_MPOI01000031.1	+	1239	11900..13138	2200	BO221_RS51760	1.19583	1	4	4	4	4	2	BO221_RS51760	BO221_50885	hypothetical protein	WP_073568351.1	TGGCCGAGCCTACCTTGGAGCGTGAACACAGACTCGCGGGGACCCACCGCCTCATTCCACCCGAGGCGACGGTCGCGCGTGTGCGAGGCCTGATGCCCCTCATGGGCATCACCCGCGTGGCCAACGTCACGGGCCTGGACACCATCGGCATCCCGGTGGTGATGGTCATCCGGCCCAATGCCCGCTCGCTCTCCGTCTCGCAGGGCAAGGGAAGCGAGCTCGCGGCGGCCCAGGCCTCCGGGCTGATGGAGGCCATCGAGCTGTATCACGCCGAGCACATCCAACTGCCCCTCAAGCTCGCCACCTTCAACGAGCTCCGGTTCACCCACCGGATGGTGGACGTCACGGCGCTTCCCCGGCTGTCCGTGAGCCAGTTCCACGGCCACTTCCGCACGCTCT…
BO221_RS51765	0.032	0.123	0.003	0.215	0.059	0.19	Z-000164	BO221_RS51765	gene	D:\assemblies\040519CStranscriptome-131189281\archangiumVsGCF_RNA-Seq\ArchangiumspCbG35MeJA1_S47_L001_001.assembly\ArchangiumspCbG35MeJA1_S47_L001_001-1.template-seq	32748	NZ_MPOI01000031.1	+	759	13135..13893	2400	BO221_RS51765	6.21166	1	3	0	5	2	6	BO221_RS51765	BO221_50890	hypothetical protein	WP_073568352.1	TGAAGGTGGTCATCTTCGCCGGTCCCACGCTCAGCGGTGTGGACTGCTCACGGGAGCTCGAGGCCCTCTACCTGCCGCCAGCGGCGCAGGGGGACATCTACCGGGTGGCGCTCGAAAGGCCCGTGGCCATCGGGCTCATCGACGGCTACTTCGAGCGCATGCCCTCGGTGTCTCACAAGGAGATCCTCTGGGCCATGAAGGAGGGGGTGCACGTCTTCGGCGCGGCGAGCATGGGCGCGCTGCGCGCCGCCGAGCTGGCTGTCTTTGGCATGGAGGGGGTGGGGGAGATCTACGAGTCCTTCGCGAGGGGCTCGCTGGAGGACGACGACGAGGTGGCGGTGGTGCATGCCGAGGCCGAGGAAGGATACCGGCCGCTCTCCGAGGCGATGGTCAACATCC…
BO221_RS51770	0.222	0.251	0.386	0.661	0.273	0.243	Z-000165	BO221_RS51770	gene	D:\assemblies\040519CStranscriptome-131189281\archangiumVsGCF_RNA-Seq\ArchangiumspCbG35MeJA1_S47_L001_001.assembly\ArchangiumspCbG35MeJA1_S47_L001_001-1.template-seq	32748	NZ_MPOI01000031.1	-	987	14914..13928	2600	BO221_RS51770	1.26738	9	8	14	20	12	10	BO221_RS51770	BO221_50895	hypothetical protein	WP_073568353.1	CACTTCTCCAGGTGGTCAATCATGGGCTGGATCGGCGGCGCGGGGTTCCGGTCCCACAGCTTGGTGGACCAGCTGCGCTGATCCAGCAGCCCCGCGTTGATGTTGTTCGCCAGGGTATCGACCTTGGCCGGGGTCTCTCCCGAGTAGTCGTTGCGCAGGGGGAGCCCGTGCTCCTGGCGGATCTTGTTCTCGCTGGGCGTCCACCCGTCACGGTTGGGGGAGTGCGGGGTGGGCTTCATGCCGACGGTCTCGAACTCCTCCTGCATGTGCGAGTGGTGGCCGATGACCTTCCCGACAATGGGATCATTGTTCTGGATGATGGGGTCGTTCCTGCGCGGGCTGACCTCCAGCGGGCTGACGGCGACGCCATTGGCATTGCGCCAGGCGTGGACCGACTCG…
BO221_RS51780	0.59	1.163	0.847	1.278	0.674	1.259	Z-000166	BO221_RS51780	gene	D:\assemblies\040519CStranscriptome-131189281\archangiumVsGCF_RNA-Seq\ArchangiumspCbG35MeJA1_S47_L001_001.assembly\ArchangiumspCbG35MeJA1_S47_L001_001-1.template-seq	32748	NZ_MPOI01000031.1	+	1734	15405..17138	3000	BO221_RS51780	1.23119	42	65	54	68	52	91	BO221_RS51780	BO221_50900	FAD-dependent oxidoreductase	WP_083682795.1	TGGGCACGGCGGCAGAGCTGCGCGGGGCATGTGGAGTGTCGGCTACCGCACTTCCGCCCATTTCACTTTACCTCCCCTCCCCGTGTCCCTACCCTGCGCCTCCCCGGCCGAGCAGCCCGGAGTCCCGGCTGCTCGCGGACCGAGCACGGAAGCGCGCCATGTCGTCCAGGGAAATCATCAGCGCAGCCCAGGTGGACGACCGGTTGTTCGTGCTCGGAGACGGCAAGGGAGGAGTGCCCGCGCCCGTCAGCATCGACTCACAGCAGATCCGCGCGCTCAACCTCGTCCACGCACTCTTCGAGCTGGGGAAGCTGAAGAAGGATGATGGGCTCTGCGTCGTCGGCGCGGGGTTTGCCGGCTTGACTGTGGCGGCCTATGCGGCGGCGAGGGGCGCGCGGG…
BO221_RS51785	0.805	0.984	0.729	1.152	0.794	1.648	Z-000167	BO221_RS51785	gene	D:\assemblies\040519CStranscriptome-131189281\archangiumVsGCF_RNA-Seq\ArchangiumspCbG35MeJA1_S47_L001_001.assembly\ArchangiumspCbG35MeJA1_S47_L001_001-1.template-seq	32748	NZ_MPOI01000031.1	+	3057	17135..20191	3200	BO221_RS51785	1.37629	101	97	82	108	108	210	BO221_RS51785	BO221_50905	hypothetical protein	WP_073568355.1	TGAGCTTTCCGGCACCAGAGCTGAGCGACGCATTCGCCGGTCACATGGCCGAGCTGTCCCTGTGGCTCCTCGCTCGTGGACCTGAGCGAAAGCTGCTCTACGGGTGGGTTCTGCCAAGGCAAGAGCTCCCCCCGCGCGCAATCGACGAGAGTCTGATGTCCATCCAGGGAGCCGAGGTCCTCCGCGTGATGACCCGAGGCTCAAGCAAGGCCCTCTGGGCAGCGGTGTCCGACCTCGCGCGCGGCCGGTCGCTCTCCGAAGCCTGCCGGGCGAATCAGTTGCCAGTGCCGGGTTTGGAGTTCCGGCTCGCAACAAAGCCAGAGGAGGTCCAGGGGAAATACACGGTGGCGCCGCCGCTATGGCTGCCCCCCCGCAATCATCTGTCGAAGGGCGATGACT…
BO221_RS51790	0.086	0.55	0.003	0.003	0.003	0.255	Z-000168	BO221_RS51790	gene	D:\assemblies\040519CStranscriptome-131189281\archangiumVsGCF_RNA-Seq\ArchangiumspCbG35MeJA1_S47_L001_001.assembly\ArchangiumspCbG35MeJA1_S47_L001_001-1.template-seq	32748	NZ_MPOI01000031.1	-	282	20926..20645	3400	BO221_RS51790	0.239403	1	5	0	0	0	3	BO221_RS51790	BO221_50910	hypothetical protein	WP_073568356.1	TAGAAATCCCCGGGGACATCCCAGCCGCAGAGCTGATTCGCGCTCCGCGCCAGATGGTCGATATCCCAGCAGGCGTTCGAATCCTGGTTCGACTTCAGCAGCCGGGCGGTGAGCTTTCCATCCACCGTGCACTTGCACTCCACTGTCCCAAGCAGGCCGCCCGACGTATCCGGCCAGGGCTCGCCGGTCGAGCTGCACTGGAACTCGAGCGCCCCATGTCCGTCGAAGCACTCCCAGGTCTGCTGACAATAGCTCCCCCCACTCGCGGTGGTCCGAGACAT
BO221_RS51795	0.05	0.254	0.139	0.333	0.138	0.245	Z-000169	BO221_RS51795	gene	D:\assemblies\040519CStranscriptome-131189281\archangiumVsGCF_RNA-Seq\ArchangiumspCbG35MeJA1_S47_L001_001.assembly\ArchangiumspCbG35MeJA1_S47_L001_001-1.template-seq	32748	NZ_MPOI01000031.1	-	978	22195..21218	3600	BO221_RS51795	1.85785	2	8	5	10	6	10	BO221_RS51795	BO221_50915	hypothetical protein	WP_073568357.1	TACTCCCCCCGCTTCGCTCGCGTCGTGCGCAGGAGCTCATCCATGACGGAGGAGAACTTCCTCGGATTGAAGTCCTTGTCGGGACAGAGGGCCTGCTCCGCCTCGTGGAAGGCCTCGACGGTCTGACGAAGGGGATGCTCCATGTACTCCCGGTAGGACTCGTACGTCTTCTTGCGGAGGGTGTCCCGGTACGCCCGCTCGTTGTCCCGCCAGACCTCACTCCTGTACCGGTGATTCACTCCCTGCTCGAGCATGTTCCGCTCGAAGCGGCTCTGGAGCTGCCCGAGGAACGTCAGCAGGAACGCCTTCGCCTCCTTCTCACGGACGAAGACCTTTTCCACGTTGAAGGAGTCCATGCCCACGAGCACGTGGTACGTGAGCCCATCCGGCTCGGTCTCC…
BO221_RS51805	0.275	0.874	0.328	0.63	0.471	0.869	Z-000170	BO221_RS51805	gene	D:\assemblies\040519CStranscriptome-131189281\archangiumVsGCF_RNA-Seq\ArchangiumspCbG35MeJA1_S47_L001_001.assembly\ArchangiumspCbG35MeJA1_S47_L001_001-1.template-seq	32748	NZ_MPOI01000031.1	-	1242	23602..22361	4000	BO221_RS51805	1.48375	14	35	15	24	26	45	BO221_RS51805	BO221_50920	cytochrome P450	WP_073568358.1	CACCACCGGAGGGGCAGCGAGTTGAAGCCCCGGAAGAGCAGGGTGTCGCTCTTGAGCTTCGGCGGGTTGCTCTCGTCCAGCCGGAGAGCGGGCAGCCGCTCCAGCAGCACCTCGAAGGTGAGCTCCAGCTCGTGCCGGGCCAGGACCGCTCCCAGGCAGTGGTGGGGCCCGAAGCTGAAGCTCAGGTTCTTGTGCTGGGTGCTGTCGCGGGTGATGTCGAAGCGGTCCGGATCCTCGAACACCGACGGGTCGCGGTTGGCGGAGGCCATCCCCAGGAACACCATCTGGCCGGCGCGGATTGTCTGCCCCCGCAGCTGGAAGTCCCGGATGGCGAAGCGGTTGATGAAGGGCATGGTCGGGTTGAAACGCATGATTTCATCCACGGCCGGCTTCATCAGG…
BO221_RS51810	0.003	0.089	0.026	0.094	0.065	0.046	Z-000171	BO221_RS51810	gene	D:\assemblies\040519CStranscriptome-131189281\archangiumVsGCF_RNA-Seq\ArchangiumspCbG35MeJA1_S47_L001_001.assembly\ArchangiumspCbG35MeJA1_S47_L001_001-1.template-seq	32748	NZ_MPOI01000031.1	-	2085	26013..23929	4200	BO221_RS51810	3.607	0	6	2	6	6	4	BO221_RS51810	BO221_50925	hypothetical protein	WP_073568359.1	TACGGCGTGTCCGAAGGCGAGACGGCGGGTTGCTCGACCACTTCCACGGTGGCCGTGGCGCTCGCCGCGAGACCGAAGTCCTCCTGCAGGATTCGCAGATCCACGGTGTGGAGCCCGGAGGCATTCACCGGGATGGACTTCGTCATCGTGAAGGAGAAGGCGCCACCTGGAGGAAGGTTTACTCCCCAATCGGACCAGTCCGTTTCCCAGGCCTCCGGCAGGGTGGACACGAAGTCGTACCAGACCCAATTGCACGAGGCGGAGTCGTTGTTGGTCACGTTCACCGTCCAGGTGACCGACGAGCCAGGGGCCGCCTTCACCGTGCCCGGCGAGAGCGTCAGCGTGGGCGGCGACGAGATGCAGCGCTCGACAATCCGCATCGTGGCCGTCCCCTGGACC…
BO221_RS51815	0.069	0.209	0.092	0.183	0.051	0.121	Z-000172	BO221_RS51815	gene	D:\assemblies\040519CStranscriptome-131189281\archangiumVsGCF_RNA-Seq\ArchangiumspCbG35MeJA1_S47_L001_001.assembly\ArchangiumspCbG35MeJA1_S47_L001_001-1.template-seq	32748	NZ_MPOI01000031.1	-	1779	27958..26180	4400	BO221_RS51815	0.949128	5	12	6	10	4	9	BO221_RS51815	BO221_50930	hypothetical protein	WP_073568360.1	CATGCGCGCTTGCGGATCCACCATGGGCCCACGACGAGGGCATGGAGCCCGGTCGTGGCGAAGACCGTCAATACATCGGTCGCGCTGTGGGAGATCGGCTTGCCCATGACGTTGTAGGAGGTGTTGACGAGCATCGGAATGCCCGTGTGACGCTCGAACGCGCTGAGCAGCGCGTGGAAGCGGGCGTTCCTCTCCCGCGTGACGGACTGCAACCGCCCGGTACCGTCGAGATGCACCACCGCGGGGACGAGCGCCTTGACTTCTTCCCGGAAGGGGAGCGCTCGCTCCATGTATGGGCTCTCCTCGTAGCCCTGAAAAAAACGCTCGCCGTGCTCGTGCAGGATCGCCGGCGCCAGCGGACGGTACTGCTCGCGGAACTTCACGCGCCGGTTGATGATG…
BO221_RS51820	0.062	0.079	0.003	0.003	0.057	0.122	Z-000173	BO221_RS51820	gene	D:\assemblies\040519CStranscriptome-131189281\archangiumVsGCF_RNA-Seq\ArchangiumspCbG35MeJA1_S47_L001_001.assembly\ArchangiumspCbG35MeJA1_S47_L001_001-1.template-seq	32748	NZ_MPOI01000031.1	+	789	28040..28828	4600	BO221_RS51820	1.12569	2	2	0	0	2	4	BO221_RS51820	BO221_50935	class I SAM-dependent methyltransferase	WP_083682796.1	TGCACGCACGTGTCATGCCCCTCTCGTGCCCCGTCTGCCGCGCCGCCGATGCACGCGAGGTGTTCCGAAAAGAGTTCAACGTCTCGTGCAACTGCTACTTCGAAGGCCGACGCCTGTATCCCGCCAACGAGGGGCGCGTCTCGTACGTCGAATGCTTGGGCTGCGGCTTCTTGTGGGCCCCTGAACTCCACGGCTGGGATCCCCAGACGTTCAAGCGGCGCATCTACAACGAGGAGTATGGTCTGGCGGACCCGCCATTCGCGTTCGAGCGGCCGACGAGGCTGGCGGCGTGGGTGGCGCGGTTCGCGCGGCCAGGCATGCGTGTCCTGGATTACGGTGGGGGCGAGGGCCTGCTCGCACGCAGCCTGCGAGAGGTGGGAATCGACGCGGTGAGCTGGG…
BO221_RS51825	0.003	0.003	0.003	0.003	0.003	0.038	Z-000174	BO221_RS51825	gene	D:\assemblies\040519CStranscriptome-131189281\archangiumVsGCF_RNA-Seq\ArchangiumspCbG35MeJA1_S47_L001_001.assembly\ArchangiumspCbG35MeJA1_S47_L001_001-1.template-seq	32748	NZ_MPOI01000031.1	-	1251	30128..28878	4800	BO221_RS51825	2.46638	0	0	0	0	0	2	BO221_RS51825	BO221_50940	sterol desaturase family protein	WP_073568362.1	CAGCCTCCGTCGGGCCTTGCCGCCACGTGGGGCCGGAGCGGCCCCATGACCCCCACCACCAGCCAGGTGAGCGAGAGGGCGAGCCAGGCCGCGGAGAGGGCGCTCCACGCCTGGGGCGCGCCGGCCCGCATCATCCACACCGTCACCGCCACGCCCATGACGAGCACCCGCGCCAGCTCCAGCGGCAGGCTCCAGCGTTTCGACTCCAGCATCCCGCTCCAGGCGGTCGCCATGCCCCAGAGCAGCAGGCTCAGCACCAGCTTGCTCCAGCCCGACAGCGGTGAGGCATGGTGGCTCACCAGGAGCATGAAGGGCATGGACGCGAACAACTGGAAGACGAGGTAGCGCCGGATGCCGGGCAGCTCCGTCGAGGAGAACTTCACCTCCACGCCGTCCTGC…
BO221_RS51830	0.083	0.003	0.185	0.003	0.038	0.122	Z-000175	BO221_RS51830	gene	D:\assemblies\040519CStranscriptome-131189281\archangiumVsGCF_RNA-Seq\ArchangiumspCbG35MeJA1_S47_L001_001.assembly\ArchangiumspCbG35MeJA1_S47_L001_001-1.template-seq	32748	NZ_MPOI01000031.1	+	588	30195..30782	5000	BO221_RS51830	0.673199	2	0	4	0	1	3	BO221_RS51830	BO221_50945	Crp	WP_073568363.1	TGAGATTCCCGAAGCTCTTCGAGCGCCTCGCGGCGCAGGTCTCCCTCCCCGCGGGCGAGTGGGAGAAGGCGGAGGCGCTGGCGTCGGAGCAGGTGCTGGCCAAACGTGAGCTCTTCCTCCAGCCCGGAGCGCCGTCGGACCGTTTCGCGCTGGTCCTCCAGGGGGTCTTCCGGGCCGTGCGTGTGTCGGCGAGCGGCGCCGAGTCCATCAAGGCGTTCCGCGCGGAGGGCGAGCTGATTGGCGCCTACGCGGAGATGCTGCAACAGCGGCCCTCGATGACGGCGATCGAAGCGCTCGAGCCGAGCCGCGTGCTGGTGTTCCGGACGCGCGACCTCGAGGCGCTCGAGCGGGGCCACGTGTGCTGGGAGCGGCTGGCGCGGCGGGTGGCGGAGCACCACT…
BO221_RS51835	0.065	0.165	0.003	0.003	0.06	0.096	Z-000176	BO221_RS51835	gene	D:\assemblies\040519CStranscriptome-131189281\archangiumVsGCF_RNA-Seq\ArchangiumspCbG35MeJA1_S47_L001_001.assembly\ArchangiumspCbG35MeJA1_S47_L001_001-1.template-seq	32748	NZ_MPOI01000031.1	-	753	31555..30803	5200	BO221_RS51835	0.811765	2	4	0	0	2	3	BO221_RS51835	BO221_50950	hypothetical protein	WP_073568364.1	TATGGGGCCGCGCGCCCGCCGATCTCGGGGAAGCGCGCGTAGGCCCGTTTGAGCGCGTCCAGGTGGGCGGGGTTGTCCAGGTCGAGCGGCGCATCGGTGAGCTGCACGACCCACCCGCCCGTCGCGGTGCGCCGTGCGCGTGAGAGCAGCTCCGTGTCGCGGGCGGGGTCCGGAAAGCCGATGGCTCGTGCGGCAGCATCCGACCAGTAGTTGAGCCACCCGAGGTAATAGGGAATCTCCGGCGCGCGGATGTGCTGGAAGAGTTTGAGCGCTGGCAGCCCCCGGGGTGGAGAAGGTGGCCCGGCCAACGTGGGCGCCGTCTGCTCGGCAATGTCCCCCGCTGCACCGAAGGGGGTCATATGCCCCCAGCGGGCGTGTGCGCCTTCCGCCACAACCTCC…
BO221_RS53320	0.003	0.003	0.054	0.324	0.003	0.048	Z-000177	BO221_RS53320	gene	D:\assemblies\040519CStranscriptome-131189281\archangiumVsGCF_RNA-Seq\ArchangiumspCbG35MeJA1_S47_L001_001.assembly\ArchangiumspCbG35MeJA1_S47_L001_001-1.template-seq	32748	NZ_MPOI01000031.1	-	1005	32561..31557	5400	BO221_RS53320	4.81942	0	0	2	10	0	2	BO221_RS53320		hypothetical protein	WP_083682797.1	CAACACCAATCCATGATAACGACCTTGAGGTTGGGATCCGCTCGGGACAACGCTTGTTTGTGTGCCCTGCTGCGAACCCCGATGACAAAGTCATATCCGCACGCGGTGGCTAGCGCTTTCTCTCGCTTCAACTCTGGCAGCTTCACTTTGACAAAGAAGTCCTGTGACCGGGGCGGTTGTGTTTCAAAGTCATCCGTTTTGACGTCCCACAGCGTGCGCGTGGCCAGTTGCAGCGCGTCGAAGTTCTTCCCATTCACCAACACATCCCAGCCGGGGAAGCTGTTGTTCGGCATCAGGTCGGCGCATAGGTTGTGCGGGTCATTACCGCCCAGGTGAGGCACCGGGACGGGTTTACATCTCGGGTCGTCTTCCTCCAGGAGGGTGGACGCGAGTTGATTC…
BO221_RS52145	0.106	0.054	0.142	0.17	0.039	0.46	Z-000178	BO221_RS52145	gene	D:\assemblies\040519CStranscriptome-131189281\archangiumVsGCF_RNA-Seq\ArchangiumspCbG35MeJA1_S47_L001_001.assembly\ArchangiumspCbG35MeJA1_S47_L001_001-2.template-seq	1799	NZ_MPOI01000038.1	+	1148	652..1799	400	BO221_RS52145	1.55528	5	2	6	6	2	22	BO221_RS52145	BO221_51260	HAMP domain-containing protein	WP_073568419.1	TGATCGACAACCTCAGTATCGCCAGGAAGCTTCAGCTCGGGTTTGGCGTGCTCGTCACGCTGTTCACCGCCATTGTCTGGTGGTCCTTCATGCTCTTCCTCAGCCTGGCGGACTCGGTGGGGGACACCTACCGCGCCTACGAGGGCTTGGGGGAGTTACGCGCCATGGGCATTGCCCTGATAGACCTGGAGTCCCGGGTGCAGGGGTTCGCCCTCACCGGAGATGAGTCCGTCCTGGAAATGCTGCCCCAACGGCAGTCCGAGTTCCTCCGCAGCGAGAGCAAGGCGAAGGAGCTGACGACGGACAGTGCTCGCATCCAGGAACTGCTCCAGCAACTGTTGGACCTCTATCAGCAGCAGTACCTCCCTTACGTCGAGCGCCAGGTGTCGCTGCGGCGGG…
BO221_RS51850	0.003	0.058	0.003	0.122	0.042	0.022	Z-000179	BO221_RS51850	gene	D:\assemblies\040519CStranscriptome-131189281\archangiumVsGCF_RNA-Seq\ArchangiumspCbG35MeJA1_S47_L001_001.assembly\ArchangiumspCbG35MeJA1_S47_L001_001-3.template-seq	26494	NZ_MPOI01000032.1	+	1068	229..1296	400	BO221_RS51850	6.72533	0	2	0	4	2	1	BO221_RS51850	BO221_50965	hypothetical protein	WP_083682798.1	TGTCCAGGGGCTTAGTGCCACTGTCGGACACCCGGCCCTCGGCGCTGGAGAGGCAAGTGCGCGAGGCGTACGAGGCGCTGCTGGGCGCTCCCCTGGTTGGGCTACCGGGCTCGTTGGAGAGTGCCAGGTGGTTTCAGGCGCTGAAACTCTCGCCGCGCTACATGGGAGTGGGCGTGAGAGAGGCGGCGCTGGAGCTGTTCGGCTCACCCGCCGTCCTGCTGTCGGTGGGCACGTCCATGGTGCTGTACATGGTGGCGTGGGCAGCGCGGGAGCCCCTCTTCTCCAAGGCGTTCGCGGCGGCGGTGACGATGGGGCTGCTGCTGACGTACAGCGCGGCGGAACTCTACAACGTAGGGCTGGCGTGCCTGACGCTATACCGGGAGGCGGAAGGCGCGAAGA…
BO221_RS51855	0.32	0.357	0.357	0.375	0.332	0.63	Z-000180	BO221_RS51855	gene	D:\assemblies\040519CStranscriptome-131189281\archangiumVsGCF_RNA-Seq\ArchangiumspCbG35MeJA1_S47_L001_001.assembly\ArchangiumspCbG35MeJA1_S47_L001_001-3.template-seq	26494	NZ_MPOI01000032.1	+	609	1293..1901	600	BO221_RS51855	1.24371	8	7	8	7	9	16	BO221_RS51855	BO221_50970	hypothetical protein	WP_073568367.1	TGACAGTGCAAGGAAGATATTTCAAATTATATGATGATATGTCCATCCGGGGGCGCTGGGACTTGAGATTTCCTCTCTTCAAGGATGGAGGGGACTCGGGCTCGCGTGAGGACGACGATGAGCGCGAGTTGTTCGACACCTGGAGATTCAACGAAGGGCGGGTCCTGGAACTCGAGAGGCCGATCCGCTTGACCATGAAGCCGGCAGGCCTCGCGCTCGAATTCAGTGAGGCCATGGGGACTCCCATCGTTCATCGGCGGGTGGTCTCACTCTTCGAGCGTCTGGGGCTCCAGAAGGAGGTGCAGTTCATCCCGGTGGAAGTGGAGGGACAGACGGAGCCCTGGTTCATCTTCAATGCCTTGCGAATCATCCGGTGCATCGACGATGCCCGGTGTGAAG…
BO221_RS51860	0.188	0.307	0.09	0.323	0.42	0.106	Z-000181	BO221_RS51860	gene	D:\assemblies\040519CStranscriptome-131189281\archangiumVsGCF_RNA-Seq\ArchangiumspCbG35MeJA1_S47_L001_001.assembly\ArchangiumspCbG35MeJA1_S47_L001_001-3.template-seq	26494	NZ_MPOI01000032.1	-	909	2830..1922	800	BO221_RS51860	1.40417	7	9	3	9	17	4	BO221_RS51860	BO221_50975	DUF72 domain-containing protein	WP_073568368.1	CACCCCGCGGGGCTGGCGCCGGGCGGCTCGGGGGTCTCCGTCTCCGGGGGCAGCACGTAGGGCTCCAATGTGTCGCGGTACTCGCGCACCAGGGCCTCGGGCGCGTGCACCTTCCGGCCCGTGAGCATCGTCTGCAGCATCATCGCGTTGGCCACGCCCTTGCCCCTCACGTGGTTGTTGGTCACCACGTACACGTCACCCACCCGCGGGTGCTCCGCTATCTCCTTCGTCCGCTCGGCCCACGGCTTCAGCTCCTTCGCCGGATACAGGTAGTCGTAGCGCTCCATCGCGCTCGCCGTCTGGCGGAACCAGTTGCGGTAGTTGCGCCCGTGCACCCGCACGTACCCCACCGGCGACGTCACCCGCGCGCTCGGGCCTATCGAATCGTGAAAGAGCGGC…
BO221_RS51865	1.61	2.422	2.45	3.818	1.215	6.627	Z-000182	BO221_RS51865	gene	D:\assemblies\040519CStranscriptome-131189281\archangiumVsGCF_RNA-Seq\ArchangiumspCbG35MeJA1_S47_L001_001.assembly\ArchangiumspCbG35MeJA1_S47_L001_001-3.template-seq	26494	NZ_MPOI01000032.1	+	333	3117..3449	1000	BO221_RS51865	1.47637	22	26	30	39	18	92	BO221_RS51865	BO221_50980	RNA polymerase subunit sigma-54	WP_073568369.1	TGAAGCGAAACCTGCAGATCACCTTCCGTGGCATGAATCCCAGCGATGCTCTCTCGGAGCACATCCGCGACAACGCGGACAAGCTCGAGCAGTTCTTCGACGGCATCACTGGCTGCCACGTGGTGGTGGAGGAGCCGCACCGGCATCAGCAGCAGGGCAAGCATTTCCACGTCCGCCTGGACCTGCACGTCCCCGGCAAGAACATCGTGGTCGACCGCGAGCACGGTGACAGGGTCTCGCACGAGGACGCCTACCAGGCCGTGAACGATGCCTTCGATGCCGCCCGGCGCCAGTTGCAGCACTACGCCGAGGGTCTTCGCGCCCACCGTTGA
BO221_RS51870	2.6	3.249	2.331	4.16	1.499	2.513	Z-000183	BO221_RS51870	gene	D:\assemblies\040519CStranscriptome-131189281\archangiumVsGCF_RNA-Seq\ArchangiumspCbG35MeJA1_S47_L001_001.assembly\ArchangiumspCbG35MeJA1_S47_L001_001-3.template-seq	26494	NZ_MPOI01000032.1	-	525	3989..3465	1200	BO221_RS51870	0.926628	56	55	45	67	35	55	BO221_RS51870	BO221_50985	hypothetical protein	WP_073568370.1	CAGGGAGGTCCGCCGTACGTGGGGTCATCGCCCGGGACGAAGTTCTTGCCGTGGATGTCGTAGGTGCACTCGAGCCGCGAGCCATCCTCGAACCGGGCGTCGAACTTCCCCTCGAGGTGGTTGGCGTCCGCGAACCTGACGGAGAACGTGCCCCCGCTCAGCAGGGGCGCATCCGCGGGCGCTTGGAGCTTCCAGATGGAGACCGCGCCATCCTGGGGCTTCCGCTGGGACCACTCGTCCTCGGACAGGCCGAGGGGAATGTCCGTCATGTCCTGCTCCGCTGGGAGCTTGACCTCGGCGATGAGCCGCAGCGCGTTGTCTCCGTAGAAGAGCTGGAGGCGCGCCGCCCGGACTTGCGCGGTCTCGCTCCTGGGATGGAAGGCCGTGGGCACGATGGTG…
BO221_RS51875	3.678	9.151	5.206	8.223	2.835	9.184	Z-000184	BO221_RS51875	gene	D:\assemblies\040519CStranscriptome-131189281\archangiumVsGCF_RNA-Seq\ArchangiumspCbG35MeJA1_S47_L001_001.assembly\ArchangiumspCbG35MeJA1_S47_L001_001-3.template-seq	26494	NZ_MPOI01000032.1	-	444	4449..4006	1400	BO221_RS51875	1.06911	67	131	85	112	56	170	BO221_RS51875	BO221_50990	hypothetical protein	WP_073568371.1	CAGGGCAGTGAGGGGTCGTCACAGGGGCGGACCTCGACGGGTCCGAGCACGGGGCCGCCGTCGGGGTTCTTGCACACGGGGCACACGCCGCCCCGCGGCCAACGCTGCGTGGGCGAGCCATCGCTGCTCCTCACGGCGCCGGTGGAGAGCAGCCCGTCGTAGCCGGTGGCGAGCTCCACCGTCGTGGTGGTGTTGCCCAGCAGTCCGCTGAGCACCAGCTTGCCGTCCCGCTCTTCCCAGCGGCCCCGTGCGTCGTCCATGGTGTCGCAGCCGCGCATGGACCAGCGCACCACGCCTCCCGGTTCGATGGAGAGGTTGTAGGCATCCGCCTTTCCCTCCCAGTGGAACACCCCTTCGTACCCCTGGGGTGGGGGCGTAGCGTCCCCGCCGCACCCCGTG…
BO221_RS51880	0.003	0.003	0.003	0.003	0.003	0.003	Z-000185	BO221_RS51880	gene	D:\assemblies\040519CStranscriptome-131189281\archangiumVsGCF_RNA-Seq\ArchangiumspCbG35MeJA1_S47_L001_001.assembly\ArchangiumspCbG35MeJA1_S47_L001_001-3.template-seq	26494	NZ_MPOI01000032.1	-	366	4984..4619	1600	BO221_RS51880	1	0	0	0	0	0	0	BO221_RS51880	BO221_50995	response regulator	WP_073568372.1	CACGCCGGGGTGGGCGTGGCCACGGCCAGCGCGGACCTCACCGCGCGGAGCAGCGCCTCCAGGGAGAAGGGTTTGCGCAGGAAGCCCTGGACGGGTTGCCCTTTCAGGGCCTCGCGGCCGCAGGAGGTCACGACGAGCACCGCCGTGGCCGGGGCGTCCCTCCGCAGGGTCCTGAGCACCTCGAGGCCGTCCACCAGGGGCAGCATCAAGTCGAGCAGCACCAGGTCCAACTGCTCGCGCCCGATGGTGTCGAGGGCATCCATTCCGTTGTGGGCGGTGAGCACCTGGTGGCCCTCGCCCTCGATGATGTCCCGGAGGGAGTCCGTGAGGACTTCTTCGTCCTCGACGATGAGGATGCGGCTCAT
BO221_RS51885	0.003	0.037	0.003	0.039	0.003	0.058	Z-000186	BO221_RS51885	gene	D:\assemblies\040519CStranscriptome-131189281\archangiumVsGCF_RNA-Seq\ArchangiumspCbG35MeJA1_S47_L001_001.assembly\ArchangiumspCbG35MeJA1_S47_L001_001-3.template-seq	26494	NZ_MPOI01000032.1	-	1662	6642..4981	1800	BO221_RS51885	2.87389	0	2	0	2	0	4	BO221_RS51885	BO221_51000	hypothetical protein	WP_083682799.1	CATTTGCGCCCTCCCGGTTTGCGCGAGCGCCGCTTCAGGGCCTGGAGCAGCTTCGGGGTCTTCTTCGTGGCTTTTGGCGCGGTGGGAATGCCCCGGGAGGGTTGGGGCGGCTCGGGGGGGCCGGCGCTCTCGTGCGTGGAGTGCTGCCGGTGGGTGGGCAGGCCGGTCAACATCCCCTCGAGGGCGGCGTAGGCCTGCTGTACCTGGAGGCCCTTGCTGGAGATGACGAACTCGCGCAGGAAGGGATCGTTGTCGCTGTCGCGCATCTTCAGGACGGACAGCAGGCGGCGCAGCCGGCCATTGAGCTCGACGAAGCGCAGGAAGATGAGGTTGTCGAAGATGGCCTCCGCGCCCTTGATGGGGGAGTGGAGGTCCGGCCCGAAGAGGGTGTTGGTCTGT…
BO221_RS51890	0.003	0.522	0.003	0.003	0.151	0.003	Z-000187	BO221_RS51890	gene	D:\assemblies\040519CStranscriptome-131189281\archangiumVsGCF_RNA-Seq\ArchangiumspCbG35MeJA1_S47_L001_001.assembly\ArchangiumspCbG35MeJA1_S47_L001_001-3.template-seq	26494	NZ_MPOI01000032.1	+	297	6754..7050	2000	BO221_RS51890	0.661847	0	5	0	0	2	0	BO221_RS51890	BO221_51005	hypothetical protein	WP_073568374.1	TGGGTGAGACGAGCACACGGGAGACGCAGGCCCAGGTCTGTCACCGCTGCCTGATGCGGCTGGAGACGAGCGCCGGAGGCGTGGACCTGCCGCGCCGCATCCGCGCCACGCTCGCCGAGCGGGGCGAGGCCGTGCGTGTGGAGCTCACGGGGTGTCTGGGGTGGTGCCCCGTGGGGCGCGTGAGTGTTCAGCTCCGGTGCGCGGGAGCGTTCTTGGATGTGGTGTTGCTCGACCCGGCGAGGGATGGGGCGGAATTACTCACACACCTTCCGTGCCCATCCACGGAAACGCCGTAG
BO221_RS51895	0.877	3.169	4.656	3.963	1.078	2.451	Z-000188	BO221_RS51895	gene	D:\assemblies\040519CStranscriptome-131189281\archangiumVsGCF_RNA-Seq\ArchangiumspCbG35MeJA1_S47_L001_001.assembly\ArchangiumspCbG35MeJA1_S47_L001_001-3.template-seq	26494	NZ_MPOI01000032.1	+	1752	7247..8998	2200	BO221_RS51895	0.931945	63	179	300	213	84	179	BO221_RS51895	BO221_51010	DUF4339 domain-containing protein	WP_073568375.1	TGGACGGGAACCATTCGAACGTCGAGGGCCATCTTCTTTCTCGGGCGGGTAGTGGGGCGCAGCCCCCGCGGCTCTCGCCTCCTTCCGGCGAGACGGCACCGGCCAGCGTCCAGTCGGCCCTGAGCGAGGTGCGCCCGGATGACCTGGACGCCATCTTCGACGGCGCGCTCTTCGGGCCGCCGGAGCTGGAGACGTCCGCCGAGGTGTCCGAGGCCAGTGGGGACGTGGCCACGCCCGTGCCCGTGGGCGCCATGGACTGGTACGCCGAGCGGCACGGCAAGCCCGCGGGTCCGTACCGTCTCGAGCGGCTGCGCGAGCTGTGGCACCAGGGCAAGCTCAGCCCCGACACCCTCTTCTGGTGCGAGGCGTGGAGCAACTGGCGGCCGCTGTCGAGCGTTC…
BO221_RS51900	0.301	0.606	0.476	0.537	0.231	0.321	Z-000189	BO221_RS51900	gene	D:\assemblies\040519CStranscriptome-131189281\archangiumVsGCF_RNA-Seq\ArchangiumspCbG35MeJA1_S47_L001_001.assembly\ArchangiumspCbG35MeJA1_S47_L001_001-3.template-seq	26494	NZ_MPOI01000032.1	-	972	9976..9005	2400	BO221_RS51900	0.77129	12	19	17	16	10	13	BO221_RS51900	BO221_51015	4-hydroxythreonine-4-phosphate dehydrogenase PdxA	WP_073568376.1	CAGCGCGCGGCCAGCCGGGCGGCCTTGAGCAGCGCCTCCACCATGGGGACGCTGCTCGCCGTGCCCGTCCCGGCCAGGCTGTACGCCGTGCCATGGTCCGGCGACGTGCGCGGCACCGGCAACCCGAGCGTCACGTTCACCGTGCGCTCGAAGTCCAGCGCCTTGGCCGGGATGAGGCCCTGATCGTGGTACATCGCGAGCACCGCGTCGTACGGGAAGTCCGCCACCCGCGCGAACAGCCCGTCCGCCGCCAGCGGCCCGTGCGCGTCCACCCGCAGCTTGCGGGCCTGCTTGATGGCCGGCGTGAGCACCTCCACCTCCTCGCGCCCCAGCAGCCCGCCCTCGCCCGCGTGCGGGTTGAAGCTCAGCACGCCAATCCGGGGCGCGCGGCCCACCACC…
BO221_RS51905	1.455	2.617	2.042	3.085	1.087	3.332	Z-000190	BO221_RS51905	gene	D:\assemblies\040519CStranscriptome-131189281\archangiumVsGCF_RNA-Seq\ArchangiumspCbG35MeJA1_S47_L001_001.assembly\ArchangiumspCbG35MeJA1_S47_L001_001-3.template-seq	26494	NZ_MPOI01000032.1	-	972	11048..10077	2600	BO221_RS51905	1.12861	58	82	73	92	47	135	BO221_RS51905	BO221_51020	peptidylprolyl isomerase	WP_073568377.1	CAGATCTTCTCTTCGACCGAGGCCTTCTGACGCAGCTCCTGGACGTACTGCTCCACGAACTTCTCCGTCTTCTGCATCTTCAGCCGGTTCTCCAACTCGCCCTTCACCTGCTCGAACGGGGCCACGTCCACCGCGCGCCGCTCCTCCACTTTCAGCACGTGCCAGCCGAACTGCGTGCGCACCGGCTCGCTCACCTCGCCCTCCTTCAGCGTGAAGGCCACCCGCTCGAAGGCCGGCACCATCACCCCGCGCCGGAAGAAGCCCAGGTCTCCTCCGTCCGAGGCGCTCGGGCCCTCGCTCTTCTTCTTCGCCAGCTCCGCGAAGTCCATGCCCGGCTTGCGCGCCTCCTCCGCCAGGGCCTGCGCCTTCTTGCGCGCCGCCTCCACCTGCTCCGGCGCC…
BO221_RS51910	0.587	1.433	1.229	2.029	0.406	1.71	Z-000191	BO221_RS51910	gene	D:\assemblies\040519CStranscriptome-131189281\archangiumVsGCF_RNA-Seq\ArchangiumspCbG35MeJA1_S47_L001_001.assembly\ArchangiumspCbG35MeJA1_S47_L001_001-3.template-seq	26494	NZ_MPOI01000032.1	-	996	12084..11089	2800	BO221_RS51910	1.10893	24	46	45	62	18	71	BO221_RS51910	BO221_51025	foldase	WP_083682800.1	CACTGCTTCGCCGCCGCCTGCGTGGCGGGCCGTCCGCGGATGGCCTGGAGCGTGGCCTCGTTCACCCAGACCTGGGCCTTGGCCCTCTGCTCCTGCTCGTACGTCTCCTGCGCCTCCGCCCGCCGCTGCGCCAGCAGCTTCGCCTCCACCTGCTCCCGCACTTCCGTGAACTCCAGCTTGCGCCCCGCCTTCTTCTCCAGCACCCGGAACAGGTGGTAGCCGTACTCCGTTTCCACCACGTCCGACACCTGGCCCGGCGACAGGTAGAAGACCACCTGGTCGAAGGCCGGCGGCATCTGTCCCCGGGGGAAGAAGCCCAGGTCGCCGCCCACCTTGGCGTCCGCGCTCAGCGAGTACTTGCGCGCCAGGTCGGCGAACTTCTTGCCCGACTTGAGCTGC…
BO221_RS51915	0.402	0.481	0.211	0.884	0.479	0.558	Z-000192	BO221_RS51915	gene	D:\assemblies\040519CStranscriptome-131189281\archangiumVsGCF_RNA-Seq\ArchangiumspCbG35MeJA1_S47_L001_001.assembly\ArchangiumspCbG35MeJA1_S47_L001_001-3.template-seq	26494	NZ_MPOI01000032.1	-	1032	13133..12102	3000	BO221_RS51915	1.79764	17	16	8	28	22	24	BO221_RS51915	BO221_51030	peptidylprolyl isomerase	WP_073568379.1	CATGGGCGCTCCACGGGGGAGGAGGGAAGGGGGGCGGGGATGCTGCCGGGCGGCGGGCCACTCGGGGGCCGCATGGGGGTGCTCACGTCCACGTGCACCCGCGAGAGCGTCGCGGCGTCCACGTTGAAGCCGGAGCGGCGCTCCAGCCCGGCGAGCAGCTCCGCCCAGGCCCGGGTACGCTTCTCCTGCGAGAGGCGATTCTTGATCTGCTCGCGTACGTCCTCGAGCTTCAGGTTCAACGCGGCCTGGTGGCCGGTGAGCTGCAGCAGGTGCAGCCCCGCGTCCGTGCGCACCACGCCGCTGAGCGTGCCCGGGCCGCTGGCCAGCAGTCCCCGCGCGGCTTCCGCCACCTCGGGCCCGAAGTCCCGCCCGAGCTCCTCGAGCGAGCGGTAGCGCAGA…
BO221_RS51920	0.12	1.037	0.428	0.385	0.221	0.66	Z-000193	BO221_RS51920	gene	D:\assemblies\040519CStranscriptome-131189281\archangiumVsGCF_RNA-Seq\ArchangiumspCbG35MeJA1_S47_L001_001.assembly\ArchangiumspCbG35MeJA1_S47_L001_001-3.template-seq	26494	NZ_MPOI01000032.1	-	1017	14217..13201	3200	BO221_RS51920	1.01839	5	34	16	12	10	28	BO221_RS51920	BO221_51035	alpha	WP_073568380.1	TACGCCCGGGTCGCGTGCGCGGACAGGAACGCCTCCACCAGCGGGAAGATTTCGTCCGGTGCCCGACGCCCCAGCACCAGGTCCGCGTGCCCGTAGTCCTCGGCGAAGCCATGGCCGCGCCCGGCCACCACCAGCTTCACCGGCCCGCCGAGGTACTCCTGCGCCCGCGCCACGGCGAGCGGGGGAGCGAGCAGGTCCTTGCTCCCCGCCAGCAGCATCACCGGCAGCTTCACCCCCGCCAGCGGCTTGCGGTAGCACGTGCCGTCCACCATGCAGAAGGAGTCGGTGGCAATCCAGTGGGCGAACTGGCGCACCACGCCGCCGTAGATGTCCGCGGGCACGTTGGCCAGGGCCTTGCGCACCACGTCCTGCTCCATGTTGGAGGCCAACATCATGTAG…
BO221_RS51925	0.003	0.232	0.204	0.003	0.003	0.003	Z-000194	BO221_RS51925	gene	D:\assemblies\040519CStranscriptome-131189281\archangiumVsGCF_RNA-Seq\ArchangiumspCbG35MeJA1_S47_L001_001.assembly\ArchangiumspCbG35MeJA1_S47_L001_001-3.template-seq	26494	NZ_MPOI01000032.1	+	267	14363..14629	3400	BO221_RS51925	0.0516842	0	2	2	0	0	0	BO221_RS51925	BO221_51040	CBS domain-containing protein	WP_083682801.1	TGCGGCAAAAGCCGACTGTTGCGGAAAAGTTGTCCTCGATCGAAGTCGCCCTGGTTCCCACGGATACTCTCCTGCATGCCCTGCGAGTGATGGAGCGGCGGGGAACCTCCCTGCTGCCGGTGGTGGGGGAGCAGGGCGGGCTGGTGGGGCTCGTCAGCCGGGCGCATGTGCTGGCCGGGTGGAAGGTGGACCCGTTGCTGCCGGTGGCGCTGGTGATGGCGGCGTACGAGGGGCGGCCGGGCGGTGGGTACCTGGCTCCCTGGTGA
BO221_RS51930	0.003	1.193	0.232	0.557	0.003	0.615	Z-000195	BO221_RS51930	gene	D:\assemblies\040519CStranscriptome-131189281\archangiumVsGCF_RNA-Seq\ArchangiumspCbG35MeJA1_S47_L001_001.assembly\ArchangiumspCbG35MeJA1_S47_L001_001-3.template-seq	26494	NZ_MPOI01000032.1	+	234	14718..14951	3600	BO221_RS51930	1.07321	0	9	2	4	0	6	BO221_RS51930	BO221_51045	GIY-YIG nuclease family protein	WP_073568391.1	TGGTGCGCTGCCGGGATGGGACGCTCTACACCGGCGCCACCAACAACCTCGAACGCCGCGTGGCCACCCACAACAAGGGCCGGGGCGCCGCCTACACCCGCGCCCGCCTGCCGGTGACGCTCGTCTGGAGCGAGCCGGCGGCCGACCGGGGGGCCGCCCTCCGCCGCGAGGCCGCCCTGAAGCGCCTTTCACGTGCCGAGAAACTCCGCCTCGTCGGCCGGGTGCGCCTCTGA
BO221_RS51935	0.037	0.047	0.082	0.147	0.068	0.307	Z-000196	BO221_RS51935	gene	D:\assemblies\040519CStranscriptome-131189281\archangiumVsGCF_RNA-Seq\ArchangiumspCbG35MeJA1_S47_L001_001.assembly\ArchangiumspCbG35MeJA1_S47_L001_001-3.template-seq	26494	NZ_MPOI01000032.1	+	1329	15042..16370	3800	BO221_RS51935	2.79365	2	2	4	6	4	17	BO221_RS51935	BO221_51050	hypothetical protein	WP_073568382.1	TGGCGCAGCGGCACGAAGGAGCACCCCGGGAGGGCTCGGGGGACATGCCAGGGGCTGAGGAGCTGGCGCTGCGAGACGAGCAGCGCCTTCTCTACATGCTGGCGCTCACGTGTCTGCCGCTCTGGCTGGTGGACTCGCTGTCGGTGGGGAGGCCGGCGTGGGACACGCTGGCACTGCGGCTGGGGTGGGCGGGGCTGACGGGGGCGATGGGCTGGGCGCTGCGGTGGGTGGAGCGGCCCTCCCGCCGCCGGGGCATGAGGATGGTGGCGGGGATGGTGGTGCCCAACGTCTTCCTGGGGCTGGTGGTGTACCGGCTGGGCGGGACGGGCAATCCGCTCTTCCATTGGTTCTTCATGATGCCGCTGATGACGCTCTCGGTGTCGCGGGGCGAGCTGTGGC…
BO221_RS51940	1.053	1.532	1.595	0.704	0.971	1.185	Z-000197	BO221_RS51940	gene	D:\assemblies\040519CStranscriptome-131189281\archangiumVsGCF_RNA-Seq\ArchangiumspCbG35MeJA1_S47_L001_001.assembly\ArchangiumspCbG35MeJA1_S47_L001_001-3.template-seq	26494	NZ_MPOI01000032.1	-	324	16751..16428	4000	BO221_RS51940	0.680413	14	16	19	7	14	16	BO221_RS51940	BO221_51055	hypothetical protein	WP_073568383.1	CAGGCGGCGGGACCGGGCTGGGCCGGCGGAGCCGGGGTGGTGGGCGGCTGCTGGGCCTGCTTCTGCTTCTTCGAGCGCGACACCACGAAGACGATGCCCAGGATGAAGAAGGCGCCCGCGCCGGTGAGCGTGCCGATCACCTGGTAGCGCAGCAGGTCCGCGGTGATGCCCTGGATGACCTTGGGCAGGTCGCACACCGTCTGCGCCCCCAGCGGCGCCGTGTTGTACCACTCGAGGAAACTGGGGCCGATCCACGAGGCCGTGGCCAGCCCCAGGAAGGCTCCCAAGAGGATGAAGGTGAGCAGCGTCTTCAGTGTGGCCAT
BO221_RS51945	1.112	1.306	0.003	0.915	0.631	1.01	Z-000198	BO221_RS51945	gene	D:\assemblies\040519CStranscriptome-131189281\archangiumVsGCF_RNA-Seq\ArchangiumspCbG35MeJA1_S47_L001_001.assembly\ArchangiumspCbG35MeJA1_S47_L001_001-3.template-seq	26494	NZ_MPOI01000032.1	+	285	16850..17134	4200	BO221_RS51945	5.39604	13	12	0	8	8	12	BO221_RS51945	BO221_51060	hypothetical protein	WP_073568384.1	TGCCGCTCCTCCCTCTCGCCGCCCTGTTCGGGGTCATCACGCTCGTCTGCGCCGCCTTCCTGCTCGTCCACGCGTTCCGCCGGAGCCTCGGGACGGGGATGATGGTGCTCCTGGTGCCCTGCTACGTGCTCGTGTACGCCTTCAGCCAGTTCGAGCACCCGCGCAAGAACCTCATCCTCGCCGGTTTCTTCGGCAGCAGCGTGCTCGCCGCCGTCTTCCTCGGCCTGGGCGCCCACGCGGTGGAGCAGGTGATACTGCGTCCGCCCCCGCCGCCCATCTTCTGA
BO221_RS51950	0.093	0.473	0.207	0.931	0.128	0.731	Z-000199	BO221_RS51950	gene	D:\assemblies\040519CStranscriptome-131189281\archangiumVsGCF_RNA-Seq\ArchangiumspCbG35MeJA1_S47_L001_001.assembly\ArchangiumspCbG35MeJA1_S47_L001_001-3.template-seq	26494	NZ_MPOI01000032.1	+	525	17154..17678	4400	BO221_RS51950	2.12671	2	8	4	15	3	16	BO221_RS51950	BO221_51065	hypothetical protein	WP_073568385.1	TGGCCTCCGCACCGGACCAGCCCGCCTTGACCAGCCCTCGCTGCCCCACGCACCAGCGGGCCGCGGTCGCCACCTGTGTCCGTTGTGGCACCTTCCTGTGTGGCGAGTGCACCGAGCTGCTCGGCGAGTCCTCCTACTGCGTCTCCTGCTTCGCCTTCGTCCGCGAGCACGGCACCGTCTCCCGGGCGCTCAAGTTGACGCTCGGCCTGGGCATCTTCGCCCTGCTGACCGTGCCGCTCGCCATGCTCCTGCCGGTGAGCGTGGTGGTGGACGTGGGCCAGGCCACCCTCGTCGTCCCCATCCTGCGGCGCCTGCCCGTGCTCAATGGCATCGCCGCGGGGCTCGGTTTCTGGCTGTCCTCCCGCGAGCTGCGCCGTCTGGAGCGCGTGGAGTCCGCCT…
BO221_RS51955	0.422	0.985	1.216	1.364	0.487	1.592	Z-000200	BO221_RS51955	gene	D:\assemblies\040519CStranscriptome-131189281\archangiumVsGCF_RNA-Seq\ArchangiumspCbG35MeJA1_S47_L001_001.assembly\ArchangiumspCbG35MeJA1_S47_L001_001-3.template-seq	26494	NZ_MPOI01000032.1	-	693	18389..17697	4600	BO221_RS51955	1.27865	12	22	31	29	15	46	BO221_RS51955	BO221_51070	radical SAM protein	WP_073568386.1	CAGACGCCGCGCTCGTTCGGCTCCCAGATGTACTTGTGCATCTGGAGCTGGAAGCGCACCGGTAGCCGGTCCGCGATGATCCACTCGGCCAGCTCCTTCGTCGTCAGCTTGCCGAAGATGGTGGAGAAGAGCAGCCCATACGGCTTCTCCAGCAGCCGGTGCTCGGCGATGAGCTTCTTGGACCACTCGTAGTCCTCGCGGCTGCCGATGACGAACTTGAGCTCGTCATTGGCGTTCATCGACGTGAGGTTCCGGTAGTCGTTCCGCTCGCACTCGCCCGAGGACGGCGTCTTCATGTCCACGATTTTGTGGACCGCTGGAGGCACCAGCCGCACGTCGATGGCGCCGCTCGTCTCCAGCAGCACGGTGAGGCCGGAGGCCAGCAGCTCCTCCATGAGC…
BO221_RS51960	0.468	0.26	0.587	0.156	0.27	0.546	Z-000201	BO221_RS51960	gene	D:\assemblies\040519CStranscriptome-131189281\archangiumVsGCF_RNA-Seq\ArchangiumspCbG35MeJA1_S47_L001_001.assembly\ArchangiumspCbG35MeJA1_S47_L001_001-3.template-seq	26494	NZ_MPOI01000032.1	-	834	19370..18537	4800	BO221_RS51960	0.685644	16	7	18	4	10	19	BO221_RS51960	BO221_51075	NAD(+) diphosphatase	WP_073568392.1	CAGGCCGGGGTGTTTCGTGCCTTCACCTGGGCGATGAAGGTGTCGATGAGCTGCCGGGCGATGCTCAAGCGCGGAGGGAGCTGCGGGAGGTTGTCGGGGGTGAACCAGGCCGCCTCGGCGATCTCCTGGCCGTCCACCTGGATTTCTCCCCCGGCGTACTCGGCGGTGAAGCCCAGCATGAGCGAGCGGCCGAAGGGCCACGGCTGGCTGCCGAAGTAGCGGAGGTTCTTCAGGTCCACCCCGACTTCCTCCTTCACTTCGCGCACCACCGTCTCCTCAAGCGACTCGCCGACGTCGACGAAGCCGGCCAGGGTGCTGAAGAAGGCGCCGGGGAAGTTGGCGTTGCGCGCGAGCAGCATGGAATCCCCCCGGGTGACGAGCATGATGACGGCGGGGGAA…
BO221_RS51965	0.218	0.278	0.243	0.146	0.101	0.322	Z-000202	BO221_RS51965	gene	D:\assemblies\040519CStranscriptome-131189281\archangiumVsGCF_RNA-Seq\ArchangiumspCbG35MeJA1_S47_L001_001.assembly\ArchangiumspCbG35MeJA1_S47_L001_001-3.template-seq	26494	NZ_MPOI01000032.1	+	447	19520..19966	5000	BO221_RS51965	0.684439	4	4	4	2	2	6	BO221_RS51965	BO221_51080	cupin domain-containing protein	WP_073568393.1	TGCGCACTTCGCTCCTGATGGCTGTGTTGTGTGTCTCCGTTGGCTGTGCCCGTGCTCCCACCGTGCCCGTCCGCTACGTGGTGAGCAGCGCCGAGGCCCCCACCTTCCGCATTTCCCAGGGCAAGGGGACGGCCATCCTGCTCACCAACGAGGAGACCGGGGCCCGTGCGGCCTCGATGGGAGTGCTGGAGCTCCAGGCGGGAGCAGGGGTGCCCGAGCACATCCACGCGGACAGTGTGGAGATGCTCTACGTGGAGGAGGGTGGGGCGGAGATGACCATCGAGGGCCAGGCGATGACCGTGAAGCCGGGCGATGCCGTCTACATCCCCGCGGGGGTCCGTCATTCGGCCCGTATTCCCGAGGGAGCTCCGAGCTTCCGGGCCGTGCAGGTGTACGTGG…
BO221_RS51970	0.054	0.138	0.003	0.181	0.075	0.106	Z-000203	BO221_RS51970	gene	D:\assemblies\040519CStranscriptome-131189281\archangiumVsGCF_RNA-Seq\ArchangiumspCbG35MeJA1_S47_L001_001.assembly\ArchangiumspCbG35MeJA1_S47_L001_001-3.template-seq	26494	NZ_MPOI01000032.1	-	1803	21948..20146	5200	BO221_RS51970	4.2297	4	8	0	10	6	8	BO221_RS51970	BO221_51085	ABC transporter ATP-binding protein	WP_083682802.1	CAGTGGGCAGCAGCGGCGGGCTCGCGGAACTGCCGGTGGTACAGCTCCGCGTACAGACCGTTACGCGCCATCAGCTCCTCGTGCGTACCGCGCTCCGTGATGCGTCCGGAATCAATGACGAGGATGAGGTCCGCGCTCCGGATGGTGCTCAGCCGGTGCGCGATGACCACGCTCGTCCTTCCCGCCAGCAGTGTGGAGAGTGCGCGCTGGATGAGTGCCTCCGTCCTCGTGTCGATGTTCGCCGTCGCCTCGTCGAGGATGAGCACCCGCGGCTCGGCGATGACCGCCCGCGCGAACGCCAGCAATTGCCGCTGCCCCTGGCTCAGCGTGGCGCCTCCCTCTCCGAGCACCGAGTCATAACCCTTCGGCAGCGCGGCGATGAACTCGTGCGCATGCACC…
BO221_RS51975	0.003	0.208	0.091	0.146	0.075	0.215	Z-000204	BO221_RS51975	gene	D:\assemblies\040519CStranscriptome-131189281\archangiumVsGCF_RNA-Seq\ArchangiumspCbG35MeJA1_S47_L001_001.assembly\ArchangiumspCbG35MeJA1_S47_L001_001-3.template-seq	26494	NZ_MPOI01000032.1	-	1788	23732..21945	5400	BO221_RS51975	3.65041	0	12	6	8	6	16	BO221_RS51975	BO221_51090	ABC transporter ATP-binding protein	WP_073568388.1	CATGCCGCCTCCGGGGTACCGGCCTGCAACTGCGTGCCGAGGATCTCGTTGTAGAGCGGGCTCGATGCGAGCAACTGCTCATGGGTTCCCTGCGCCACCACCCGGCCCTCGTCCAGCACCAGGATGAGGTCCGCGTCGCGCACCGTGCTGATGCGCTGGGCGATGACGAGCGCCGTGCGATGCGTGCCGCGCATCAGCCGGTCGAGCGCGTCCTGGATGGCGGCCTCCGTCCCCGCGTCCACCGCCGAGGTGCTGTCATCGAGGATGAGCAGGCGCGGATCCGTCAGCAGGGCCCGGGCGATCGCCAGCCGCTGGCGCTGGCCACCCGACAGCCCCACGCCCCGCTCGCCCACCACCGTGTCATAACCCCGTGGCAGCCCGGCGATGAACTCCGCCGCC…
BO221_RS51980	0.338	1.159	0.934	1.041	0.434	1.359	Z-000205	BO221_RS51980	gene	D:\assemblies\040519CStranscriptome-131189281\archangiumVsGCF_RNA-Seq\ArchangiumspCbG35MeJA1_S47_L001_001.assembly\ArchangiumspCbG35MeJA1_S47_L001_001-3.template-seq	26494	NZ_MPOI01000032.1	+	1659	23835..25493	5600	BO221_RS51980	1.18808	23	62	57	53	32	94	BO221_RS51980	BO221_51095	hypothetical protein	WP_073568389.1	TGACCGAGCTGCTCACCCGCGCCGAAGCGTCGAACTACAAGGAAACCTCACGTCACGCCGATGTGCTCGCCTTCGTTGACGAGCTCTGCCGCCGCACGAAGCTCGCGAAGCGCGTCGACTTCGGCCAGAGCGGCGAGGGCCAGCCGCTGGCCGCCCTCATCGTCAGCGATCGCAACTGCTTCACCCCCGAGCTCGCCCGCAGGCAGAAGAAGCTCGTGGTGATGATCGAGGCCAACATCCACGCCGGTGAGGTCGAGGGCAAGGAGTCCGTCCTCGCGCTCGCCCGGGATTTGACGCTCACCAAGCTGGGCCAGAAGCTGCTCGACAAGCTCTGCCTCGTGCTGATTCCGGACTTCAACCCCGACGGCAACGACCGCATCAGCCCGAACAACCGCAAGC…
BO221_RS51985	0.003	0.158	0.138	0.332	0.003	0.427	Z-000206	BO221_RS51985	gene	D:\assemblies\040519CStranscriptome-131189281\archangiumVsGCF_RNA-Seq\ArchangiumspCbG35MeJA1_S47_L001_001.assembly\ArchangiumspCbG35MeJA1_S47_L001_001-3.template-seq	26494	NZ_MPOI01000032.1	-	393	25896..25504	5800	BO221_RS51985	1.86526	0	2	2	4	0	7	BO221_RS51985	BO221_51100	hypothetical protein	WP_073568390.1	TACTTCCCGGGCTTGTGAGGGGGCAGCTCCTCCGGCAGCGGTATCCGGACGAGCTTCAGCCCCTTCGGCCCGTGGTCGATGACGGTGAAGCCCTGGCCCGCCACCCGGAGGAGCTGGCCATCCTTCGCGGCTCCGCTCGCGAGCCACTCCTCCGCCTCCGCTCGCGTGGCGAACGTATGGGCGATCTGGATGCCCTCGCGTGCGGGGGTCGTGATTTTGCGAAAAAATTCGCGAAACTCTTCGAGTTTCTTGAGGTCATCCCGGACGTAGAGCAGCGCGGCCGCGCACACCCGAAGTGCCGCGTCCTCAGGTGTCCCCTCCGCATGCTGCCTGCTCAAGGTTTCCACGGTGCTGAGGACGGCATCGGCATCGAAGTTCTTGTCGTATTTCAT
BO221_RS51990	0.229	0.003	0.128	0.003	0.003	0.563	Z-000207	BO221_RS51990	gene	D:\assemblies\040519CStranscriptome-131189281\archangiumVsGCF_RNA-Seq\ArchangiumspCbG35MeJA1_S47_L001_001.assembly\ArchangiumspCbG35MeJA1_S47_L001_001-3.template-seq	26494	NZ_MPOI01000032.1	-	213	26126..25914	6000	BO221_RS51990	0.366572	2	0	1	0	0	5	BO221_RS51990	BO221_51105	hypothetical protein	WP_073568394.1	TAGAGGGCGAGGGGGGCGAGGATGAGTGCGCCGCTTCCGCCCGTGGCGATGATGAAGGCGGCTCCCGCGACGACCACGACGGTCCCGAGCGCGACCTCGGACTTGTGGGCCCGGATCCAGTCGCGCGCCTTGTCGAAGCTGGAAAACTCGAGCGGAGGGCGCTTCTTCGCCCGCTCCGCCTCTTCCTTCTCCTGCTCCTCGACGCACTGCAT
BO221_RS26335	48765.1	48906.2	53758.8	42811.1	51876.5	45136.9	Z-000208	BO221_RS26335	gene	D:\assemblies\040519CStranscriptome-131189281\archangiumVsGCF_RNA-Seq\ArchangiumspCbG35MeJA1_S47_L001_001.assembly\ArchangiumspCbG35MeJA1_S47_L001_001-4.template-seq	563765	NZ_MPOI01000009.1	-	1223	1223..1	200	BO221_RS26335	0.921253	2446694	1928386	2417958	1606246	2822195	2301365
BO221_RS26340	0.003	0.388	0.003	0.453	0.187	0.133	Z-000209	BO221_RS26340	gene	D:\assemblies\040519CStranscriptome-131189281\archangiumVsGCF_RNA-Seq\ArchangiumspCbG35MeJA1_S47_L001_001.assembly\ArchangiumspCbG35MeJA1_S47_L001_001-4.template-seq	563765	NZ_MPOI01000009.1	+	720	2385..3104	400	BO221_RS26340	16.463	0	9	0	10	6	4	BO221_RS26340	BO221_25835	hypothetical protein	WP_073563292.1	TGGCCTCGAAAATTTCCGATGAGTGGACGGTGCTTCCACATGGACCCCTGGAGCAGCTCTCCGAGAACCTGTGGCGCGTCGAGGGCTCGCTTCCAGGCATGTCCCTCAAGCGCGTCATGACCGTCGTGCGCCGGAACGATGGATCGCTCGTCATTCACAGCGCCATCGCCCTCGCCGACAAGGAGCAGCGGGAACTCGAGGCCCTGGGCCCACCCGCGGTGCTCCTCGTCCCCAACCAGAGCCACCGCCTGGACGCCCCCGCCTACAAAAAGCGCTACCCCACCCTGCGCGTGTTCGCTCCGAGTGGCGGCCGCCAGGCCATCGCCGAGGCCGTCCCCGTCGACGGAACCTACGATGACTTTCCCGCCGACGACACGGTCCGCCTGGAGATGTTGCACG…
BO221_RS26345	0.041	0.438	0.316	0.379	0.149	0.219	Z-000210	BO221_RS26345	gene	D:\assemblies\040519CStranscriptome-131189281\archangiumVsGCF_RNA-Seq\ArchangiumspCbG35MeJA1_S47_L001_001.assembly\ArchangiumspCbG35MeJA1_S47_L001_001-4.template-seq	563765	NZ_MPOI01000009.1	+	1203	3127..4329	600	BO221_RS26345	1.30314	2	17	14	14	8	11	BO221_RS26345	BO221_25840	DUF3089 domain-containing protein	WP_083681393.1	TGTACCGGAGCTCCCAGAAGGGTGAGGATCGGCCGCATGCAATCGGTACGGGTGAAATCATGAGGGCCAAGCTCCTGCGTATCCTCGCCACCACGCTCCTGGCCTGCTCCCTGCTGCTGGTGCTCCTGGGGATGAACTTCTCGCCCATCTTCCTGTGGTCGGTCACCCCCAGGACTCCGTTCAGCGAAGCGCGTGCTCCCACTCCCCCCGACTACAGACGGCCCTCCGCCTGGAGCGCGCTTCCCGAACTCCAGGACCTCGCGGACACGGTGCCCCCCTCGAGCACGGCCGTCGAGCCATCCCAGGCCCCCGTGGATGTCTTCTACATCCACCCCACCACCTATATCGGCGGCGAGTGGAATGGGCCCGTCGATGACTCCACTCTCAACGATGCCACCG…
BO221_RS26350	0.246	0.078	0.343	0.494	0.114	0.061	Z-000211	BO221_RS26350	gene	D:\assemblies\040519CStranscriptome-131189281\archangiumVsGCF_RNA-Seq\ArchangiumspCbG35MeJA1_S47_L001_001.assembly\ArchangiumspCbG35MeJA1_S47_L001_001-4.template-seq	563765	NZ_MPOI01000009.1	-	396	4738..4343	800	BO221_RS26350	0.800525	4	1	5	6	2	1	BO221_RS26350	BO221_25845	hypothetical protein	WP_073563293.1	TACTCCCCTCGCTGCTGACGCTCGTGGAGGACCTCCACGTAGTCCCGCAGCACCCGGAAGGAATCGCTGTCGTAGAACTGGGGGCCCTCCGTGGAGACGTGCTCCTCCAAGGCGAACAGGGACGAGGTGAGCGCTCGCCAGCCCAACAGCATCTCCTCGTAACGGTGCTGCTCGAGCAGCGCGCGGAACTCCACCACCGCCGGCAACTCCCCGTGACGGTTCATCGGCCCCCAGTTGCGAGCTCGCGACAGCAGCTCCTCGGTGCCCAGCAACCGCAGTTGCTCCTTGTGGCGACGGCTGGCCTCCCGCTCCTTGCGCCAGAAGAAGACCGCCAGGGCCACCCACCCGATCAGGAACAACCCGCCCAACAGTCCGAGCCCCGTGCAGATGCGCAT
BO221_RS26355	0.271	0.172	0.302	0.543	0.5	1.466	Z-000212	BO221_RS26355	gene	D:\assemblies\040519CStranscriptome-131189281\archangiumVsGCF_RNA-Seq\ArchangiumspCbG35MeJA1_S47_L001_001.assembly\ArchangiumspCbG35MeJA1_S47_L001_001-4.template-seq	563765	NZ_MPOI01000009.1	+	180	4853..5032	1000	BO221_RS26355	3.04436	2	1	2	3	4	11	BO221_RS26355	BO221_25850	hypothetical protein	WP_073563294.1	TGACCACGACCCCCTCCATTCCCGAGACCTGTGAGTTGGACAACAACCTGCTGGACACCGTGACGGGAGGCGGCGGAACGGTCCTCGTTCCCACCGAGGAGTGCCCCACCTGCGCCTCGGGCGCGGACCCGACGGTGCTGAACGCGCAGTTCCAGAACCTGCTGGCCGGCGACCTGTAG
BO221_RS26360	0.054	0.31	0.06	0.181	0.1	0.267	Z-000213	BO221_RS26360	gene	D:\assemblies\040519CStranscriptome-131189281\archangiumVsGCF_RNA-Seq\ArchangiumspCbG35MeJA1_S47_L001_001.assembly\ArchangiumspCbG35MeJA1_S47_L001_001-4.template-seq	563765	NZ_MPOI01000009.1	+	900	5037..5936	1200	BO221_RS26360	1.681	2	9	2	5	4	10	BO221_RS26360	BO221_25855	DUF692 domain-containing protein	WP_083681394.1	TGAGCCGGCGCCGGGCCAGGCTGGGAGTCGGATTGTCCTACCAGGGCTCGCTGCGCGATTTCGTGCGCGAGCACCTGGAGGCCTACGACTTCCTGGAAGTCATCCCGGACATCTTCTGGACCGAGGAGCGGGGCCCCGACGGGACACTGCGCTTCCGGGAGAACCCCGAGGGACTGCGGCTGCTGGACTGGGTGGCCGCGCGCCGCCCCCTCGTCGCCCACTCGGTGGGCATGTCGCTGGGCAGTGCCGAGGGCGGTTTCTCCCCGGACTACGTCGCCCAGCTGGCGCGCTGGCAACAGCGCTACCACTTCGCCTGGCTCAGCGAGCACCTGTCCTTCACGCGCCTGCCCCACGCTGCCGGCGAGCACATGGACCTCGGGGTGATGCTGCCCGTGCCAT…
BO221_RS26365	0.003	0.003	0.003	0.081	0.003	0.003	Z-000214	BO221_RS26365	gene	D:\assemblies\040519CStranscriptome-131189281\archangiumVsGCF_RNA-Seq\ArchangiumspCbG35MeJA1_S47_L001_001.assembly\ArchangiumspCbG35MeJA1_S47_L001_001-4.template-seq	563765	NZ_MPOI01000009.1	+	807	5940..6746	1400	BO221_RS26365	3.1617	0	0	0	2	0	0	BO221_RS26365	BO221_25860	hypothetical protein	WP_073563296.1	TGTCCCTGGCGGGCTTCCAGCGCGCACTCTCCGCACTCGTCATGTCCCCCGCGCTGCGGGCGGAAATGGCCGCCCTCCCAGAACAGGAGCTACCCGCCCGGTTCGTGGGCCTCGAGCTGACGGAGCGCGAGCGGCGCCGGCTGCACGCCCTGGCTCGCGACGCGGGGATGAAGGTGACGACCCTGCTCCACCGCGCCAACCGGCTGAGCATGCTCACCAACACGCTGCCTCGCACCAGCGAGGCCATGGCCCACCCCAAGCTCCAGCCCCTCGTGCAGCGCTACTGGCGGGAGCACCCCCCCACCAGCGTCATGTACGTGCGCGAGGCGCGGCGCTTCGCCGAGTTCCTCCTGGGACTCCTGCGCTCGGGCGAGCTCGTGCACCCGCCCCTGGCCGAGC…
BO221_RS26370	0.03	0.152	0.033	0.12	0.028	0.073	Z-000215	BO221_RS26370	gene	D:\assemblies\040519CStranscriptome-131189281\archangiumVsGCF_RNA-Seq\ArchangiumspCbG35MeJA1_S47_L001_001.assembly\ArchangiumspCbG35MeJA1_S47_L001_001-4.template-seq	563765	NZ_MPOI01000009.1	+	1632	6892..8523	1600	BO221_RS26370	1.17037	2	8	2	6	2	5	BO221_RS26370	BO221_25865	DUF4397 domain-containing protein	WP_083681395.1	TGAGCGGAACGTCCTCCCCCGGTGACAACAAGGCAGCACTTCCCCCGGACAGGAGAATTCCCCAATCAGGCAGGCCTCCACGCCCGTCGCCTTGGGAACAACACACGGCATCCCCACCCTGTGATTGCAAGCCGCCCCTGGGATGTCCCAGTGGGCATCGTCACAGGGAGGTGGGAGCCATGTTCGACAGATTCAGATGGGGGTGGCTCACGGTGTTGGGCGCTGCCCTGATCGCTCTCTCGGGATGCGGCGGCGATGAAGAGCAGCCCCGGTTGCGTTTCATCCATGCCTCGCCGGACATGCCCGCGGTGGACATCTACGTGAACGAGCTGGAGCAGCCCCTCTTCACCAACGTGTCCTATGGAATGACCACCGGGACGGCTCGCTTCCCCACCTCTC…
BO221_RS26375	0.084	0.266	0.21	0.21	0.087	0.36	Z-000216	BO221_RS26375	gene	D:\assemblies\040519CStranscriptome-131189281\archangiumVsGCF_RNA-Seq\ArchangiumspCbG35MeJA1_S47_L001_001.assembly\ArchangiumspCbG35MeJA1_S47_L001_001-4.template-seq	563765	NZ_MPOI01000009.1	-	2331	10931..8601	1800	BO221_RS26375	1.11942	8	20	18	15	9	35	BO221_RS26375	BO221_25870	caspase family protein	WP_073563298.1	CACATCCGGATGCCGAGCTGCACGCCGGGCCAGTACCGCACCGTGGTGGTCTCGGACAGCCACTCCTCCCGCGAGGGCAGCGTGGTGAGCGCGTATCGGTCCCGTTCGCTCCCGGCCAGGTACACGTTGTAGGTGGGCCCACCGAAGAAAGCGAAGCGCTGGAAGAGCTGCACCCCCAACATCAGCCGCCCCTGGCCGAGCACGTTCGAGCCGCCAGCGAAGGGGTCCCTCACGCGCAGCACCGTGCTGCCCGCCACGTCCCCATCCAGCCACATCCGCTCGCCCAGCGGCACGTGCACCCCCAGCCCCAGCCCCAGGCTGAAGCGCTCCAACCGGTCGTCCGGCCCGATGCCCCCCAGCAGCGCCGTGTACACGTACTTGCCTCCAAACTTCACCGCC…
BO221_RS26380	0.061	0.234	0.171	0.492	0.003	0.302	Z-000217	BO221_RS26380	gene	D:\assemblies\040519CStranscriptome-131189281\archangiumVsGCF_RNA-Seq\ArchangiumspCbG35MeJA1_S47_L001_001.assembly\ArchangiumspCbG35MeJA1_S47_L001_001-4.template-seq	563765	NZ_MPOI01000009.1	-	795	11722..10928	2000	BO221_RS26380	0.536672	2	6	5	12	0	10	BO221_RS26380	BO221_25875	ActD-like protein	WP_073563299.1	CATGGGGAGGACTTCTCCAGCGTGAAGGAGGCCTGCATGTACCGCGAAGGCAGGGGCAACGGCGAGGTGCGCGCCTCGGGGCGTCCAGCGAGCGAGCGGGCGGCGGCGAGCACCTCCTCCAGGGCGAAGGGGGCCTCGGCGGTGACGAGGAAGAAGCGCTCGAAGCCCGGGGCATCGTCCAGGGCATAGGCGCCGGGCAGCGCGTGGGTGCCCGCGGGCGCCAGCGGCACCGAGCCCGCACCGGACTCGGGGGCGTGCAGGGTCACGGTGCCGCGTCCATCCACCGAGAGGATGACGCCATGGCCCCGGCCCGCGGCCACATAGGCCAGCTGCACCACGTCCCCGGAAGCCGCGGGCGCCCCGTCCGCGAGCGTCTCGGCCGCCCCGTCCCGCTGGCGG…
BO221_RS26385	0.783	2.371	2.619	2.492	1.409	2.311	Z-000218	BO221_RS26385	gene	D:\assemblies\040519CStranscriptome-131189281\archangiumVsGCF_RNA-Seq\ArchangiumspCbG35MeJA1_S47_L001_001.assembly\ArchangiumspCbG35MeJA1_S47_L001_001-4.template-seq	563765	NZ_MPOI01000009.1	+	654	11978..12631	2200	BO221_RS26385	1.18626	21	50	63	50	41	63	BO221_RS26385	BO221_25880	cobalamin-binding protein	WP_073563699.1	TGACCACCGACACCATCGCCGCGATTCGCGCGTCGTACCTCTCCGCACAGCTCGCGGGAAACCGCCGTGAGGCCCTGCGCCTCCTCGTGGACGAGGGCATCCTGCGCGGCATCCCCCTGCCCACCCTGCACCTGGACGTCATCCAGAAGGCCCAGTGGGAGATCGGCCGGATGTGGCAGGAGAATGAAATCTCCGTGGCCCAGGAGCACATGGCCACCGCCATCTCCCAGCTGGCCCTCTCCCACCTCTACCGCCACATGCAGAGAGACCCCCCCAATGGCCGCAACGTGGTGGTGACGTGCGTGGAGGGCGAACTGCACGAGCTGGGCGCGCGCATGGCCAGCGACTTCCTGGAGATGGCGGGCTTCGACGTGCGCTTTTTGGGTGCCAACGTTCCCA…
BO221_RS26390	0.609	2.542	1.435	2.083	0.718	2.565	Z-000219	BO221_RS26390	gene	D:\assemblies\040519CStranscriptome-131189281\archangiumVsGCF_RNA-Seq\ArchangiumspCbG35MeJA1_S47_L001_001.assembly\ArchangiumspCbG35MeJA1_S47_L001_001-4.template-seq	563765	NZ_MPOI01000009.1	+	720	12634..13353	2400	BO221_RS26390	1.19954	18	59	38	46	23	77	BO221_RS26390	BO221_25885	hypothetical protein	WP_073563300.1	TGCAGTCGTTGGCCCGTGAAGTGGAGCGCCGCACGCAGCGGCTGGCCGAGGCGTCCGTCTCGGAGCTCTACGATGACCCCTTCTGGTTCGCCCGCTACGGCGAGGAGCGGGCGCGGCGCTTCGGCGGCGAGGACGCCGTCTTCCACGTGCGCTACCTGGTGCAGGCCCTGGAGTCGAAGGACGCCGGGGTGATGGAGCGCTACGCACGCTGGCTGCAGGGGCTGCTGGTGCCTCGCGGTATGAGCTCGCGCCACCTCGCCGCGCACTTCCAGGGGCTGTATGCCGCGCTGGTGCGCGAGGGCCTGACGCAGCCCCCCGAGGCCCTGGAGTACGTGCGCGCGGCGGAGCTGGCGCTGGAGTGGCCCGAGGGCCCCGCGCGCGCCGTGCACCTGGCCCTTC…
BO221_RS26395	0.956	1.733	1.679	1.854	1.311	2.657	Z-000220	BO221_RS26395	gene	D:\assemblies\040519CStranscriptome-131189281\archangiumVsGCF_RNA-Seq\ArchangiumspCbG35MeJA1_S47_L001_001.assembly\ArchangiumspCbG35MeJA1_S47_L001_001-4.template-seq	563765	NZ_MPOI01000009.1	+	2040	13350..15389	2600	BO221_RS26395	1.32406	80	114	126	116	119	226	BO221_RS26395	BO221_25890	response regulator	WP_073563301.1	TGACGGCGTCCGTACCGGCGTCCCTGTGGCACTTCCTGAGCCGCGAGGTGGCGCTGGTATGCGATGCGTCCGGCACCCTCACCTGGATGGATGACCGCGCCACGCGGCTGCTCGAGGCCAGCCCCGGCCAGACCCTGCGCTCGCTGGCTGCGCAGGGCACCGAGGACAAGGTGGACAGGCTCGTCACCCTGTCCCGCGACGAGCGGGTGGAGCGCTGGGAAGTCATCCTGTGCGTGGCGGGCCACCCACGCACCTTCGCCTTCCGGGGCGCGCCGCACGAGGGCCGCGTGGCGCTGGTGGGCAGCCTGGTGACGGAGGACTACGCCGACGCGCTCTCGCAGGTGACGGAGTCCATGAGCGAGATGGCGGCGCTGCACCGCGAGACGGAGCGCCAGCAGC…
BO221_RS26400	1.075	2.072	1.252	2.029	1.487	2.66	Z-000221	BO221_RS26400	gene	D:\assemblies\040519CStranscriptome-131189281\archangiumVsGCF_RNA-Seq\ArchangiumspCbG35MeJA1_S47_L001_001.assembly\ArchangiumspCbG35MeJA1_S47_L001_001-4.template-seq	563765	NZ_MPOI01000009.1	+	1542	15382..16923	2800	BO221_RS26400	1.42259	68	103	71	96	102	171	BO221_RS26400	BO221_25895	hybrid sensor histidine kinase	WP_073563302.1	TGGCTGAGCTGTCTTTTTCCGCGACGATTCTCAACGTCAACGACGACGAGGCGACGCGCTACCTGTCGACGCGCACCCTGACGATGGCGGGCTACCGCGTGCTGGAGGCCGCCACCGGTGAGGAGGCCCTGCGGCTGGCGGCCCAGGAGCGTCCGGACGTGGTGGTGCTGGACGTGAAGCTGCCGGACATCAGCGGCTACGAGGTGTGCCAGCGCCTGCGCGGCCAGCAGGAGACGGCCTCCATCGCGGTGATGCACACCTCGGCCACCTACGTCACCACGGACAAGAAGGTGCGCGGACTGGAGGGCGGCGCGGACGCCTACCTCACCGAGCCCTTCGAGGGTGAGGAGCTGATCGCCACGGTGCGCTCGCTGTTGCGCATGAGGCGCGCGGAGCAGG…
BO221_RS26405	0.41	0.209	0.458	0.549	0.681	0.162	Z-000222	BO221_RS26405	gene	D:\assemblies\040519CStranscriptome-131189281\archangiumVsGCF_RNA-Seq\ArchangiumspCbG35MeJA1_S47_L001_001.assembly\ArchangiumspCbG35MeJA1_S47_L001_001-4.template-seq	563765	NZ_MPOI01000009.1	+	297	17231..17527	3000	BO221_RS26405	1.15456	5	2	5	5	9	2	BO221_RS26405	BO221_25900	hypothetical protein	WP_073563303.1	TGGTCGTGAAGGCGACGATGGTGGTGGCCGTGGCGGGCTTGCTGCTGGGAGTGCCGGTGGGAGTGGTGGGGTCTGTGTCCACCGAGCCCCCGCCCCCCGGGGTGACGTGCGAGCCGGGCACGAGGGACTGCGGGGCACTGGAGGCGGAGGAGACGGTGCCCCAGTCGGTGGGGCTGGAGAGCCGCCACCCCTGTGACTGGGTGGAGACGTGCCAGTTGCCCTGTGGCCGCGAGGGAGGCGAGTGCTGCCACGCGGAGTGGAACTGCCCGCCGGACGCGAACCTGCCGCGGTGCTGA
BO221_RS26410	0.087	0.074	0.211	0.097	0.134	0.029	Z-000223	BO221_RS26410	gene	D:\assemblies\040519CStranscriptome-131189281\archangiumVsGCF_RNA-Seq\ArchangiumspCbG35MeJA1_S47_L001_001.assembly\ArchangiumspCbG35MeJA1_S47_L001_001-4.template-seq	563765	NZ_MPOI01000009.1	+	1677	17600..19276	3200	BO221_RS26410	0.649541	6	4	13	5	10	2	BO221_RS26410	BO221_25905	methyl-accepting chemotaxis protein	WP_073563304.1	TGGCGCTCGCGATTGGACGAAGGCGCAGCCTGCTGACGAAGTTCTACGTGGCGCTCCTGATCGCCGTGCTGCCGCTATTGCTGTTGCAGCAGCTGTACGTGTTGCCGGCCATCCGGCAGCAGCTGCGGGACGATCGCATCCGGGCGGTGCGGCAACTGGTCGAGGCGGGCCACGGCATCCTCCAGGCCTACGAGGCGAGGGTGCGCGCGGGCGAGCTGTCGCCGCGAGAGGCCCAGCACAAGGCGGCGGCGATGCTGGAGGGCCTGCGCTACGCGAACGCCGAGTACTACTGGATCAACGACCTGGAGACACGGCTGGTGATGCACCCCTTCCTGCCGGGGCGGATCGGCGAGGACATGAAGGGGTACCAGGACGTGGCGGGCAAGCGGGTGTTCGCGG…
BO221_RS26415	0.096	0.204	0.161	0.086	0.074	0.315	Z-000224	BO221_RS26415	gene	D:\assemblies\040519CStranscriptome-131189281\archangiumVsGCF_RNA-Seq\ArchangiumspCbG35MeJA1_S47_L001_001.assembly\ArchangiumspCbG35MeJA1_S47_L001_001-4.template-seq	563765	NZ_MPOI01000009.1	-	1521	22961..21441	3400	BO221_RS26415	0.858776	6	10	9	4	5	20	BO221_RS26415	BO221_25910	long-chain fatty acid--CoA ligase	WP_073563305.1	CATCCTGATGTACCGTGCTTCGCGGAGAGCGAACGCCGATCCACCTTGCCGGCGCTGGTGCGCTGCAACGCCTCCAGGAAACGCACGGAGCGGGGCTGCTTGTATCGAGCGAGCCGGCCCTGGCAGAAGTCGAGCACCTGGGCCTCGGTGAGGTCCGCGCCGGGGCGGGGCACCACGAGCGCCCGAGGCACCTCACCCCACTTGGAATCAGGCACGCCAATCACACACACCTCGGCGATCTCGGGGTGGGCGGCGAGCACGTTCTCCACCTCGGAGGGGTAGATGTTCTCTCCGCCGGAGATGATGAGGTCCTTGCTGCGGCCGATGATGGAGAAACACCCATCGGCGTCGCGCCGGGCGAGGTCTCCCGTGTGCAACCACCCCCCGGCGAAGGTCTTC…
BO221_RS26425	0.003	0.003	0.003	0.003	0.003	0.003	Z-000225	BO221_RS26425	gene	D:\assemblies\040519CStranscriptome-131189281\archangiumVsGCF_RNA-Seq\ArchangiumspCbG35MeJA1_S47_L001_001.assembly\ArchangiumspCbG35MeJA1_S47_L001_001-4.template-seq	563765	NZ_MPOI01000009.1	+	270	24781..25050	3800	BO221_RS26425	1	0	0	0	0	0	0	BO221_RS26425	BO221_25920	DUF4258 domain-containing protein	WP_073563306.1	TGGACGCCAATGCCGCGCGCAAGCGCATCTCGCTCCTGCTGAGGAACGGCCAGCTCACCTACACCCGCCATTCGCGCGAGGAGATGGAGAAGGACGACCTCACGGAAGTCGACGTGACGAACGTGCTGCGAGGCGGGCACATCACCGAGCCCGCGGAGAACGAGAAGGGCACCTGGAGGTACCGGGTCCATACCAACACCATCTGGGTGGTGGTGGCCTTCCGGGGTGAGACGGAGCTGGTCGTCGTGACGGTCTGGAGGAAACGATGA
BO221_RS26430	0.1	0.128	0.056	0.003	0.003	0.099	Z-000226	BO221_RS26430	gene	D:\assemblies\040519CStranscriptome-131189281\archangiumVsGCF_RNA-Seq\ArchangiumspCbG35MeJA1_S47_L001_001.assembly\ArchangiumspCbG35MeJA1_S47_L001_001-4.template-seq	563765	NZ_MPOI01000009.1	+	486	25047..25532	4000	BO221_RS26430	0.0965584	2	2	1	0	0	2	BO221_RS26430	BO221_25925	YgiT-type zinc finger protein	WP_073563307.1	TGAAATGCCTGCAGTGCGGGGGGAAGATGACGGTCCGGCACGAGACGCGACGCGCCTACGCGGGGCTGGAGGGCGTCATCATCGAGGGAGTCCAGGTCCGGCACTGTCCGGAGTGTGGAGAGCAGGAGCTGAGCTACTCGAACGTCGAGCAGCTCCACGCACAACTGACGCTGCAGCTCGCACGAAAGGAAGCGGCGCTCACCCCCCGGGAGATCCGCTTCCTGCGCACCTGGCTGGGCCTATCGAGCAGCGACCTGGCGAAACGGATGGGCGTGGCCAAGGAGACGGTGTCGCGGTGGGAGCGGGTCGACAAGCCCCTCGCCATGGGGGCGACGGCGGAGCGGCTCCTGCGGCTGATGGCGGTGCACGAGCAACCCGTGGAGGAGTACCCACTCGAGC…
BO221_RS26435	0.047	0.06	0.104	0.063	0.043	0.023	Z-000227	BO221_RS26435	gene	D:\assemblies\040519CStranscriptome-131189281\archangiumVsGCF_RNA-Seq\ArchangiumspCbG35MeJA1_S47_L001_001.assembly\ArchangiumspCbG35MeJA1_S47_L001_001-4.template-seq	563765	NZ_MPOI01000009.1	-	1041	26583..25543	4200	BO221_RS26435	0.597913	2	2	4	2	2	1	BO221_RS26435	BO221_25930	zinc-binding dehydrogenase	WP_073563308.1	CACGGCACCAGCACGAGCTTGCCCACGGTGGAACCGGACTCCAGTGCGCGGTGCGCCTCGACGACCCGCTCCAACGGAATACGGGTAACGGGAGGCGAAATGATGCGGCCCTCGTCCACCCACGCGAGCAGCCGCCTCATGGCCTCCTCGAGCACATCGCGGCGCTCGAACAGATAGGAAAGGTTGAAGGCGAGGACACTCGCGTTCGCGTTGGTGAGCGAGAGCGGATCGAACCGGGGGGTGCGCAGGAAGTCCGCGGCGAGCTTCACCCAGTTCGGCCGGCCCCCTTCACGCGGCAGCATGGAGTGGAAGCCGTAGATGACGAGCTTGCCGGGCCGGGCGAGGTGCCGGTAGCTGTCGCGCAGCGTGGAGACGCCATTGGCATCGAGCACCACGTCA…
BO221_RS26440	0.099	0.063	0.331	0.132	0.091	0.219	Z-000228	BO221_RS26440	gene	D:\assemblies\040519CStranscriptome-131189281\archangiumVsGCF_RNA-Seq\ArchangiumspCbG35MeJA1_S47_L001_001.assembly\ArchangiumspCbG35MeJA1_S47_L001_001-4.template-seq	563765	NZ_MPOI01000009.1	-	987	27623..26637	4400	BO221_RS26440	1.08648	4	2	12	4	4	9	BO221_RS26440	BO221_25935	hypothetical protein	WP_073563309.1	CACGCGTCGTCGAACGGGAGCCCCAGGGCCGGCGCCTGCTGCGCACTGGAAGCGGCAGCGGGGGCCGCCTCGGGCACGGGCACGGGCGCGGGTACGGCCTCCGGCACGGCCACCGCCTCCGCGAGAATCACGGAAGGCTCCAGCGCCACGGACTCCGCGGCAGCCGGTGAAACGGCCTCGGCCTCGGGCAGGGCCTCGAACGCGGCGTCGGGCACGAGCTGGGCGATGTCGTCCATGCTCGCGACGAAGGCATTGGCCCCCGCGTCGCCGAAGTCTCTCCCACCCTGCTCCAGGTTCTCGATGTCATCCAGGCTGGCGAGGAACGTGTCCGCGCCCGGATCGCTGTAGACCTCCTCCTCCTCGAGCGCCTCGGCCTGGGCCTGGAGCGCGGACAGCTCC…
BO221_RS26445	0.536	0.819	0.658	1.076	0.594	1.135	Z-000229	BO221_RS26445	gene	D:\assemblies\040519CStranscriptome-131189281\archangiumVsGCF_RNA-Seq\ArchangiumspCbG35MeJA1_S47_L001_001.assembly\ArchangiumspCbG35MeJA1_S47_L001_001-4.template-seq	563765	NZ_MPOI01000009.1	+	1818	27784..29601	4600	BO221_RS26445	1.35843	40	48	44	60	48	86	BO221_RS26445	BO221_25940	acyl-CoA dehydrogenase	WP_073563310.1	TGTCGTCCGCGCCCAACCACTACAAGGCCAACCTGCGAGACCTGAACTTCAACCTCTTCGAGTTCCTGGAGATCGGGCGGAGCTCGCTGGGCAAGGCGCCCTTCGGGGACTTCGACGAGACGGCGGCGCGGCAGACGCTGGAGACGTTCGCCGAGGTGTGCCTCAAGGAGATGGCGCCGAGCTTCACCGAGCCCGAGCACAACCCGCCGAAGCTGGAGAACGGGACGGTGACGCTGCCGCCGGGCATCCAGAAGGCGCTGGCGGCCTATCACGAGTCGGGGATGGGCCAGTTGGAGCTGCCCGTGCACCTGGGGGGCATGGGAGCACCGCCCTCGCTGGGCTGGGCGGCGTTCGAGCTGATGGTGGGGGCCAACCCGGCGGTGGCCTTCTACACGCTGG…
BO221_RS26450	0.174	0.829	0.291	0.755	0.561	0.513	Z-000230	BO221_RS26450	gene	D:\assemblies\040519CStranscriptome-131189281\archangiumVsGCF_RNA-Seq\ArchangiumspCbG35MeJA1_S47_L001_001.assembly\ArchangiumspCbG35MeJA1_S47_L001_001-4.template-seq	563765	NZ_MPOI01000009.1	+	561	29795..30355	4800	BO221_RS26450	1.73104	4	15	6	13	14	12	BO221_RS26450	BO221_25945	RecX family transcriptional regulator	WP_073563311.1	TGGAAGAGCAGCAGGGAGAACAGGGCCGGAAGGCCGAGCGCCCGCGGAAGAAGCCGAGGAAGGTGTCTCCCCGCTATCTGGAGAACGCGGCGCTGCACTACCTCAAGCGGTACGCGGCAACGGAGAGCCAGCTCAAGCGCGTGTTGATGCGCAGGGTGGACCGTTCCCTCAAGGAGCACGGGGGAGAGCGGACCGAGGCACTCGGCTGGGTGGACGAGCTCGTGGCGAAGCTCAGGCGCGGAGGGCTCATCAACGACGAGGCCTACGCGGGGATGAAGGCGCACTCGTTGCGCAACTCGGGCCGGAGCGCGCGGGTCATCGCCCAGAAACTGAGGCTGAAGGGCGTCTCGGCGGACGTGGTGGCGAAGAAGCTGGCGGACGCCACCGCGGAGCTCTCCG…
BO221_RS26455	0.179	0.085	0.149	0.119	0.288	0.242	Z-000231	BO221_RS26455	gene	D:\assemblies\040519CStranscriptome-131189281\archangiumVsGCF_RNA-Seq\ArchangiumspCbG35MeJA1_S47_L001_001.assembly\ArchangiumspCbG35MeJA1_S47_L001_001-4.template-seq	563765	NZ_MPOI01000009.1	-	1092	31453..30362	5000	BO221_RS26455	1.54074	8	3	6	4	14	11	BO221_RS26455	BO221_25950	sialidase	WP_073563312.1	CAGGCGAAGCGGACGGCGTAGATCGGGGGCAGATGCGCGGAGAGGTGCACCCAGGAGTCCCCGCCGTTCTCGGAGACCCAGAGCGAGCCGGTGGTACTGCCAAAGGCGAGCCGCTCTCCCGAGGCATCCACGTCGAGCGCGTGGCGCAGGGTGAGATCATAGGCGTGCTCCTGGGGGAGGCCCTCGCGCAGCACCTCCCAGCTCTTGCCGCCGTCGCGGGTACGCGAGACGACGACGCGGCCGTCCACGGGGAAGCGCTGCTCGTCCTTGATGGCGGGGACGCGCCAGGCGATGTCCGGGTTGGACGGGTGGGCCGCGATGGCGAAACCGAAGACGCTCGGAGCGCTCTCGGGGATGGACACCCAGCGGGAGCCCCCGTCATCGGAGCGGAAGACGCCG…
BO221_RS26460	0.361	0.574	0.003	0.724	0.333	0.089	Z-000232	BO221_RS26460	gene	D:\assemblies\040519CStranscriptome-131189281\archangiumVsGCF_RNA-Seq\ArchangiumspCbG35MeJA1_S47_L001_001.assembly\ArchangiumspCbG35MeJA1_S47_L001_001-4.template-seq	563765	NZ_MPOI01000009.1	-	270	31725..31456	5200	BO221_RS26460	3.43202	4	5	0	6	4	1	BO221_RS26460	BO221_25955	thiamine biosynthesis protein ThiS	WP_073563701.1	CAACCCCCCGAGAGTGCCTGCATGATGTAGAGGTCGGAGGCCTCGCCGATCGGCTCCTGCTGGCCCGAACGATCACGAAGCTGGCCGCCATCCACGAAGACGACGACGTGATGGCGCAGTGCCCCCTGCTCATCGAGCACGTAACTGCGCACCTGTGGATGGCGGGCGAAGTAGTGCTCGAGGGCCTCGCGAACGGTGGTCCCGCCCACCTGCTCGGTGGGGCACGAGACATGACGCTGGAGGCTCGAGGTGAAGGAGATGCGGGGCAC
BO221_RS26465	0.038	0.048	0.085	0.203	0.175	0.149	Z-000233	BO221_RS26465	gene	D:\assemblies\040519CStranscriptome-131189281\archangiumVsGCF_RNA-Seq\ArchangiumspCbG35MeJA1_S47_L001_001.assembly\ArchangiumspCbG35MeJA1_S47_L001_001-4.template-seq	563765	NZ_MPOI01000009.1	-	1284	33035..31752	5400	BO221_RS26465	3.24597	2	2	4	8	10	8	BO221_RS26465	BO221_25960	amidohydrolase family protein	WP_083681450.1	TACCGCCGGAACACGGTGCCGCCCTTCATGACGAAGCGGACGTGACGCAGCGCGGAAATGTCGCGGGTGGGGTCTCCCTCGACGGCGACGAGGTCCGCGAAGAGCCCCTCCTTCACCTGGCCGATGCGGTCCTCCATGTGGAGCATGCGGGCGTTGACGGAGGTAGCGGCCTTCAACGCATGCAGGGGCGACAGGCCGTAGGAGACCAGGAGTTCCAGCTCACGAGCGTTGTCGCCATGGGCGAACACCCCCACGTCACTGCCATTACAGATGGTGACACCGGCGGCGAGGGCGGCGCGGAAGCTGGCGCGCTTCTGCTGGATGGCGGCGGGCTCGGGGTCGGTGCCCTTCTTCCATCCGCCGTACTGGTGGAGGGCATCCCCGGCGGCGAGCGTGGGG…
BO221_RS26470	0.003	0.003	0.003	0.003	0.081	0.043	Z-000234	BO221_RS26470	gene	D:\assemblies\040519CStranscriptome-131189281\archangiumVsGCF_RNA-Seq\ArchangiumspCbG35MeJA1_S47_L001_001.assembly\ArchangiumspCbG35MeJA1_S47_L001_001-4.template-seq	563765	NZ_MPOI01000009.1	-	1110	34537..33428	5600	BO221_RS26470	8.12265	0	0	0	0	4	2	BO221_RS26470	BO221_25965	hypothetical protein	WP_073563313.1	CACCACCAACTGGGGGCCACGAAGCGCTCCCACTCCCAAGCCTGGGGATGCAGTCGCTGGGACTCGCACCAGTCGAGCACCTCGGAGCGCCAGGCGCGGGCGCCGCCGGGCAGAGGCCAGGCGCGGGTGATGGCGGAGCGGTGGACGTCCACGTACCCCTTCAGCACGTAGCGATTCACGTCATCGAGAACATCCGGAGCCACGTCCTCCCGCAGACGCCCTTCCACCATCCGCTCGGCGCGCCTGCGCGCATGAGCGATCGCCTCCTCGGGGACAGGCGACTCGCGCACCAGCCAGAGCCCGAGGATGGGCACGGGACACTGCTCGAACGAGGCGGCGAGGATCCGGTCATGCCCATCGAGCACCACCCACTTGCGCAAGGGGGCCAGGTAGAAGAGG…
BO221_RS26475	0.081	0.386	0.361	0.27	0.093	0.278	Z-000235	BO221_RS26475	gene	D:\assemblies\040519CStranscriptome-131189281\archangiumVsGCF_RNA-Seq\ArchangiumspCbG35MeJA1_S47_L001_001.assembly\ArchangiumspCbG35MeJA1_S47_L001_001-4.template-seq	563765	NZ_MPOI01000009.1	+	1206	34675..35880	5800	BO221_RS26475	0.85428	4	15	16	10	5	14	BO221_RS26475	BO221_25970	alanine racemase	WP_073563314.1	TGCACGAAGTGACTGCGGGAGCACCGGCGAAGGTGGCATCGAGGCTGGAACTGTCGGCGGGAGCGCTGGCGGCGAACGTGGCGACGCTGCGCAAGCTATCCGTGGACACGAATGGGCCGAGGGCGCTGGGCGCGGTGTTGAAGGGCAATGCATACGGCCACGGGCTGACGCAGATGTTGCCGCTGGTGCACCCGTTGGTGGACGTCCTGTACTTCATCACGCCGGGGGACGCGCTGACGGCACGGGCCTTCGAGCAAGCGAAGGGACTGCCGCGCAAGCAAGTGCTGGTGATTGGCGCCACGGACGCGGAGGAGGCGGTGGCGCTGGCGCGAGCGGGGGTGGAGGTGGTGGTGGGGGACGGCTCGTGGAGGGAGACGGCGGAGGAGCTGCGCCGGGCGA…
BO221_RS26480	0.074	0.063	0.055	0.003	0.114	0.11	Z-000236	BO221_RS26480	gene	D:\assemblies\040519CStranscriptome-131189281\archangiumVsGCF_RNA-Seq\ArchangiumspCbG35MeJA1_S47_L001_001.assembly\ArchangiumspCbG35MeJA1_S47_L001_001-4.template-seq	563765	NZ_MPOI01000009.1	+	1971	36081..38051	6000	BO221_RS26480	0.498512	6	4	4	0	10	9	BO221_RS26480	BO221_25975	hypothetical protein	WP_083681396.1	TGCGCCTCCCCCCCAAGAGGAGCGCAGAGATGAAGCTCGAGACGCGCAGGCTTCGCATCAATCTCCAGGGCCCGGCCCTGCTGGCCCTGACGACGCTGTGGTCCAGCTGTGGACCGGCGACACTGGACGCGCACGAACCCGAGGAGCTCGCGAGCCTCGAGTCAGCGGCGGCGGTGGATCACCGGCCGTTCACGGTGATGACATACAACGTGCGGCAGGTGAACGCGGATGACACGGGCATCTACAGCTGGACGCAGCGGAGCCCGGACGTCATCAAGCTCATCTCCGCGAGGAACCCGGACGTCTTCGGAGTGCAGGAGGCGTCGGCGGCGGCCATCCAGAACGATCTCATCAACGCGTTCCAGGGGAACTACGACTACTACAAGCCGCCGAACGGAA…
BO221_RS26485	0.003	0.067	0.059	0.003	0.097	0.052	Z-000237	BO221_RS26485	gene	D:\assemblies\040519CStranscriptome-131189281\archangiumVsGCF_RNA-Seq\ArchangiumspCbG35MeJA1_S47_L001_001.assembly\ArchangiumspCbG35MeJA1_S47_L001_001-4.template-seq	563765	NZ_MPOI01000009.1	-	924	39020..38097	6200	BO221_RS26485	1.08542	0	2	2	0	4	2	BO221_RS26485	BO221_25980	transcriptional regulator GcvA	WP_073563316.1	CAGAGAGCCTGGCGCTCGGACGCCTCGCGAACGAGCCATTCACGAAACGCCACCAGCTTCGGGAGCGTGGCGCACTCGGGCCGGTAGACGGCGTAGTAGGCGAGCGCGGAAGGGAACTCCACCTCGGGGAACAGGCGCACCAGCCGTCCGGCCGCGAGGTCGTCATGCGCCATGATGCTGCGGGCCAACGCCACGCCCTGCCCGTCGATTGCCGCCTGCAGCACCGCGGCGGAGTTGTTGATACGCAGGCCTCGCTTCGTCTCGACGTCCTTCGCGCCCGCCTTCTCGAGCCAGGCCTCCCACGTGGCGAACCCCGCGCGGGCATCCACGGACCGGTCGTGGATGAGTCGTAGGCCGCCCAGGTCCGACGGCCGGCGCGGACGGCGGCTCTGCCGCAGG…
BO221_RS26490	0.003	0.003	0.003	0.003	0.159	0.003	Z-000238	BO221_RS26490	gene	D:\assemblies\040519CStranscriptome-131189281\archangiumVsGCF_RNA-Seq\ArchangiumspCbG35MeJA1_S47_L001_001.assembly\ArchangiumspCbG35MeJA1_S47_L001_001-4.template-seq	563765	NZ_MPOI01000009.1	+	282	39174..39455	6400	BO221_RS26490	3.9659	0	0	0	0	2	0	BO221_RS26490	BO221_25985	hypothetical protein	WP_073563317.1	TGGTCTACCTTCAAATCACTCTGCAGATTTCTCCCGCCAACCGGCCCGCGGCCGTGGGCGTGTACCAGCGCTACAAGGCGCCATTCCTCGAGACGATCGCCGGCGCGCAGTCGAAGGAATTGCTCGTCCGTGACGAGGACGTGCAGGTGCTCCACGGGTTCGACACGGCGCAGCAGGCCAGCGCCTACCTCGAGAGCGGCCTGTTCAACGCCGATGTCGTGACCGCGTTGAAGCCGCTCCTCGACGCCGCCCCAAACGTCCGAATCTATCAGGCCGCCTGA
BO221_RS26495	0.003	0.079	0.003	0.003	0.003	0.061	Z-000239	BO221_RS26495	gene	D:\assemblies\040519CStranscriptome-131189281\archangiumVsGCF_RNA-Seq\ArchangiumspCbG35MeJA1_S47_L001_001.assembly\ArchangiumspCbG35MeJA1_S47_L001_001-4.template-seq	563765	NZ_MPOI01000009.1	+	783	39494..40276	6600	BO221_RS26495	0.917893	0	2	0	0	0	2	BO221_RS26495	BO221_25990	SDR family NAD(P)-dependent oxidoreductase	WP_073563318.1	TGAGTGCGCGATTCACCCAGCAGAAGCTCATCGTCGTGGGCGGTACCAGCGGAATGGGGAAGGCCGTTGCCCGCATCGTCCTCGAGGAGGGCGGGCGAGCCGTTGTCATCGGGCATCGGGACGACAAGGTCCAGGCCGCCGTCGCTGAGTTGGCTGCGTTCGGTCCCGTGGACGGCCTGCGCGCGGACATCACCTCTGGCACGGAGAGACAGGCGCTGGTGGCCCAACTGAACAGGGACCACGCCGACGCGACGCTGCTGGTCAACGCGGCGGGCGTCTTCCTGCCGAAGGCATTCCTGGAGCACGAGGAACGCGATTACGACCTGTATCTCGACATCAACAAGGCCACCTTCTTCATCACGCAGGCCGTCGCCAGGTCCATGGTCGCGCTGCGCAAGG…
BO221_RS26500	0.152	0.322	0.003	0.102	0.187	0.299	Z-000240	BO221_RS26500	gene	D:\assemblies\040519CStranscriptome-131189281\archangiumVsGCF_RNA-Seq\ArchangiumspCbG35MeJA1_S47_L001_001.assembly\ArchangiumspCbG35MeJA1_S47_L001_001-4.template-seq	563765	NZ_MPOI01000009.1	+	963	40302..41264	6800	BO221_RS26500	3.56574	6	10	0	3	8	12	BO221_RS26500	BO221_25995	homocysteine methyltransferase	WP_073563319.1	TGACCAGAAATCTTTCACCTTTCCTTCGTGCCCTGGACGAGGCACCGCTGATACTCGCCGAGGGCTCCGTGGTCGAGCGCCTGCGCCGCCACCCCGCGGGACTGCTGGACCCGCACGTGGCCAACGCGGGCCTCCTCTTCAGTCCGGAGGGACGCGAGGCGCTCGCCGGCATCTACCGCGACTACCGTGACATCGGTCTGCGCCACGGCCTGCCCACCCTCCTCCTCACGCCCACCTGGCGCGCGAACGAGGAACGGCTCGCGCGCGCGGGCCTCGCTGGCCGGGACGTCTTCACCGAGGCAGTGGGGCTGCTGGCGGGCCTGCGCGACGAGGCCGGCGGCCGGGGGGCGAGCGTCTTCATCGGGGGGCTCGTCGGGTGCCGCGGGGACGCCTACCAAC…
BO221_RS26505	0.193	0.655	0.335	0.545	0.277	0.759	Z-000241	BO221_RS26505	gene	D:\assemblies\040519CStranscriptome-131189281\archangiumVsGCF_RNA-Seq\ArchangiumspCbG35MeJA1_S47_L001_001.assembly\ArchangiumspCbG35MeJA1_S47_L001_001-4.template-seq	563765	NZ_MPOI01000009.1	-	1137	42397..41261	7000	BO221_RS26505	1.39377	9	24	14	19	14	36	BO221_RS26505	BO221_26000	hypothetical protein	WP_073563320.1	TAACGCAACTCCGGGGTACACCCAAAGACAGACATGTCCTCGGTGACGGTGGAGCAGGTCCAACCGGGGCCACAGGACTGGGGGTCCCCGGGCTCGCACTGGCGGAAGCAGGTGCTGGCGGTGGAGCTGCCCATGCCGCAGACGTTCCCGGCGGAGCATGAACCGGACAGCACGGGGTTGCAGAGCGGAGCACACCAGAAGACGGCCCTGCCCCGGGACATGCGCATGTTGCAGCGCTCGCCCTCGGAGCACGGGGTGTCTCGGCAATCCCCCTCCGAGGCCGCGAGACACTGGTACTGGCCCTCCTGGACGCGGGAGCACAGTTGCCCCTCGGGGCATCCGAGCTGCTGACAGTCCGGAACACAACCGGGGCCCTCGCGGCTGTCGGTGCAGACGAAA…
BO221_RS26510	0.003	0.07	0.061	0.073	0.151	0.108	Z-000242	BO221_RS26510	gene	D:\assemblies\040519CStranscriptome-131189281\archangiumVsGCF_RNA-Seq\ArchangiumspCbG35MeJA1_S47_L001_001.assembly\ArchangiumspCbG35MeJA1_S47_L001_001-4.template-seq	563765	NZ_MPOI01000009.1	-	891	43638..42748	7200	BO221_RS26510	4.78875	0	2	2	2	6	4	BO221_RS26510	BO221_26005	DUF2381 domain-containing protein	WP_083681397.1	TACAGCGCGACGCCCTTCCGCCCCCGCAGCTCCAGCTCGAACCGGGCCTGCCCGTCCTCGGGCAGCGCCGGCGTGACGACGACGAGCCACCCCCACCCTCCGGGCGGGAGCGACCCGGGCCCCATCCGCAGGGCCAGCACCTCCACCTCCCCGCCTCCGTCCGCATGACGCACCCGGACATCGCCGGGCTCCCAGGACCGCAGCGGGTCCGGATTCCTCACGCGCACCACGAAGCCGGACAGTCCTCCGGCGTGGAACTGGCGCCGTTCCACCTCGAGCCCCGCGCCCGGCACTCCCTGCTGCAGTGGCCCGGAGCGCGCGGCGAGCACCAACATGGACTCCGCGAGCCGTCCGGCCCGGCCCTCGTCCCAACGCGAGCGCCGCCGCTCGGGCCACTCC…
BO221_RS26515	0.187	0.507	0.47	0.532	0.281	1.406	Z-000243	BO221_RS26515	gene	D:\assemblies\040519CStranscriptome-131189281\archangiumVsGCF_RNA-Seq\ArchangiumspCbG35MeJA1_S47_L001_001.assembly\ArchangiumspCbG35MeJA1_S47_L001_001-4.template-seq	563765	NZ_MPOI01000009.1	+	1041	43811..44851	7400	BO221_RS26515	1.67608	8	17	18	17	13	61	BO221_RS26515	BO221_26010	lipase	WP_073563322.1	TGCGGCTGCGTCATTCCCTTTCATTGACGGGTGCGCTGTTGTTGGGCGCGTTCGTTCCAGGCTGCGGTCCCGCCGAGGAGGTGGAGACTCCGGTGGAGGCCCCCGTGCAGGAGGCGTCCGCGGAGGAGACGGGCAGCGCGGAGCAGGCGGCGGTGTCGACGTCTGGCTTTACCACGCACTTCCGTGACTGGCTGAGGGCCAATGGCTATGAGCCCACGTACAACCTGGTGCGCGCGGACCTGGCGGGCGGCAGCCATGGCGGCAAGGCGAGCAGCACGGACACGGTGGTGAACCAGCCGGTCATCTTCATCCACGGCAACTCGGACAAGGCCATTGGCACGGGCACGGCGGGCCAGTCGGGCTGGAATGCCTCCATCGAGTTCTTCCAATCCAAGGGCT…
BO221_RS26520	0.048	0.031	0.134	0.129	0.222	0.237	Z-000244	BO221_RS26520	gene	D:\assemblies\040519CStranscriptome-131189281\archangiumVsGCF_RNA-Seq\ArchangiumspCbG35MeJA1_S47_L001_001.assembly\ArchangiumspCbG35MeJA1_S47_L001_001-4.template-seq	563765	NZ_MPOI01000009.1	-	1014	45914..44901	7600	BO221_RS26520	3.24597	2	1	5	4	10	10	BO221_RS26520	BO221_26015	alpha	WP_073563323.1	CACTCCAGGCCCTCGAGGAACGCGAGCACCTGCACGTTGTAGTCCTGGGGGCAGTCCATCTGGACGGTGTGGCCACAGCGGTCCAGCCCCACGAGCTTCGAGCCGGGGATGTTCTGGTGGCCGTAGCTCATGATGTCACGCACCTCGCCCCCGTGGAGGAAGGGATTGGGGATGAGGCGGTCGTCCTCGCCGTAGATGATGAGGGTGGGGACGGAGACGCGGTGGAGGCTGTCGCGCACGAAGTCGTTGTTCGCGAGCCCGTTCACGGTGCGCACGTTGGCGTAGGCGTAGGAGTCGAACTCGGGGCTCTTGACCACGCGCACGCGCTCCTCGATGAGCCAGGCGAGCTCGGGGCGCCAGCGCTCGAAGTTGGACTGGCGCACGCTGCCCCAGATGCCG…
BO221_RS26525	0.146	0.354	0.212	0.666	0.189	0.619	Z-000245	BO221_RS26525	gene	D:\assemblies\040519CStranscriptome-131189281\archangiumVsGCF_RNA-Seq\ArchangiumspCbG35MeJA1_S47_L001_001.assembly\ArchangiumspCbG35MeJA1_S47_L001_001-4.template-seq	563765	NZ_MPOI01000009.1	-	1665	47581..45917	7800	BO221_RS26525	1.92066	10	19	13	34	14	43	BO221_RS26525	BO221_26020	hypothetical protein	WP_073563324.1	CAGAAGGCGTACCAGGTGAAGGTGGTGAAGGCGGCCCACGGGTTCTCGGTGACGCGCGGGTTCCCGTTGTAGAAGGCGCCGCGGAACATGTAGCCACCGTGCAGACCCACGGTCATGAGGTAGCGGATGGTGTAGCGCAGCTCGGCGTTGATCTCCGTGCCGATGATGCGGCCACGGGGGATGCCCGGCGTGTTCTCCGGCGCGGTGACGGAGCTCCGCGCGTGGCCCACGCCCAGCTTGAGGTTGAGCTTGTTGGGGATGAGGTCATACGCGCCGGTGGCGATGACACTCTGCAGACCGAAGCCCTGGTTGGAGATGTCCGTCACCGCGCCCGTGTAGTTGTTCACCGTGCTGGTGAAGGGGAATAGGATGAGCATCTTGTGGTTGAACCACACGGCG…
BO221_RS26530	2.031	3.159	1.385	2.113	0.937	2.332	Z-000246	BO221_RS26530	gene	D:\assemblies\040519CStranscriptome-131189281\archangiumVsGCF_RNA-Seq\ArchangiumspCbG35MeJA1_S47_L001_001.assembly\ArchangiumspCbG35MeJA1_S47_L001_001-4.template-seq	563765	NZ_MPOI01000009.1	-	648	48278..47631	8000	BO221_RS26530	0.80382	54	66	33	42	27	63	BO221_RS26530	BO221_26025	hypothetical protein	WP_073563325.1	TACTGGATGACGTACGTCTGGATCGCGTTGCCGGTGAAGGCATTGCCGTTCAGCTTGACGGTGTTCGCGCCCACCGCGCCGTCCGCGCAGCGGTGGCCGGTCGCCGCGAAGTAGAGCTCCAGCTGCACCTTCGTACCATCCTGGGAGATCAACCCGCGGCCCGACTGCGAGAAGCCGTTGAAGGTGGCGGTGATGTCGAAGCAGGTGCCGTCCTCCTTCACGTTCTCGATGTTGACGACCGTGGAGACGAACGGGGCCAGCGTGTCGCGGATGTTGTCGCGGTTGCAGTCACCCACCGAGCCCTGGCCGCTCGCGCCCTCCACCACGGCGCGCACGCTGGTCACCGTGAGGTTGCGGGACGCCATCTGCATGGTGACCTTGTTGTAGCACTGGGTGCTC…
BO221_RS26535	0.063	0.341	0.07	0.253	0.058	0.325	Z-000247	BO221_RS26535	gene	D:\assemblies\040519CStranscriptome-131189281\archangiumVsGCF_RNA-Seq\ArchangiumspCbG35MeJA1_S47_L001_001.assembly\ArchangiumspCbG35MeJA1_S47_L001_001-4.template-seq	563765	NZ_MPOI01000009.1	-	1548	49905..48358	8200	BO221_RS26535	1.46877	4	17	4	12	4	21	BO221_RS26535	BO221_26030	long-chain fatty acid--CoA ligase	WP_073563326.1	CAGCTTACGCCGGCCTTGATGGCCCGCTCACGCAACTCGCGCTTGAGAATCTTTCCCGCCGCGGACACCGGCAGGGAGGCCACCAATTCCACCTGCTTGGGTACCTTGTAGCGCGCCAACCGGCCCCGCAGGTGCTCCAGCAACGCCTCGGGCGAGGCCTGCGTCCCGGGCTTGAGCACCACGAAGGCCCGGCCCACCTCGCCCCATTTGGGGTCGGGCACCCCCACCACCGCGCAGGACTGCACGGCGGGGTGCTCGTAGAGGACCGTCTCCAGCTCGAGCGGGTACACGTTCTCCCCGCCGGAGATGAACATGTCCTTCTTGCGCCCGTTGATGAAGTAGAAGCCGTCCTTGTCGCGGTGCGCCAGGTCGCCCGTGTGCAGCCAGCCGTCCTTGTCG…
BO221_RS26540	0.294	0.218	0.328	0.884	0.135	0.915	Z-000248	BO221_RS26540	gene	D:\assemblies\040519CStranscriptome-131189281\archangiumVsGCF_RNA-Seq\ArchangiumspCbG35MeJA1_S47_L001_001.assembly\ArchangiumspCbG35MeJA1_S47_L001_001-4.template-seq	563765	NZ_MPOI01000009.1	-	996	50937..49942	8400	BO221_RS26540	1.73488	12	7	12	27	6	38	BO221_RS26540	BO221_26035	ketoacyl-ACP synthase III	WP_073563327.1	CAGGCCGTCCAGCGGTAGAGCGCCGAGGCCATCGCGAGGCCGCCGCCGCTGGCACACAGCGCCACCAGGTCGCCCTTCTTGATGCGGCCCTGCACCACCGCGTCATCCAGCGTCATGGGAATGCACGCCGAGCCCGTGTAGCCCCACTTGTCCATGGTCCAGTTCGTCTTGGACATGGGCTGCTCCAGCACCTTCATCGTGGCCTCGATGGTGCGCAGGTTCAGCTGGGTGAAGACGAAGTGGTCCACGTCGTTCATCGTCAGCTTCGCGCGCTCCAGCAGCTGCTTGAGCAGCATGGGCCAGCGCTCGGTGTTGAAGGTGGCGGGGAACTTGCGCACGAACTGCACCGAGGGCTTGCCGTTGGTGAGCTCCAGCGTCTGCGCCGTGGCCGGCCGGTAC…
BO221_RS26545	0.213	0.361	0.317	0.095	0.131	0.279	Z-000249	BO221_RS26545	gene	D:\assemblies\040519CStranscriptome-131189281\archangiumVsGCF_RNA-Seq\ArchangiumspCbG35MeJA1_S47_L001_001.assembly\ArchangiumspCbG35MeJA1_S47_L001_001-4.template-seq	563765	NZ_MPOI01000009.1	-	687	51620..50934	8600	BO221_RS26545	0.522325	6	8	8	2	4	8	BO221_RS26545	BO221_26040	TetR	WP_073563328.1	CATCGGTTCGTCTTGCTCCGCGGAGCGCGCACCTTGCGCGGCCCCTTCTTGCTGCCGGTGTCGCCTCCAGCAGAACGTGCGTCCATGCCGTGGCGGATGAACTCCATCGCGGTGTCCAACACGTGCTCCAGGCCGCCCTTGCGGTCCCACAGCACCCAACGCATGCCCAGGAAGTCGCCAATGCCCATCAGGCAGTAGGCCAGCGCCTCCGCGTCCATGCGCCGCACCTCGCCCTTGGCCATGGCCCGCTCCAGGCCCGACACGTAGCCCTCGGCGAAACGGTCGTAGTAGCGCCGGTAGCACGCCTCATCCACGAACTCCGCCTGCCGCACAATCCGGTACAGGTTGTGGTGGCGGCTCACGAACTGGAAGAAGGTGCGCAGACCCTCGCGCTCCACT…
BO221_RS26550	0.979	1.163	1.092	1.702	1.294	2.119	Z-000250	BO221_RS26550	gene	D:\assemblies\040519CStranscriptome-131189281\archangiumVsGCF_RNA-Seq\ArchangiumspCbG35MeJA1_S47_L001_001.assembly\ArchangiumspCbG35MeJA1_S47_L001_001-4.template-seq	563765	NZ_MPOI01000009.1	+	747	51725..52471	8800	BO221_RS26550	1.55435	30	28	30	39	43	66	BO221_RS26550	BO221_26045	KR domain-containing protein	WP_073563329.1	TGCAGCTCAAGGACTTGAAGGTCATCGTCACGGGCGGCGCCCAGGGCATGGGCGCTCACTTCGCCACGCGGCTCCACGAGGCCGGCGCCCAGGTGGCCGTGGGCGATGTGGCCGATGAGAAGCTCGCCGCGCTGCCCGCGGGCATCCACCGCCGCCGCCTGGACGTGTCCAAGGAAGAGGACTGTATTGCCTTCGTGCAGTGGGCCCACGAGTCCATGGGCGGCCTCAATGGCCTCATCAACAACGCCGGCATCCTCCGCGACTCACTTCTGGTGAAGAAGGACCGGACCACGGGAGAGATCAAGAAGCTCTCCACCGCGGACTGGAACGCCGTCATCGGCGTCAACCTCACCGGCGCCACCTTCATGGTGCGCGAGGTGGTGGCGAAGATGGTGCAGA…
BO221_RS26555	2.473	4.945	4.335	7.204	1.71	8.256	Z-000251	BO221_RS26555	gene	D:\assemblies\040519CStranscriptome-131189281\archangiumVsGCF_RNA-Seq\ArchangiumspCbG35MeJA1_S47_L001_001.assembly\ArchangiumspCbG35MeJA1_S47_L001_001-4.template-seq	563765	NZ_MPOI01000009.1	-	276	53159..52884	9000	BO221_RS26555	1.24278	28	44	44	61	21	95	BO221_RS26555	BO221_26050	hypothetical protein	WP_073563704.1	CAGGTGTACATCTCGAGGCCAGCGGTGCGGCCGGCATCGAATTCGCGCGAGCGCTGGAGCTGCTCCAACACGCGGGGCGTGCAGTAGAGCGTCACCATCTCCGTGGAGCCCGGCTCGCTGATCCATCTGACGGCGCCCATGAGGTGGTGCGCCTGCAGGTAGTTCAGCACCGAGTCGCGGAAGTTCTTGCTCTGCTCACACGCACTCTTGTGCGCGTGCGAGCGGTCGCGCGAGATGGACGGCTGCCAGGTCGCTCCGGGCTCCTCCCGGGGCAT
BO221_RS26560	2.13	5.443	3.852	6.248	2.535	5.883	Z-000252	BO221_RS26560	gene	D:\assemblies\040519CStranscriptome-131189281\archangiumVsGCF_RNA-Seq\ArchangiumspCbG35MeJA1_S47_L001_001.assembly\ArchangiumspCbG35MeJA1_S47_L001_001-4.template-seq	563765	NZ_MPOI01000009.1	-	1419	54756..53338	9200	BO221_RS26560	1.27784	124	249	201	272	160	348	BO221_RS26560	BO221_26055	peptidase S8	WP_073563330.1	CACTTGTAGACCGCCAGACCCCTGCCCGCGCGCCCAGAAGGCGTCTTGGGCAGCTTCAGCACATTGTCTAGAATCAAATCCCTGACTTCAAGTGCCGTCAAGTCCGGGGAACGGCAGCGATATAGCGCGGCGAGTCCCGCGACGTAAGGGGCGGCCATGCTCGTTCCGCTCATTCGTTCATAGAACGCCTGGTTGTTACACCTTCGTTCTGTGCTCGAGTAGACGTTCACGCCATAACCCATCACGTCGGGAACAGATCGCTGATTCACCACGCCGCTGGCCGAAAAGCTGGCCACCCGCCGCGAGAAGTCGACCGCCCCCACGGCCAGGGCCTCCGGGAAGGCCGCTGGGTAACCAGCCGTCCCAGCGCCTCCATTGCCGGCCGCCACGATGGGCAGG…
BO221_RS26565	0.736	2.306	1.484	1.514	0.862	1.114	Z-000253	BO221_RS26565	gene	D:\assemblies\040519CStranscriptome-131189281\archangiumVsGCF_RNA-Seq\ArchangiumspCbG35MeJA1_S47_L001_001.assembly\ArchangiumspCbG35MeJA1_S47_L001_001-4.template-seq	563765	NZ_MPOI01000009.1	+	861	55156..56016	9400	BO221_RS26565	0.83263	26	64	47	40	33	40	BO221_RS26565	BO221_26060	prolipoprotein diacylglyceryl transferase	WP_073563331.1	TGGCCAGGCGGACTATGGCTGTTCCCGTCCGCCCGCCGGAGAGACTCTTGATTCCCTACATCAAACCGCCTTCCATCCCGCTCGGCCCCTTCACCCTCGAGCCCTTCGGCATCTTCGTGGCGCTCGGCGTCCTCTTCGCCGCCCGAATGCTCACCCGCCACGCCGAGCGCGAGGGCCTCGACTCCAACCCGCTGGCCGATTACGCCCCCTGGGGTGTCGGTGTGGGTGTCGTCGTCGGACACCTCTTCCACCTCTTCGCCTACCACCCCGAGGAGCTCTCCAAGAGCCCCTTCCAGATCTTCAAGGTGTGGGACGGGCTGTCGTCCTTCGGCGGGCTGATTGGCGGCATCCTCGCCGCCGTCGTCTTCTTCAAGGTCCGCAAGCTGCGCTTCCGCGACT…
BO221_RS26570	0.051	0.193	0.113	0.068	0.023	0.05	Z-000254	BO221_RS26570	gene	D:\assemblies\040519CStranscriptome-131189281\archangiumVsGCF_RNA-Seq\ArchangiumspCbG35MeJA1_S47_L001_001.assembly\ArchangiumspCbG35MeJA1_S47_L001_001-4.template-seq	563765	NZ_MPOI01000009.1	-	963	57072..56110	9600	BO221_RS26570	0.41457	2	6	4	2	1	2	BO221_RS26570	BO221_26065	RNA polymerase subunit sigma	WP_073563332.1	CACCCCGTCCCTCTCCCGGGGGGCGAGGGGATATGGGTCAACTTGCGGCTCGCCAGTACCGAGTGCACCTCCGCGATTCTTCCCTCCGCGTCGAGATCCACCCGGATGACCATCCGCGTCGGCAATCGTGGCGGGCCGTGCTTCCACTCGGCCACCACCGCCGGCAGGCCGTTGAACATCCTCAGCTCCACCGCCTCCGGCGCTCCTCTCATCTCCTGCACCCGCCGGTAGAAGAGCGACACCCTCTTCAGCCCCACCACCGGCAACCGCGCCGCGTACGTCTCGCCCGCCCCGTCCGATAGCGCCCTCACCGGATCCGCCAGCAACGCCTCCGCCGCCTCCACGTCCCCCGACGCCAGCGCCCCCAGGAAGCCCACCAGCACCTCCCTCGTCCGCTCC…
BO221_RS26575	0.003	0.048	0.085	0.003	0.035	0.037	Z-000255	BO221_RS26575	gene	D:\assemblies\040519CStranscriptome-131189281\archangiumVsGCF_RNA-Seq\ArchangiumspCbG35MeJA1_S47_L001_001.assembly\ArchangiumspCbG35MeJA1_S47_L001_001-4.template-seq	563765	NZ_MPOI01000009.1	-	1284	58352..57069	9800	BO221_RS26575	0.68377	0	2	4	0	2	2	BO221_RS26575	BO221_26070	FAD-dependent oxidoreductase	WP_073563333.1	CATGCCGCTCGCGCTCCCGCCTCCGTGCCCAGCAGCCGTGACACCGTCTCCGCGCTCGCCAACGACGCATCCACCAACAGCCCCTCCCGCCCCACCCAGTCTCCCACCACGTACAGCCCTCGCACGTGCTCCACCCGCGGCCCCGGCCTCTTCTCCAGGCTCCTCGCCGGCAGCGCGTTCATCACCGTCAGCCCCGGCAGGAAGCGCTTCGTCACCACGTGCTCCCTCCACCCCGGCTGCAGCACGTCCAGCACCCCCTCCAGCTCCGCCTCGTCCGCTGACTCCTCCGCGCCCCCGAGGTACTTCGCCACGTGCACCATCGCGCCCCCCTCCGGCGCCAGCTTCGCGAACGCCGAGTGCACCGACACGTACCACGGCCGGTCCGTCCCCAACGCGAAC…
BO221_RS26580	0.107	0.068	0.06	0.072	0.003	0.053	Z-000256	BO221_RS26580	gene	D:\assemblies\040519CStranscriptome-131189281\archangiumVsGCF_RNA-Seq\ArchangiumspCbG35MeJA1_S47_L001_001.assembly\ArchangiumspCbG35MeJA1_S47_L001_001-4.template-seq	563765	NZ_MPOI01000009.1	+	909	58500..59408	10000	BO221_RS26580	0.280594	4	2	2	2	0	2	BO221_RS26580	BO221_26075	alpha	WP_073563334.1	TGAAGATTCATGTCCTCCTGATGATCGTCTCCACGGCCCTGCTCGCCTGCGGTGCTCGTACCAGCCAGGCCTCCACCCCCGCGCTCGCATCCGAGCCCGCTTCCTTCCGCCACGCCTCCGTCCAGCTCTCCACCGGCGTCCGCATGCACTACGTCGAGCAGGGCCGTCACGACGGTCCCGTCCTCGTCCTCCTCCACGGCTACACCGACTCGTATCTCTCCTTCGAGCGCGTCCTCCCCCTCCTCCCCAGGAACTTCCACGTCTACGCGCTCGACCAGCGCGGCCATGGGGACTCCTCCCGCCCCGACTGCTGCTACTCCCCATCCGACTTCGCCTCCGATGTCGCCGCCTTCCTCGACTCCCAGGGCATCCAGCGCGCCGTCCTCGTCGGTCACTCCA…
BO221_RS26585	0.076	0.145	0.276	0.051	0.07	0.337	Z-000257	BO221_RS26585	gene	D:\assemblies\040519CStranscriptome-131189281\archangiumVsGCF_RNA-Seq\ArchangiumspCbG35MeJA1_S47_L001_001.assembly\ArchangiumspCbG35MeJA1_S47_L001_001-4.template-seq	563765	NZ_MPOI01000009.1	+	1281	59514..60794	10200	BO221_RS26585	0.733489	4	6	13	2	4	18	BO221_RS26585	BO221_26080	MFS transporter	WP_073563335.1	TGACTTTCAAGACCAGCTACAAGGTCGGGCTCGCAGTGCTCCTGTGCTACCTCGTGGCCTGGCTGGACCGGATGGCCATCAACATGACCATCCCGTTCATCCGCACGGAGCTCAACGTCGGGCCAGAGCGCATCGGGTGGATCCTCAGCGCCTTCTTCCTCGGCTACGCCCTCTTCCAGATTCCCGGCGGCATGCTCGCCGACCGCATCGGGCCCCGGAAGGTCATCCTCTTCGCGCTCGCCTGGTGGTCCGTCTTCACCGCCCTCACCGGCGTCGTCGGCGGCCTCGCCAGCATGCTCGCCGTGCGCTTCCTCTTCGGCATCGGCGAGGGCATCTTCCCCGCCGCCGTCTGGAAGGTCATCGGCAACTGGTACACCAAGAAGAACCGCGGCACCGCCA…
BO221_RS26590	1.423	2.695	1.656	2.833	1.352	2.635	Z-000258	BO221_RS26590	gene	D:\assemblies\040519CStranscriptome-131189281\archangiumVsGCF_RNA-Seq\ArchangiumspCbG35MeJA1_S47_L001_001.assembly\ArchangiumspCbG35MeJA1_S47_L001_001-4.template-seq	563765	NZ_MPOI01000009.1	-	3924	65007..61084	10400	BO221_RS26590	1.16693	229	341	239	341	236	431	BO221_RS26590	BO221_26085	formate acetyltransferase	WP_073563336.1	TAGCGCGTCTCGTCAGGAGTGCTGAGCGGACGCCGCTGGTGCTGGGCCTGGTGGCCCGGGTACATGGCCACGAAGAACTCCGACCAGCCGCCCATGCGCACGCGCAGCACGTCGTACTTCTCCGGGCTTCGCGAGGCCTCCGCGAAGGTCTCCGGGTTGGCGCACGTCACGGTCAGGATGTTGGAGCCCCGGCCCTCGGCGAACGCCGTGAGCACCCGCTGGAGCGCCTCGGCGGAGAACTCCTCGCGGATGTTGAAGTCCGTGGGCGCCCCGCTCGTGAAGGCATCCGCGCCCTTCCCCGTGAAGCCGGAGAGCGACTGGAGGAAGCCCACGTCCTGGTGGTTCACGGGCTGGTCCGCGAAGCTCGGCGACGGACTCAGGTCCGAGGCGAGCGTCTCC…
BO221_RS26595	2.507	4.62	5.014	4.508	1.834	5.869	Z-000259	BO221_RS26595	gene	D:\assemblies\040519CStranscriptome-131189281\archangiumVsGCF_RNA-Seq\ArchangiumspCbG35MeJA1_S47_L001_001.assembly\ArchangiumspCbG35MeJA1_S47_L001_001-4.template-seq	563765	NZ_MPOI01000009.1	-	282	65401..65120	10600	BO221_RS26595	0.941864	29	42	52	39	23	69	BO221_RS26595	BO221_26090	rhodanese-like domain-containing protein	WP_073563337.1	CACCAATAGGACACGGACTTCAAATCAAAGATGTCTGTAATACCGTGAGCCTGGAGGATTTGAGTCGCCATGGCACTGCGGCCTCCCGCCTGGCAATACACCACCACCTTCGTCCCGGGCGGGCCCACCTCCGCCACCCGCCGCGGCAACTCCTGCACGGGGATGTTCCTCGCCGGCTCCGGGTGCCCCATCTGGAACTCCTCCGGCGTCCGCACGTCCAGCAACATCCACCCCTGCCCCACCAGCTCCCGGGCCTTCTGCGACAGTTCTTTCGGCGTCAT
BO221_RS26600	0.19	0.121	0.003	0.381	0.263	0.327	Z-000260	BO221_RS26600	gene	D:\assemblies\040519CStranscriptome-131189281\archangiumVsGCF_RNA-Seq\ArchangiumspCbG35MeJA1_S47_L001_001.assembly\ArchangiumspCbG35MeJA1_S47_L001_001-4.template-seq	563765	NZ_MPOI01000009.1	+	513	65464..65976	10800	BO221_RS26600	8.23523	4	2	0	6	6	7	BO221_RS26600	BO221_26095	transcription elongation factor GreAB	WP_073563338.1	TGTTGGACAAACACGCCCTGCTCGACCAGCTCGCCGACCGGCTCCGCCAGAGCGACCGCCTCGCCCACCGCGCCGAGCTCGAGGCCCGTGAGGCCGCCCGCACCCTCGCCACCGAGTCCGAGAAGAAGGAGGACGGCCGCGCCGTCATCGAGTACGGCAGCCTCGCCACCGGACAGGCCCAGCGTGCCCGCCGCGTCCAGGAGGAAATCAAGGCCCTCTCCGACTTCCAGCAGGAAGGCGTCCCCCGCTTCTCCCGCAAGAGCGCCGTCGCCCTCGGCGCCCTCATCGACGTGTCCACCGAGGACGAGGAGGGCTTCTCCGAGCGCACCTTCTTCCTGCTCCCCGTCGGCGCCGGCACCGAGCTCACCGGCCCCGGGGGCGATGGCTTCCTCTCCGTCA…
BO221_RS26605	0.087	0.222	0.129	0.194	0.027	0.257	Z-000261	BO221_RS26605	gene	D:\assemblies\040519CStranscriptome-131189281\archangiumVsGCF_RNA-Seq\ArchangiumspCbG35MeJA1_S47_L001_001.assembly\ArchangiumspCbG35MeJA1_S47_L001_001-4.template-seq	563765	NZ_MPOI01000009.1	+	1680	66066..67745	11000	BO221_RS26605	0.811493	6	12	8	10	2	18	BO221_RS26605	BO221_26100	hypothetical protein	WP_073563339.1	TGTCCCAAGCCCGTGGAGCCGCGAAGAGCATCCGTCCGGAGTGCCCGGAGGAGCCCACTCCCACGCCCGTGGACGATTGGGTCTTCGCCGCCGACCACCCCGATGGCTACATGGCCGTGGCCGCCGTGCGCGACGGCACCGGGACGCTGGTGGACTTCCGCTGGCTGTACGCCAACCCCGCCGCCGAGACCATGATGGGCATGAGCCTGGCCTTCGTGCTCGGCCGGGGCATCATCGAGCTGCTCCCCGACGCGCGCAGCCGCGGCATCCACTCCCGCCTCGCCCTCGTGGTGGAGACCGGCCAGCCCTACGTGGACGAGGTGTACTTCCCCCTGGCGAACCGCGAGCGCTGGTTCCGCATCGTCGCCCTCAAGCGCGGCGACGGGCTCTCCATCTGGT…
BO221_RS26610	1.098	2.993	1.941	2.132	1.443	3.127	Z-000262	BO221_RS26610	gene	D:\assemblies\040519CStranscriptome-131189281\archangiumVsGCF_RNA-Seq\ArchangiumspCbG35MeJA1_S47_L001_001.assembly\ArchangiumspCbG35MeJA1_S47_L001_001-4.template-seq	563765	NZ_MPOI01000009.1	+	2508	67838..70345	11200	BO221_RS26610	1.14678	113	242	179	164	161	327	BO221_RS26610	BO221_26105	sensor histidine kinase	WP_073563340.1	TGAGAGCAGAGCCCCCCCGCCCTTCATCCTTGCCCCTCACCTGGCCCGCGGCGGTGTTCGGTCTCATCTTCGGCGTGGCCATGACGTACGTGCCGTACGAGTTCCACGCGGCGTACTTCCGGCCCCTGTACCCCTATGTCCGCGCCATGGGCGTGGCCTACCTGGCCAGCAGCATCGTGCTCATGGCCACCATGCTCTACGCCCAGGCCCCGCGCTGGCTGGACGTGCTGGGGCGCGTGGGCTTCGGCGCCGTCACCGGGCTGTACTGGTGGGTGCTGCACGTGCGCACCGGCGGCCTCACCGGCGCCATCCTCTACCCGCTGCTGCTGGCGGGACTGGCCCTGGAGGCATCCCCCTCGTGGCGGCGGCGCGAGGTGTTCCGCGGCGTGGTGGCGCTCA…
BO221_RS26615	0.945	1.521	0.971	1.487	1.145	2.498	Z-000263	BO221_RS26615	gene	D:\assemblies\040519CStranscriptome-131189281\archangiumVsGCF_RNA-Seq\ArchangiumspCbG35MeJA1_S47_L001_001.assembly\ArchangiumspCbG35MeJA1_S47_L001_001-4.template-seq	563765	NZ_MPOI01000009.1	+	2631	70382..73012	11400	BO221_RS26615	1.44954	102	129	94	120	134	274	BO221_RS26615	BO221_26110	PAS domain S-box protein	WP_083681398.1	TGGTGCAGAAGGGTGTAGGGCAGGCTATCGTAATTCTCCAACGAGGCGGTTCCCCGGGCCCCCCCGAGTCCGTTGGAATCCGAAGCACCCCCATCCTCATGCATCCGAAGCCTCAGCAGATCCACGCGGAAGAGGCCACGTCCCCCGGGACGTGCGGCCCGCCCAACGACGTCACCGAGAGGGGAGCGACGACAGCCGCACTGGCCCGCCGCGAGCGCTACCTCACCGCGGTGGTGGAGATCCAACAGCGGCTGCTGGCGGCGTCGGCCTCGGAGAACCTCTTCGAGCGGCTGGTGGCGCCCCTGGGCGAGGCCTCGGGCGCCAGCCGTGCCTACATCTTCGAGGCGCACCGCTCGCCGGACGGCAATCAGCTCTTCAGCCTGCGCGCCGAGTGGTGCG…
BO221_RS26620	0.449	1.01	1.328	1.43	0.62	0.815	Z-000264	BO221_RS26620	gene	D:\assemblies\040519CStranscriptome-131189281\archangiumVsGCF_RNA-Seq\ArchangiumspCbG35MeJA1_S47_L001_001.assembly\ArchangiumspCbG35MeJA1_S47_L001_001-4.template-seq	563765	NZ_MPOI01000009.1	+	1413	73119..74531	11600	BO221_RS26620	1.0634	26	46	69	62	39	48	BO221_RS26620	BO221_26115	VWA domain-containing protein	WP_073563341.1	TGAACCGAACCGCCCTGCTGCTGGCCACCACCGGACTGCTCGCCCTGACGGCGGCGGTGGTGGGCCTGCCCCGCCAGAAGGACACGAGCCACACCCTGGCCCAGCCCGGCGAGGCCCCCACCGGCGTGGTGCTGCCCCCGGCCACCGCGAAGGACGGCCCGGTGACGCTGCAGGGCAAGCTGTCCGGGGCCTGGCTCATGACCGGGCCCAGCGAGGCCTACGCCGTGCTGACGGTGCGCGCGGACAAGCCCCGCGAGGAGAAGCGCGTGCCGGTGAGCCTGGCGCTCGTCATCGACCGCTCGGGCTCCATGCAGGGCCAGAAGCTGGCGGACGCGAAGCGCGCGGCGCGGTTGCTGGTGCAGCGCCTGGGTGCCGAGGACCGGTTGGCCCTGGTGCACT…
BO221_RS26625	1.51	3.079	5.795	5.492	2.518	3.255	Z-000265	BO221_RS26625	gene	D:\assemblies\040519CStranscriptome-131189281\archangiumVsGCF_RNA-Seq\ArchangiumspCbG35MeJA1_S47_L001_001.assembly\ArchangiumspCbG35MeJA1_S47_L001_001-4.template-seq	563765	NZ_MPOI01000009.1	+	1098	74548..75645	11800	BO221_RS26625	1.18676	68	109	234	185	123	149	BO221_RS26625	BO221_26120	hypothetical protein	WP_073563342.1	TGCCCCTGTCGATACAGCTCCAGGAACGCGAGGACTTCGAGGTGCGCACCCTGCGTGCGCTGGGTGGCGGAGCGGCCGCGGGTCTGCTCGCGGTGGCGGCCTCGCGCCTGTACGTCCAGGTGGACGCGGGCTTCTTCGCGGTGGCGGGCGCGGCGCTGGCCGGGGCGCGCACGGACTGGAAGGTGCGCGTGGGGATGCTGCTGGGCTTCCCCGTGCTGCTGAACGTCCCGGACATGCTCTTCATCCCCTCGCCCCTGTCCGAGGCCTGCACGGGCGCACTCGCGGCCGGGGTGGTGGGCTGGCTGGGGACCCGGTGGAAGCCCCGGCCGCTGCAGGTGCTGGCCGGAGCGGTGGGCGCGGGCGCACTGGTGCCGCTCGGGCTGTACGTGAAGACGGTGA…
BO221_RS26630	0.426	0.705	0.792	0.836	0.616	0.909	Z-000266	BO221_RS26630	gene	D:\assemblies\040519CStranscriptome-131189281\archangiumVsGCF_RNA-Seq\ArchangiumspCbG35MeJA1_S47_L001_001.assembly\ArchangiumspCbG35MeJA1_S47_L001_001-4.template-seq	563765	NZ_MPOI01000009.1	+	1716	75830..77545	12000	BO221_RS26630	1.25245	30	39	50	44	47	65	BO221_RS26630	BO221_26125	endonuclease	WP_073563343.1	TGCGAAAGACTGAAACCTCTTCCTCGGGGCCCACGCGCCTCGACCGCCGGCTGCTGGCGGCCGTGCTCTCCCTCACGTTGGCGGCTTGCGGTGGCGCGACCGAGGAGGAGGCCGGCGAGGACATCCTGGGCACCCAGGAGGCCGCGGCGAGCGTGCGGCTGCGCGTGATGGCCGCCAATATCTCCAGCGGCAACTACCAGAGCTACGACCCGGGCCACGGCACCCGCATCTTCCAGGGCACGAAGCCGGACGTGGTCGCCATCCAGGAGTTCAACTACGGGGACAACTCGGCCACCGCCATCCGGAACTTCGTCAACACCGCCTTCGGCACGGGTTTCTACTACTACCGCGAGGCCGGCGCGCAGATCCCCAACGGCATCATCAGCCGCTACCCCATCA…
BO221_RS26635	0.003	0.003	0.281	0.003	0.003	0.124	Z-000267	BO221_RS26635	gene	D:\assemblies\040519CStranscriptome-131189281\archangiumVsGCF_RNA-Seq\ArchangiumspCbG35MeJA1_S47_L001_001.assembly\ArchangiumspCbG35MeJA1_S47_L001_001-4.template-seq	563765	NZ_MPOI01000009.1	-	387	78032..77646	12200	BO221_RS26635	0.761211	0	0	4	0	0	2	BO221_RS26635	BO221_26130	hypothetical protein	WP_073563344.1	TACTTCGAGCTCTTCGCGCGCCCCTTGTCCTCGACCTTCGCGCGGGCGTCGAGGCCCAGGGGCTTCACCATGTGCAGGCCGGCCTCGGTCCTCAGCCGGGAGATGACCTGACCGGGCGTGCCCTGGTCATCCTCCTTCAGCCGCTCCTCGATGCGTTGCTCGATGTCCTCGCGAATCCGCCGGGCCTCGGCGAGCGCGGCGTTGATCTGCTCACGCACCATGATGGAGTGCTCGTCCATCGCGGCGCTGCGGTACGGGGCGGTGTCCCGGCGCACTGCGATGCGTCCCGCGGAGCTTCCCGCCGTCCGGCGCCGGCGCACCACCGTGCGTTTCTGCTTCCCCGCTCCACCCTTGCGCTTGTCCGCCATCACGGCCTCCTGCTCCAC
BO221_RS26640	0.003	0.063	0.221	0.133	0.003	0.003	Z-000268	BO221_RS26640	gene	D:\assemblies\040519CStranscriptome-131189281\archangiumVsGCF_RNA-Seq\ArchangiumspCbG35MeJA1_S47_L001_001.assembly\ArchangiumspCbG35MeJA1_S47_L001_001-4.template-seq	563765	NZ_MPOI01000009.1	+	492	78239..78730	12400	BO221_RS26640	0.289656	0	1	4	2	0	0	BO221_RS26640	BO221_26135	hypothetical protein	WP_073563345.1	TGCCCGAGTCCCCTCTCTACGATGTTGGCTTCTACGAAGACGAAGATGGCTCCTCACCCGTCTTCAGGTGGATGACCGAGGAACTCTCCCCGGCCCAGCGCCGCTCCGTGACCGCCGCGCTGGAGGAACTCGTCGCGTACATGGGGCCCGACGTCGTGCGCACCGACTTCGGCAAGAACATCGGAGGCGGCGTTATCGAGCTGCGTATCCGCCAGAGCGAGGAGCAGGTGCTCAAACGCGTTGGCAAGGCCCCGAAAGAGCTCCATCCGGAAGACGCGGGCGAGGACATCCTCCTGCGCGTCTTCTTCCACCCACACGGACAGAAGAAAGCGCTGGTCCTTCACGGCTACGACAAGGGACAGAATCCCTCCAAGCGGCACCAGCAACAGCAGATCGCCA…
BO221_RS26645	0.003	0.003	0.415	0.664	0.114	0.61	Z-000269	BO221_RS26645	gene	D:\assemblies\040519CStranscriptome-131189281\archangiumVsGCF_RNA-Seq\ArchangiumspCbG35MeJA1_S47_L001_001.assembly\ArchangiumspCbG35MeJA1_S47_L001_001-4.template-seq	563765	NZ_MPOI01000009.1	+	393	78781..79173	12600	BO221_RS26645	25.7548	0	0	6	8	2	10	BO221_RS26645	BO221_26140	XRE family transcriptional regulator	WP_073563346.1	TGCGCACTCTCAAGGACCTGACGGCGTTCGTGGAAGAGGAGGCAGCTCACGAGGGCCCTGCCGCCCAGGCCGCGCTCCAAGCCGAGCGCGCTCGCTTCCGCATCGCTCGAGAACTCGCCGAGGCCCGGAAGGCCCAGGGCCTCACTCAACACCAGCTCTCCGAGCGTTCCGGTGTGCCCCAGAGTGAAATCAGCAAGATCGAGTCGGGGAGGGCCAACGCCACCGAGTTGACACTCTTCAAGGTGGTGTACGCGATGGGTTACTCCGTTCGTCTGGAGCCGCTCGCGCGCAAGCCATCCAGACGCCCGGTACGCCCCGTCCCCGCCAAAGCGAAACGGGCGACCGTGAAGAGGGCCACTGGCAAGCGCGCCCTCGCCCCCGCCACTCCGTAA
BO221_RS26650	0.123	0.783	0.003	0.082	0.114	0.606	Z-000270	BO221_RS26650	gene	D:\assemblies\040519CStranscriptome-131189281\archangiumVsGCF_RNA-Seq\ArchangiumspCbG35MeJA1_S47_L001_001.assembly\ArchangiumspCbG35MeJA1_S47_L001_001-4.template-seq	563765	NZ_MPOI01000009.1	+	396	79291..79686	12800	BO221_RS26650	2.84258	2	10	0	1	2	10	BO221_RS26650	BO221_26145	BlaI	WP_043397949.1	TGAGTGAACCGACGCTGCCGCGCCCGACGGACGCGGAGCTGGGCATCCTCCGGGTGCTGTGGGAGCGAGGCCCCAGCACCGTGCGAGACGTGCACGAGGCCCTCAACAAGGGCCAGGAGGGCACCGGCTACACCACGGTGCTCAAGCTGATGCAGATCATGACGGAAAAGGGGCTCGTGGAACGCGACGAGTCCCAGCGAGCCCACGTCTACAAGGCGCGGGCGACGCAGCAGAAGACGCAGCGGCAGCTCGTGACGGACCTGCTGGACCGGGCCTTTGGTGGCTCCCCGGCCCAGCTGGCGATGCAGGCGTTGTCGACGAAGAAGGCCTCGGCGGAGGAGCTCGCCGAGCTGCGCAAGCTGCTGGACACCCTGGAAGGGGAGGAGACGCCATGA
BO221_RS26655	0.085	0.185	0.003	0.259	0.145	0.107	Z-000271	BO221_RS26655	gene	D:\assemblies\040519CStranscriptome-131189281\archangiumVsGCF_RNA-Seq\ArchangiumspCbG35MeJA1_S47_L001_001.assembly\ArchangiumspCbG35MeJA1_S47_L001_001-4.template-seq	563765	NZ_MPOI01000009.1	+	2016	79683..81698	13000	BO221_RS26655	4.65004	7	12	0	16	13	9	BO221_RS26655	BO221_26150	hypothetical protein	WP_073563347.1	TGAACGGAGCCGTGTCGCAGTCCCTGGGCTGGGCGTTGTTGCACCTGCTGTGGCAGGGCACCCTGGTGGCCGTGGCGCTCGCCGCCGCCCTGCGGGTGCTCGACCGGCGCGCGGCCTCCGTGCGCTATCTGCTCTCCTGTGGCGCACTGGCCCTCATGCTCGTGCTGCCCGCCCTCACCGGCTGGCACCACTACGCCTCCCTCCAGAAGGGGGAGTCGCTTCCGAGCGCCCCCGCGGCAGTGGAGCACTCCTCCACCGTGGCCCGGACCCCCGGCTTCGTGCTGGAGCGCGCCGAGGACAAGCACTCCCCGGTGGCCCCCTTCGCCGTCAGGCCCACGCCCGTGCTGGAGCGGACGCTGCCGCTGCTCGGTGAGCACATGCACTGGCTGGTGTTGGCCT…
BO221_RS26660	0.122	0.003	0.003	0.082	0.003	0.12	Z-000272	BO221_RS26660	gene	D:\assemblies\040519CStranscriptome-131189281\archangiumVsGCF_RNA-Seq\ArchangiumspCbG35MeJA1_S47_L001_001.assembly\ArchangiumspCbG35MeJA1_S47_L001_001-4.template-seq	563765	NZ_MPOI01000009.1	+	798	81802..82599	13200	BO221_RS26660	3.15657	4	0	0	2	0	4	BO221_RS26660	BO221_26155	hypothetical protein	WP_073563348.1	TGACCACCCAACGGACGACGTACACGCTGCTCATCTCCGCCCTGCTGCTGTGGACCTTCTCCGCGCTGGCCGCGCCAAAGAGTGGCACGTGGACGGCCACCCCGCGTGAGGACACGTTGCAGATGAACTTCCGCGTCAAGGAGCACGGAAACATGGGACTCAGCATCCCCCGCGCCTCCTTCCAGGGACTGAACACGGAGGACGGCGCGGACACGAAGTTCCAGCTCGTGCGCGAGGCGGGCACGCTGCGCTTCGAGGGCCGCTTCGCCAACGGCGAGGGCGCGGGCCACTACACCTTCGAGCCGAACGCCGCGTACCTCGAGGAGATGGGGAAGCTCGGCCACACGAACATCACCCCGGACGAGCACTTCCAGCTGGCGATCTTCGACCTGGGGCCGG…
BO221_RS26665	1.969	2.171	3.434	3.095	2.003	2.184	Z-000273	BO221_RS26665	gene	D:\assemblies\040519CStranscriptome-131189281\archangiumVsGCF_RNA-Seq\ArchangiumspCbG35MeJA1_S47_L001_001.assembly\ArchangiumspCbG35MeJA1_S47_L001_001-4.template-seq	563765	NZ_MPOI01000009.1	+	2043	82652..84694	13400	BO221_RS26665	0.973434	165	143	258	194	182	186	BO221_RS26665	BO221_26160	lipoxygenase	WP_073563349.1	TGCGTCCCATTCCCTCCCTGCCCCAGAATGACTCGCCCACTCAGCAGCAGCAGCGCCTCACCACGCTCACGCAAGAGCGGCAGGTCTACGCCTACAACTTCGACAGCCGGCTGAGTCCGCTGGGGATCGCGGCCCAGGTCCCCCGTCAGGACAACTTCTCCTTCGTCTGGCTGGATGGCATCGCCACCACCGCCCTGCAGCTCCTGGGCAACGTGCTGGCCATCGGCGCGAAGCTCTTCGACAACGGGGAGGCCATCCAGAACGACGCCGGCCTGTCCGAGACGGAACTTCGCAGGGTCGAGGGGACCTACCGGGAGCTGACCGACGGATTCAGCCGGCTGTCGGACCGGACGTCCCGGCTCCACCAGGCCCCGCGCTCTCCGGGGGTGGCGCTCATCG…
BO221_RS26670	0.253	0.3	0.169	0.428	0.031	0.431	Z-000274	BO221_RS26670	gene	D:\assemblies\040519CStranscriptome-131189281\archangiumVsGCF_RNA-Seq\ArchangiumspCbG35MeJA1_S47_L001_001.assembly\ArchangiumspCbG35MeJA1_S47_L001_001-4.template-seq	563765	NZ_MPOI01000009.1	-	1446	86639..85194	13600	BO221_RS26670	0.76458	15	14	9	19	2	26	BO221_RS26670	BO221_26165	hypothetical protein	WP_073563350.1	CACGGCGTCGGCGAGGTCGCCGTCTTCGGCTCCTCGTAGTCGCTCCGCTCCTGGAAGGGTTCGCCAGCAGGAATGATGTCCCCGCTCTTCGTCTTGCGATCCACATCGGAAATGGACCAGCAATCCATGTCCGGATCCGAATCCACGTTACCGATGGCGTAGGCGATGAAATGCTGCTCCGACCCTGCACCCGAGACACCCAAGCCCACCGGCTCCCCGTCCTGATTCGTGCCAAAAGTCAGGGGGCAGCCCGCTTCCTTCAACCCAGAATGTAGAACCGCTTCAGGATGCCGGTGAGTGTCTGGAGCGATGATGTTGACGGTCGGCTGCGAAAGGAGCTGCGCTGAATCGCGCTTCTGGACGACCCCGCGGGCGGCGAGGAAATAGGCATAGCGGTTT…
BO221_RS26675	0.031	0.003	0.003	0.082	0.003	0.06	Z-000275	BO221_RS26675	gene	D:\assemblies\040519CStranscriptome-131189281\archangiumVsGCF_RNA-Seq\ArchangiumspCbG35MeJA1_S47_L001_001.assembly\ArchangiumspCbG35MeJA1_S47_L001_001-4.template-seq	563765	NZ_MPOI01000009.1	+	1587	86922..88508	13800	BO221_RS26675	3.98454	2	0	0	4	0	4	BO221_RS26675	BO221_26170	hypothetical protein	WP_073563351.1	TGGATGGCATCGAGCCCGAGGAGGATATTCCGGCAGAGAAAGTCGGGAGGGAGCTGCCGCCACCGTGGGAAACGCGTGACACGGCCGCGGACGAAGACGCGCTCCGGGCCGAAACCACCGCAGCGCTCTCGGGCATGCGTGGAGTTACCAGCCACGTGGAGCAGGCCGGTGCCAGCCTGGTCTTCCGCTTCTGGGCACAAAACGGGGTGCTGACACTGCTGTCCTGGAAGCGTGATGGCACGGGCACGGACTCCGCCGGGAAGAGTGCGGCATTCGCCCCAGGTCTCGAAACGCACCTACCCACCTTCGTGGACTCGCGCACCGGAGAGATTGTTCTCACCTTGCAACGGGAACGGCACGGATGGGGCCTTCGTGCGCTCACCACATCGGAGAACTCCA…
BO221_RS26680	0.157	0.1	0.003	0.105	0.003	0.193	Z-000276	BO221_RS26680	gene	D:\assemblies\040519CStranscriptome-131189281\archangiumVsGCF_RNA-Seq\ArchangiumspCbG35MeJA1_S47_L001_001.assembly\ArchangiumspCbG35MeJA1_S47_L001_001-4.template-seq	563765	NZ_MPOI01000009.1	+	621	88556..89176	14000	BO221_RS26680	1.08935	4	2	0	2	0	5	BO221_RS26680	BO221_26175	hypothetical protein	WP_073563352.1	TGGATGTGTACCGGAAGCACGGACTGCACATGAAGACCTTGCCGCCAGGGCGCGCTCCGCCCTCAGTTGGAGAACTCGTCGCGGGCTATCCCTTCGACCCCGTGCTCGCGGCCGTCTACAGGCGTCTTGGCGGGGCTGATTTCGGCGGAGAATTCGGGGGGCAACTCTTCCTCGACCAGGTCAATGACCAGTTGAATGGAGTCGTACTGAGGACCGAGCAGTTTCGTGAAGAGGAGGAACCCTTCCGCTCCTCCGTATTTTTCGGGAGGATTCCCGGGCTCGCGCACTACTTCGCCGTGGTGCCCAAGCTCGCCGACGAGCAAGGCCGCCAACCCGTCATCTTCATCGATGCCTATATGGACAGGTACGTCCTGCCCATCGCCTCGGACGTGGACCGCT…
BO221_RS26685	0.109	0.003	0.03	0.109	0.075	0.094	Z-000277	BO221_RS26685	gene	D:\assemblies\040519CStranscriptome-131189281\archangiumVsGCF_RNA-Seq\ArchangiumspCbG35MeJA1_S47_L001_001.assembly\ArchangiumspCbG35MeJA1_S47_L001_001-4.template-seq	563765	NZ_MPOI01000009.1	-	1794	90975..89182	14200	BO221_RS26685	4.49939	8	0	2	6	6	7	BO221_RS26685	BO221_26180	DUF885 domain-containing protein	WP_083681399.1	TACTCCAGCGACGGAGCCGTGTCCCCTGGCATCATCGCCTGCCGCGCCAGTGACACCGGCAGCCCGAGTTGCAGGAACCGGTCGTGGAAGTCTCTCAGCGAGAACGTCTGTCCTCGTGCCTCCAGGTAACGTTTGTAGTCCTCGCGCAGCTTCAAAATCTGCATCCGTCCCAGCGCGTAATAGAGATACGTCGGGTTGAACGTGCCTCGCTGCACCTCACGCAGCGCCGGGAAGGGCTCGAAGTAGGCGATCTCCGCGTAACGCTTCGCCGCGTTCTCCACCGACTCACCGAAGGCGTGCATCGACAGGCCCGCGTGCCACCGCGCATGCCGTTGCAGCGCCCGACGCAACTGCCCCAGCCGCACCGCCGGGTCTCCCTCACCGAAGCCCTCGTCCACC…
BO221_RS26690	0.06	0.077	0.003	0.121	0.003	0.193	Z-000278	BO221_RS26690	gene	D:\assemblies\040519CStranscriptome-131189281\archangiumVsGCF_RNA-Seq\ArchangiumspCbG35MeJA1_S47_L001_001.assembly\ArchangiumspCbG35MeJA1_S47_L001_001-4.template-seq	563765	NZ_MPOI01000009.1	+	1617	91116..92732	14400	BO221_RS26690	1.7147	4	4	0	6	0	13	BO221_RS26690	BO221_26185	hypothetical protein	WP_073563353.1	TGCTCCAGGCCTGCGCGACGACGGGAGCGATGGATGGCATCGAGCCCGAGGAGGACATTCCGGCGGAGGAAATCGGGAGGGCGCTACCACCACCGTGGGAGGCGCGTGACACGCAAGAGGACGAAGACGCGCGCCGGGCCGAAACCACTACAGCGCTCTCGGGCATGCGTGGAGTGGCCAGCCTCGTGGAGGAAGCCGGTGCCAACCTGGTCCTCCGCTTCTGGGCACAAAACGGTGTGCTGACACTGCTGTCCTGGAAGCGTGAGGCCACGGGCTCGGGCTCCGCCGAGAAGGGTGCTGCGTTTGCCCCAGGTCTCGAAACGCACCTGCCCACCTACTTGGACTCGCGCACCGGAGAGATTGTCCTCACCTTGCAACGGGCGCGGCATGGATGGGGCC…
BO221_RS26695	0.003	0.315	0.184	0.165	0.304	0.406	Z-000279	BO221_RS26695	gene	D:\assemblies\040519CStranscriptome-131189281\archangiumVsGCF_RNA-Seq\ArchangiumspCbG35MeJA1_S47_L001_001.assembly\ArchangiumspCbG35MeJA1_S47_L001_001-4.template-seq	563765	NZ_MPOI01000009.1	+	591	92810..93400	14600	BO221_RS26695	5.16724	0	6	4	3	8	10	BO221_RS26695	BO221_26190	hypothetical protein	WP_073563354.1	TGGAGACCCTTCCGCCAGGGCGTTCCCCACCTGAAGCCGGAGCACTCGTTGCAGGCTACCCCTTCGACCCTGTACTCGCGGCCGTCTACAGGCGCCTTGGCAGGGCTGATTTCGGAGGAGAGTTCGGTGGACAGCTCTTCCTCAACCGGGTCGATGACCAGCTCAATGGAATCGCACTGGACACGGAAGGATTTCGCCGCCCAGAGGAACCCTTCCACTCCTCCGTCATCTTCGGGAGCATCCCCGGGCTCGCCTACTACTACGCAGTGGTGCCAAAACTCGCCGATGAGCAAGGCCGCCAACCCGTCATCTACATCGATGCCTACATGGACAGGTATGTCCTGCCCATTGCCTCGAACGTGGATCGCTTCTTCGAGGCCCTCTCCCACTACGTCGACA…
BO221_RS26700	0.082	0.174	0.076	0.147	0.025	0.027	Z-000280	BO221_RS26700	gene	D:\assemblies\040519CStranscriptome-131189281\archangiumVsGCF_RNA-Seq\ArchangiumspCbG35MeJA1_S47_L001_001.assembly\ArchangiumspCbG35MeJA1_S47_L001_001-4.template-seq	563765	NZ_MPOI01000009.1	+	1779	93400..95178	14800	BO221_RS26700	0.450126	6	10	5	8	2	2	BO221_RS26700	BO221_26195	hypothetical protein	WP_073563355.1	TGCACCTCCGCAGTCTCCAGTCCCCACGCGTGGCAGGGAAGGCGCTCGGAGTGGACTTCGTGGCGCTTGCGCACCCGGCGTCTCCTCCTCCAGCCTCGCCCCCCATGAAACTCCGCGTGCTGCTCGCCTCCGCCCTCCTCCTCCCCGCCTGTGCGGCGCGGAGAGCCTCGCCTCCTCCCTCCGCCGAGCCCACGAGCCCGCCCGTCTCCGCGCCCGCCCCGGCCTCGGAGCCCACGAGCCCGCCCATTGCGGTTCCGAGCACCGAGCCCACGAGCGCGCCTGTCGCCGCCGCCACTCCGGCCCCCGAACCCATCAGCCCACCGGTCGCCGCTCTCCCTCCGGCCCCTGAGTTCACGGTGGCGCCCCCCACCGCCCTTCAGCGCGAGGCAGGCCCCATCG…
BO221_RS26705	0.352	0.781	0.786	0.797	0.616	0.986	Z-000281	BO221_RS26705	gene	D:\assemblies\040519CStranscriptome-131189281\archangiumVsGCF_RNA-Seq\ArchangiumspCbG35MeJA1_S47_L001_001.assembly\ArchangiumspCbG35MeJA1_S47_L001_001-4.template-seq	563765	NZ_MPOI01000009.1	+	2700	95388..98087	15000	BO221_RS26705	1.30858	39	68	78	66	74	111	BO221_RS26705	BO221_26200	AsmA family protein	WP_073563356.1	TGTCCGAACAGCAGCCGAAGAAGAAGCGCTGGCCCTACGTCCTGGGCGGCATCGTCCTGTTCCTGGTGGTGGCCGTGGCCGTGGCCCTGTGGCGGCTCGACGCCTTCCTGCTCCAGCGCGCGCGCACCGAGGCCGCTGCCTTCGCCCAGACGCTGGGCCGGCCAGTGGACATCGGTGACATCTCCACCCAGCTCATTCCCCATGTGGGCGTCGAGGTGGAGAACGTGGTGGTCGGCGCCGCCGAGGGCGAGCAGGTGCCGCTGGCGGAGATGAAGAAGCTCGACGTGGCGGTGGCGCTCTGGCCCGCCCTCACCTCGCGCGGCCAGGACATCCAGGTGAAGAACGCCGAGGTGTCCGGGCTCACCATCAACGTCGTCCGGCTGCCGGACGGCACCACCA…
BO221_RS26710	0.3	0.286	0.334	0.601	0.345	0.368	Z-000282	BO221_RS26710	gene	D:\assemblies\040519CStranscriptome-131189281\archangiumVsGCF_RNA-Seq\ArchangiumspCbG35MeJA1_S47_L001_001.assembly\ArchangiumspCbG35MeJA1_S47_L001_001-4.template-seq	563765	NZ_MPOI01000009.1	-	651	98749..98099	15200	BO221_RS26710	1.38763	8	6	8	12	10	10	BO221_RS26710	BO221_26205	hypothetical protein	WP_073563357.1	CAGTGCCGCGCGACGGCGGGCATCCGGGAGGTATGCGCTCCCGGAGCCACGGACCCGCGCTGGTGCAACTGGAACTCGCGGCGGACCTCGGTCTCCGGCGCGGTGCGCACGAAGACATCCAGCTCCGCGTCGAACAGCAGGCCCACGTTGAGCACGTGCTTGCAGTAGCCCCAGTGCCCCGTCTCCCAGTACTGGAGCCGCTCGTTGTACACGCCGCGCGCCCACTCGCCGGGAGCCACGCGGAACAGCTCCTCGTGGGGCTCGCCCCGGGACACGCCGCTCCACTCGAGCCGTCCCGGCATCCCCATCTTCCCGTAGTCGAGCAGCACCCGGACATCTCCCTCGTCCATGCGCTCCACGCGGAAGGCCTCCACCTCGATGAAGGGCCTGCCCCTGCGC…
BO221_RS26715	0.049	0.278	0.003	0.003	0.045	0.048	Z-000283	BO221_RS26715	gene	D:\assemblies\040519CStranscriptome-131189281\archangiumVsGCF_RNA-Seq\ArchangiumspCbG35MeJA1_S47_L001_001.assembly\ArchangiumspCbG35MeJA1_S47_L001_001-4.template-seq	563765	NZ_MPOI01000009.1	-	1005	100011..99007	15400	BO221_RS26715	0.541177	2	9	0	0	2	2	BO221_RS26715	BO221_26210	alpha	WP_073563358.1	CAGCCCACGTTGGCGCGAGCCCCGGCGCCTCCGAGCACACTCCGCAGGTGCTCGCACAGCTTCGCGGTGGCACGCACGGACTCGGGGAAGGCTTCACCGAACGTCTGGAAGTTGTGGACCATCTCCGGCCACACCTCCAGGTGCGCCTTCACTCCCGCGGCGCGGGCCTTCCCGGTGATGCGTACCCCATCGTCGTGCTGCAGCTCGGCGCTGCCCACGTGGACGAACAGCGGCGGCAGCCCGCGCAGGTCCGCGTACCAGGGCGAGACGAGCGGATTCCTCACGTCCGCGTCACCCACGTACCACTTCGCCCAGTGCAGCAGCATGCGCTTGTCACCCCAGTCGAAGCGCTCGTGGGCCACCACGCTCTCGCCGCTGCACTCCAGATCCACCCAGGGC…
BO221_RS26720	0.003	0.003	0.003	0.003	0.003	0.145	Z-000284	BO221_RS26720	gene	D:\assemblies\040519CStranscriptome-131189281\archangiumVsGCF_RNA-Seq\ArchangiumspCbG35MeJA1_S47_L001_001.assembly\ArchangiumspCbG35MeJA1_S47_L001_001-4.template-seq	563765	NZ_MPOI01000009.1	-	993	101159..100167	15600	BO221_RS26720	3.84181	0	0	0	0	0	6	BO221_RS26720	BO221_26215	glutathione S-transferase family protein	WP_073563359.1	CAGTGCCTCGTGATTCCCGGCGCGGGTGCCAGCCTGCGCGGGCCGAACCGGTCCCGGTTGTGCGCCGTCAACAGGTCCACCTGCGGCCCCATCGGCACGATGCGCGAGGGGTTGATGGCGTCCTGGCTCCAGTAATAGTGCACCTTGATGTGCTCGATGTTCGTCGTCTCCGCGAACCCGGGCGTCTGGTACAGGTCCAACAGGTAGTTCCACAGGTTGGGGAAGTCCTGCACCCGCGCCAGGTTGCACTTGAAGTGGGAGTAGTAGACGAAGTCGAAACGCACCAGCGTGGTGTAGAGGCAGATGTCCGCCTCGGTGAGCACGTCCCCACACAGGTAGCGCTGATGCTCCAGCACCCGCTCCCAGTGGTGCAACGCGGTGAAGAGCTCGCGCACCGCC…
BO221_RS26725	0.003	0.026	0.003	0.028	0.019	0.02	Z-000285	BO221_RS26725	gene	D:\assemblies\040519CStranscriptome-131189281\archangiumVsGCF_RNA-Seq\ArchangiumspCbG35MeJA1_S47_L001_001.assembly\ArchangiumspCbG35MeJA1_S47_L001_001-4.template-seq	563765	NZ_MPOI01000009.1	-	2352	103654..101303	15800	BO221_RS26725	3.97316	0	2	0	2	2	2	BO221_RS26725	BO221_26220	PAS domain S-box protein	WP_073563360.1	CACCCCCGGGGCAGCGCTACCGAGAAGGTGGCCCCCTGCCCCGGCGCGCTCTCCACGTGGAGGGTGCCCCGCATGGCGGTGACGATCTCCCGCGAAATCCACAGCCCCAGCCCCAGCCCTCCGTAGTGCCGGTCGCTCACCGCGCGCTCGAAGCGCTCGAAGATGCGCGCCTGGACGGCGGGCTCGATGCCGATGCCCTCGTCGCGCACCCGCAGGAGGACCCGCTCGCCCGAGGTGCTCAACGCCACCTCCACCGGCTGGCCCGCGCCATACTTGAGGGCATTGGAGAGCAGGTTGCTCAACACCTGCTCCAGGCGCAGCCGGTCCCACCGCGACACCACCGGCCCGGGCACCCGCACGTGCAGGATGCAGCCCGCGCGCTCGGCCTCGGGGCGGAAA…
BO221_RS26730	0.003	0.003	0.013	0.016	0.011	0.003	Z-000286	BO221_RS26730	gene	D:\assemblies\040519CStranscriptome-131189281\archangiumVsGCF_RNA-Seq\ArchangiumspCbG35MeJA1_S47_L001_001.assembly\ArchangiumspCbG35MeJA1_S47_L001_001-4.template-seq	563765	NZ_MPOI01000009.1	-	4116	107804..103689	16000	BO221_RS26730	1.72391	0	0	2	2	2	0	BO221_RS26730	BO221_26225	hypothetical protein	WP_073563361.1	CAAGGTGCGGCCGGAAGCCGCCCCGGCGCCACCAGGGGTCCGCCCGGCTGGAGCGCATCCAGCAGGGCCCTCGCTTCCTGGAGGTAGGCGGAGTCACCGCCCGCTTCGAAGCGGGTGATGGCCCGTGACAGCAGGCGCCACGCGGCCCTCGTCCGCCCCAGGTCCCGCTGCTGACGGCACAGGCTCACCATCGCCTGCAGCTCGAAGAGCCCCGCTCCCTGCTCGCGGGCAATCGCGAGGGCACGGAGGAAGCATCGCCGCGCGTCCGCTTCCCTTCCCAGACGCCGCAGGCACTCGCCCCGGAACTGGTGCAACCTGGCATCGGCGATGTGCTCCCCGTACTCCGCGCCGTGGAGCAGCCCCTGCTCCACCGCCACCCGGGCCTCCCGGAACCGCCCC…
BO221_RS26735	0.553	1.602	1.234	1.173	0.528	1.389	Z-000287	BO221_RS26735	gene	D:\assemblies\040519CStranscriptome-131189281\archangiumVsGCF_RNA-Seq\ArchangiumspCbG35MeJA1_S47_L001_001.assembly\ArchangiumspCbG35MeJA1_S47_L001_001-4.template-seq	563765	NZ_MPOI01000009.1	+	1278	108133..109410	16200	BO221_RS26735	0.923078	29	66	58	46	30	74	BO221_RS26735	BO221_26230	NAD(P)	WP_083681400.1	TGAGCGATGTCGTGAGTGGGCACGTCAGCAAGCAACCGATGGAGATGCCGGTGGCCCGGGTTCCGGGAGCCGAGCGGTACCGGGTCCTCATCATCGGAGGGGGCACGGCGGGCATCAGCGTGGCGGCGCGGCTGGCGCACGCGGGGCAGAAGGACGTGGCCATCCTCGAGCCGAGTGCGCACCACTATTACCAGCCGCTCTGGACGCTGGTGGGCGCGGGCGAGGCGCGCGTGGAGGACACCATCCGCGACGAGGCCCGCCTCATCCCCCGGGGCGTGAAGTGGATTCAAGACTGGGCGGAGGAGGTGGACCCGGTCGCGAAGACGGTGAGCACGCGGAGCGGCAAGCACATCGGCTACGACTTCCTCGTGGTGGCACCCGGCATCCAGCTCGACTGGG…
BO221_RS26740	0.037	0.357	0.167	0.15	0.155	0.276	Z-000288	BO221_RS26740	gene	D:\assemblies\040519CStranscriptome-131189281\archangiumVsGCF_RNA-Seq\ArchangiumspCbG35MeJA1_S47_L001_001.assembly\ArchangiumspCbG35MeJA1_S47_L001_001-4.template-seq	563765	NZ_MPOI01000009.1	+	1305	109538..110842	16400	BO221_RS26740	1.42369	2	15	8	6	9	15	BO221_RS26740	BO221_26235	AAA family ATPase	WP_073563710.1	TGCCAACCACCGGCTCCCCGTTGTTGCTGCCCGCCCTGGAGGCACTGGCGGGGGCCGTGCTGCTCGTCGACCCTCAGCAGCGGGTGACGGCGGCCACGCCCGAGGCGGAGGAGCGCCTGGGCCCCGCCACCGTCCGCCCGGGCACACCGCTGGCGGAAGCGCTCTCCGTGTCCGAGGGAGCGAGAGGACTCGAGGCGCTGCTCTCCCATGGGCGCCAGGTGGAGGCCCGGTCGCGGACGCCGGGAGCCGTGCGGGTGATGCGGGTGAGGGCCGTGCCCGTGGAGCAGGGATCGAAGCGGCTCGGGTGGGTGGTGCTGCTCGGCGCGGAGGCGGAGACCGAGGGGAACCGGGGAGACGCCGAGGAGACGTTCCACGGCATGTGGACGCGGAACCCGGGGA…
BO221_RS26745	0.207	0.44	0.386	0.37	0.51	0.306	Z-000289	BO221_RS26745	gene	D:\assemblies\040519CStranscriptome-131189281\archangiumVsGCF_RNA-Seq\ArchangiumspCbG35MeJA1_S47_L001_001.assembly\ArchangiumspCbG35MeJA1_S47_L001_001-4.template-seq	563765	NZ_MPOI01000009.1	+	705	110966..111670	16600	BO221_RS26745	1.17966	6	10	10	8	16	9	BO221_RS26745	BO221_26240	MBL fold metallo-hydrolase	WP_073563362.1	TGCTCTTCCGCCAGCTCTTCGACCAGGAAACGTGGACGTACACCTACCTCATCGCCGATGAGACGACGGGCGAGGCGGCGCTCGTGGACCCGGTGCTCGAGCAGGTGGAGAGGGAGCTCCAACTGGTGAAGGAGCTGGGCCTGAAGCTGGTGCTGGTGCTGGAGACGCACATCCACGCGGACCACGTCACGGGAGCGGGGCGGCTGAGGGAGCTGACGGGAGCGCGGGTGGCGGCGAGCGCGGCGGGAGCGCCGTGCGTGGACCGGCCGGTGAAGGATGGCGAGGAGCTGGCACTGGGCGGGCTGAGCATCCAGGTGCTCGCTACGCCGGGACACACGGATGACAGCGTGAGCTTCCGGGTGGGCAACAAGCTCTTCACGGGTGACGCACTGCTCATCC…
BO221_RS26750	0.157	0.699	0.35	0.262	0.217	0.155	Z-000290	BO221_RS26750	gene	D:\assemblies\040519CStranscriptome-131189281\archangiumVsGCF_RNA-Seq\ArchangiumspCbG35MeJA1_S47_L001_001.assembly\ArchangiumspCbG35MeJA1_S47_L001_001-4.template-seq	563765	NZ_MPOI01000009.1	+	621	111695..112315	16800	BO221_RS26750	0.611823	4	14	8	5	6	4	BO221_RS26750	BO221_26245	rhodanese-like domain-containing protein	WP_073563363.1	TGAGCGCACTGTACGAGAAGGGTACGCCGCACGCGGAGGGCTACCGGGACGTGGACGTGAGCGCGGTGGCCGGGGAGCAGAACGAGGTGCGGCTGGTGGACGTGCGCGAGCCCCCGGAGTTCGACGGACTGCTCGGGCACATCCTGGGGGCGAAGCTCGTGCCGCTGAGCACGGTGGAGCAGGCGGCCGGGAGATGGCCCCGTGACGTGGAGCTGGTGATGGTGTGCCGTTCCGGGGCGCGCTCGGGCCGGGCCGCGGCACAGCTCATGCGCCAGGGTTTCCAGCGGGTGATGAACCTGCGCGGGGGGATGCTCGCGTGGAACGAGGCGGGGCTGCCGGTGGTGCGCGCGGAGCACCCGCCCGAGCTCCAGGTAGCGGACGTGCTCGACACGCTGCTCG…
BO221_RS26755	0.082	0.278	0.092	0.732	0.151	0.485	Z-000291	BO221_RS26755	gene	D:\assemblies\040519CStranscriptome-131189281\archangiumVsGCF_RNA-Seq\ArchangiumspCbG35MeJA1_S47_L001_001.assembly\ArchangiumspCbG35MeJA1_S47_L001_001-4.template-seq	563765	NZ_MPOI01000009.1	+	891	112312..113202	17000	BO221_RS26755	2.94916	3	8	3	20	6	18	BO221_RS26755	BO221_26250	sulfite exporter TauE	WP_073563364.1	TGATGATGCTCGGGATCGCCGCCTCGCTGCTCATCGGGGTCACACTGGGGCTGCTGGGCGGCGGCGGCTCCATCCTCACCGTGCCCCTGCTGGTCTACGTCCTCGGCGTCGAGCCGAAGACGGCCATCGCCATGTCCCTGCTGGTGGTGGGCCTCACCAGCGCCTCGGCCGTGGTGGTGCACGCGCGGGCCGGACGGGTGCACTGGCGCACGGCCCTCATCTTCGGAGCCGGAGGCATGTCCGGCGCGTTCCTCGGCGGGAGGCTGGCGCAGTGGGCTCCTCCGGGGCGGCTGATGCTGCTCTTCTCCGCCATCATGGTGGCCGCCGCCGTGGCCATGCTGCGGCGCAAGGAGGCGCCCAACGAACCGGGTGACTCAGAGCAGGCGCCGGTGCTGCTGC…
BO221_RS26760	0.073	0.523	0.135	0.42	0.134	0.571	Z-000292	BO221_RS26760	gene	D:\assemblies\040519CStranscriptome-131189281\archangiumVsGCF_RNA-Seq\ArchangiumspCbG35MeJA1_S47_L001_001.assembly\ArchangiumspCbG35MeJA1_S47_L001_001-4.template-seq	563765	NZ_MPOI01000009.1	-	1008	114232..113225	17200	BO221_RS26760	1.84465	3	17	5	13	6	24	BO221_RS26760	BO221_26255	transposase	WP_073563365.1	TACTGTGCGCGGTCGTCCAACACGTCGGAGAGGGCGGTCGCGTTCAGGGCTCGATCGAACCAGCGGTCGAGGGTCACCACGTCCGTGCAGTCGAGGATGCGCTGACGGGCTGTCTCGTCGACGTGCACACCGCGTGCGGCAAGAATCCGCAGGATTGCTCCACTCAGCCCCTGTTGCAACCCCTTGGCCAGCCCCTTCTGGACTCCCCGCTCGATCATCTCCTCGGCCCAGCTGCCCATCAACTCCTCCGCGCGCTGCTCATCCAGCACCGAATGTAACACCCGCCTCGCCGCCGTGTGGACAGCCGCATCCTTCTCCACCCACAGCAGGTAACGGATGATCACCACCAGATGTTCGGCTCCCCCGGTGTCCTCGTACACCTGCGCGAAGAGCGCCACC…
BO221_RS26765	0.153	0.254	0.393	0.123	0.212	0.407	Z-000293	BO221_RS26765	gene	D:\assemblies\040519CStranscriptome-131189281\archangiumVsGCF_RNA-Seq\ArchangiumspCbG35MeJA1_S47_L001_001.assembly\ArchangiumspCbG35MeJA1_S47_L001_001-4.template-seq	563765	NZ_MPOI01000009.1	-	1590	115930..114341	17400	BO221_RS26765	0.885733	10	13	23	6	15	27	BO221_RS26765	BO221_26260	methyl-accepting chemotaxis protein	WP_073563366.1	TACACGCGGAAGCTCGTGGCCACCTGCTTCAGCCGCGCGAGCGTCGCGTTCATCCGCATCACCGACTCCTCGGCGTTCATCGTGGACTCCACCACGTCGCCCATCATCTGCGACAGCGTCGTCATCACGTTGGTCATCTGCGCGATGCCCGCGTTCTGCTGCGTCACCGAGGCGACGATCTGCTTCGCCGCCTGGCTGCTCTCGTGCACCACCGTGGTGATTTCCTTCAGCCGGTCCGCGGACGTCATCACCTGGACGATTCCCGCCTCCATCTGCTGGCTGTCCTGCTCCGCGATGGACACCGCCCGGCGGATGGCCTGGTTGATCTCCAGCAATATCTTCCCGATGCGCTGCGTGCTCTGCACCGACTGACCGCTCAGCGCCCGCATCTCCCGCGCC…
BO221_RS26770	0.022	0.385	0.386	0.116	0.319	0.425	Z-000294	BO221_RS26770	gene	D:\assemblies\040519CStranscriptome-131189281\archangiumVsGCF_RNA-Seq\ArchangiumspCbG35MeJA1_S47_L001_001.assembly\ArchangiumspCbG35MeJA1_S47_L001_001-4.template-seq	563765	NZ_MPOI01000009.1	-	1128	117307..116180	17600	BO221_RS26770	1.69686	1	14	16	4	16	20	BO221_RS26770	BO221_26265	hypothetical protein	WP_083681401.1	TACGTGGGCAGGTCCATGCGGCGCACGCCCTCGATGGAGAGGACGAAGTCCGCGCCGAAGGCCTGGGCCGGGGTGAAGGCGCCCCGCCGCGCTCCGGCCAGCACCTCCTCCACCGCGCGCACCGTGGCACGGGCAGTGAAGGCGTAGGCCTCGGGCGTCTCCAGCACCGCCTCCGCCCGCCGCCCGTCCGGCGCGCGCGCTCCGGCCCACACCTGGGAGCGGCCCCGCTGACGCAATGTTTCATCCGGCCCCTGGACGCGCGCCTCCACCAGCTTCGCCAGTTGCTCGCGCACGGCCTCCACCGCCACCACCCGCCGGAGCACGGGGAAGGTGAAGCGCAGGGCGTGGGCCACGGCCGCCGGCTGGGCCATATAGGTGGTGATGTTGGGAATGGCGGTG…
BO221_RS26775	0.395	2.511	0.807	1.716	0.485	2.395	Z-000295	BO221_RS26775	gene	D:\assemblies\040519CStranscriptome-131189281\archangiumVsGCF_RNA-Seq\ArchangiumspCbG35MeJA1_S47_L001_001.assembly\ArchangiumspCbG35MeJA1_S47_L001_001-4.template-seq	563765	NZ_MPOI01000009.1	+	741	117341..118081	17800	BO221_RS26775	1.35585	12	60	22	39	16	74	BO221_RS26775	BO221_26270	N-acetyltransferase	WP_073563368.1	TGAGTGAGACGAAACCCGCCTCGCGCAAGAAGAAGGACACGCTCGAGGTGCGCGTGCGGCGCATCCACCGGAGGGATTTGAACCGGGCCTGGGAATTCCTCAAGCTCGTCTTCCGGGATGTCAACCGCGAGACGGTGGAGTACCAGCGGCCCCGCTCCAAACGGCGCTTCCTCGAGGTGTACTCCTCGGAGTGGATAGAACAGCTCGTCTACGAGGTGGACGGGGAGATCGTCGGCTACTCCGAGTGCGCCTTCGAGGCCACGGGGGACGACAACTGGGTGAACCCGCGCTGGTTCGAGAAGCGGGGCATGCGGCCGCTCTTCGTCGAGGAGCTGGCGGTGCACCCGGACTACCAGGGACGGGGCGTGGGCAGCTTCATCATGGAGCAGTTGCAGCACC…
BO221_RS26780	0.542	1.182	0.388	0.569	0.5	0.647	Z-000296	BO221_RS26780	gene	D:\assemblies\040519CStranscriptome-131189281\archangiumVsGCF_RNA-Seq\ArchangiumspCbG35MeJA1_S47_L001_001.assembly\ArchangiumspCbG35MeJA1_S47_L001_001-4.template-seq	563765	NZ_MPOI01000009.1	-	630	118727..118098	18000	BO221_RS26780	0.904594	14	24	9	11	14	17	BO221_RS26780	BO221_26275	DUF3575 domain-containing protein	WP_073563369.1	CAGAAGGCCCAGCCCACACCGAGCGTCATGCGCGGGGAGAGGGACCAGTTGCGGATGTTGTTCATGCTGGAGCTCACCGTGCTCGGCTCACCAAAGATGGTGTTGAGGCTGGAGAGCGCTGACAGTCCCGCGCCCACCTGGAAGGTCAATCCCGGAGCCAGGATGGCGGTGTAGCCCACACGAACGCTCCCCCCGTACTGCACCGTGCGGGATCTCGAATCCACGGTCACCAGCGCCACCTCTCCCGACGAGCCGAGCCCCGTGAGGTACTCGGTCCGGGTGGTCCAATGGTACGTGCCCAGCTCCAGATGGGGCCCCACCCAGAATCCCTCGGGGGCACGGCCGGTCAGATAGAAGTGCACGCCCGGATCCACCCCCACGCCCCACGTCTGGCCGGAG…
BO221_RS26790	0.003	0.139	0.365	0.003	0.003	0.003	Z-000297	BO221_RS26790	gene	D:\assemblies\040519CStranscriptome-131189281\archangiumVsGCF_RNA-Seq\ArchangiumspCbG35MeJA1_S47_L001_001.assembly\ArchangiumspCbG35MeJA1_S47_L001_001-4.template-seq	563765	NZ_MPOI01000009.1	+	447	120629..121075	18400	BO221_RS26790	0.050526	0	2	6	0	0	0	BO221_RS26790	BO221_26285	helix-turn-helix domain-containing protein	WP_073563370.1	TGTTGGACCCGAAAAATCCGGTCTCCGCTTCCGAGCAGGCCCTGGCCGAGGTCATCGAACTGGCCCGAGTCATGGAGGACAAACGAACACAGCGGCCCAGGCTCGTCGGCCCCAAAGGCGAGACCCTCGAGTTGCCCGAACCCGTCTTCCACCTGCTCCGGCAGGTCGTCACGGTGCTGGCTCGGGGAGACGCCGTGACCGTGGTCCCGGTTCACAAGGAACTCACCTCACAACAGGCCGCGGATCTGCTCAACGTCTCCCGCCAATACCTTGTCCGCCTCCTGGATGAAGGGGCCATCCCCTACACGAAGACCGGAAAGCACCGGCGCATCCGCATCAATGACCTGCTGGCGTACAAGGAGAAGCGCGACGCTCAACGAGAAGCGGACCTGGATGAGT…
BO221_RS26795	0.087	0.332	0.097	0.003	0.08	0.128	Z-000298	BO221_RS26795	gene	D:\assemblies\040519CStranscriptome-131189281\archangiumVsGCF_RNA-Seq\ArchangiumspCbG35MeJA1_S47_L001_001.assembly\ArchangiumspCbG35MeJA1_S47_L001_001-4.template-seq	563765	NZ_MPOI01000009.1	+	561	121112..121672	18600	BO221_RS26795	0.211069	2	6	2	0	2	3	BO221_RS26795	BO221_26290	PIN domain-containing protein	WP_073563371.1	TGCTCACGTCAACCTTCAAGAGCGTCCTCGATGCCTGCGTGCTCTTCCCCTTCTCTCTGCGGGACACCTTGTTGAGAGCTGCGCATGCAGGGCACTACCAGCCCTACTGGAGCGCGCAAATCCTCGAGGAGATGCGCCGTAACCTGGTGTCGACGGCGACCACGACAGAGGAGCGCGCCCGCTCCCTCATCGCTCAGATGCAAAAAGCCTTTCCCAATGCACTGGTGACCGGTCACGAGTCATTGGTGCCAGACCTGCGCAACCATGAAGGAGATCGCCATGTCGTTGCCGTAGCCCTCCACGCACATGCGCAGGTCATCGTGACGAGCAACCTGAAACACTTCCGGGCGAAGGACCTGCCTCGCGGCATCGAGGCACAACACCCAGACGAATTTCTCG…
BO221_RS26800	0.052	0.003	0.003	0.07	0.073	0.052	Z-000299	BO221_RS26800	gene	D:\assemblies\040519CStranscriptome-131189281\archangiumVsGCF_RNA-Seq\ArchangiumspCbG35MeJA1_S47_L001_001.assembly\ArchangiumspCbG35MeJA1_S47_L001_001-4.template-seq	563765	NZ_MPOI01000009.1	-	1860	123533..121674	18800	BO221_RS26800	9.14849	4	0	0	4	6	4	BO221_RS26800	BO221_26295	HAMP domain-containing protein	WP_073563372.1	CAGCGCTCGGGCGTCGGAGCGGACCCCTCCACTCCCCCAATCCGCGGCAGGGTGAACCAGAAGGTGCTCCCCACTGCCGGCTGACTGGAGAGCCCCATCTCTCCCCCATGCGCCTGGACGATCTCCTGCGCGATGGACAGCCCCAGCCCCGCGCCTCCGGTGCTCGCTCCGGGGACCCGGTAGAACTTCTCGAAGATGCGCTGCTGGTGCTCCGGTGCGATGCCCTCGCCCGTGTCCGCTACCTCGAAACGCACCCGCGCCCCCTCCTGCCGCGCCCGCGCCACCACCTCGCCTCCCCGGGAGGTGTGCCTCACGGCGTTGGCCACCAGGTTGGAGAGCACCAACTGCAACCGCTCCGGATCCGCCTCCACCCGCTCCAGCCCCGGCTCCTGCTCCAGG…
BO221_RS26810	0.003	0.003	0.003	0.175	0.121	0.003	Z-000300	BO221_RS26810	gene	D:\assemblies\040519CStranscriptome-131189281\archangiumVsGCF_RNA-Seq\ArchangiumspCbG35MeJA1_S47_L001_001.assembly\ArchangiumspCbG35MeJA1_S47_L001_001-4.template-seq	563765	NZ_MPOI01000009.1	-	372	125059..124688	19200	BO221_RS26810	14.8004	0	0	0	2	2	0	BO221_RS26810	BO221_26305	potassium-transporting ATPase subunit C	WP_073563373.1	CACGGTGCCTCTGCCGTCGTGCCCACGCTCTCGCCGAACCGCCGGTCCAATGCCAGGTTGAGCTGTAACACGTTCACCCGCGGCTCACCGAGCACGCCCAGCGTGCGGCCCTCGGTGTGCGCGTCCACCACGGCCAGGATGCGCTCGGGAGTCACATGGCGGGCGCGGGCCACACGGGGCACCTGCCAGCGCACGGCCTCGGGGGACAGGTGCGGATCCAGTCCCGAGCCCGAGGTGGTGACGAGCGAGCCGTTGGCTTCCTCGTGGAAGAGAGCATGGGACAGTCCGGTGACGGCCAGCGGGTAGAGCACGCCGGTGAGCACCAGGGTGACGAGCGCGGCGCGCAGACCGATGAGGAGTGTGGAAAGCAT
BO221_RS26820	0.003	0.003	0.003	0.003	0.003	0.003	Z-000301	BO221_RS26820	gene	D:\assemblies\040519CStranscriptome-131189281\archangiumVsGCF_RNA-Seq\ArchangiumspCbG35MeJA1_S47_L001_001.assembly\ArchangiumspCbG35MeJA1_S47_L001_001-4.template-seq	563765	NZ_MPOI01000009.1	-	90	126226..126137	19600	BO221_RS26820	1	0	0	0	0	0	0	BO221_RS26820	BO221_26310	K(+)-transporting ATPase subunit F	WP_073563374.1	TAGAAGCGCTCCGGCCGGAGCAGCGCGTAGACGAGGTAGACGGTGACCAGCACCGCGAGCGCGGCGCCGGAGACGTATTCGAAGGTCAT
BO221_RS52790	0.003	0.178	0.003	0.187	0.129	0.207	Z-000302	BO221_RS52790	gene	D:\assemblies\040519CStranscriptome-131189281\archangiumVsGCF_RNA-Seq\ArchangiumspCbG35MeJA1_S47_L001_001.assembly\ArchangiumspCbG35MeJA1_S47_L001_001-4.template-seq	563765	NZ_MPOI01000009.1	-	348	126587..126240	19800	BO221_RS52790	16.2582	0	2	0	2	2	3	BO221_RS52790	BO221_26315	hypothetical protein	WP_083681402.1	CAGAGGCGCTCGCAGCCGTGGGTGCAGGCCCACGCGAGTGCGAAGAAACCGGCGGTGCCGATTCCCACCAGCACCCGGAAGCCCACCGGCGCCGGCTCCAGGCTCACGCCCAGGCTGGCGAGGTTGAGGGTGAGCTCGTTGTCGCGTTTGCCCGTGGTGCCAGTGCCGGGGATGAAGCTGACACCGCCGGCCGGCCGGTTGAAGTTGTAGCCGTAATAGACGCCGACCCCGCCCTCCACCTTCAGCCGGGAGACGAGCGTCTCGAGCGCGGAGGGCGGCGGAGGTTCGGGCTCGGACTGGCCGAGCAGCAGGGAGGGCAGCAGACACGGAAGCACGGCGAAGGACAT
BO221_RS26830	0.625	2.692	2.842	3.15	0.931	3.17	Z-000303	BO221_RS26830	gene	D:\assemblies\040519CStranscriptome-131189281\archangiumVsGCF_RNA-Seq\ArchangiumspCbG35MeJA1_S47_L001_001.assembly\ArchangiumspCbG35MeJA1_S47_L001_001-4.template-seq	563765	NZ_MPOI01000009.1	-	507	127256..126750	20000	BO221_RS26830	1.24814	13	44	53	49	21	67	BO221_RS26830	BO221_26320	hypothetical protein	WP_073563375.1	CAGAGGGCGCTGGCGTGTGTGCTGGCGTCGGGGCGGGCCTGGCTGGCCAGGTAGGCGTCCTCGGCCCGCACCAGGAGCTCGCGGATGGCGGGGGCGGTGCGCGCCTCCACCAGGGCCTGCCGCAACCGGGCATCCCGCATCAGCGCCGCGATGCGCGCCAGCACGCTCAGGTGCGTCCCCGGCGCGTGCGTCGGCGAGGCGAGCGTCACGAAGAGCCTCACCAGCCTCCCGTCCCGGGCCCCGAAGTCCACCCCCTCGCGGTCCACGGCGACACACGCCGCCATCTTCCGCAGCTTCTCGGAGCGGCAGTGGGGAATGGCCACCCCCTCGCCAATGGCCGTGCTGGAGATGCGCTCCCGCGCCACCAGCTGCTCCTCCAGTTGCTTCTGGGGCGCTTGG…
BO221_RS26835	0.2	0.212	0.149	0.223	0.061	0.131	Z-000304	BO221_RS26835	gene	D:\assemblies\040519CStranscriptome-131189281\archangiumVsGCF_RNA-Seq\ArchangiumspCbG35MeJA1_S47_L001_001.assembly\ArchangiumspCbG35MeJA1_S47_L001_001-4.template-seq	563765	NZ_MPOI01000009.1	-	732	128212..127481	20200	BO221_RS26835	0.658088	6	5	4	5	2	4	BO221_RS26835	BO221_26325	hypothetical protein	WP_073563376.1	TACGTTCCCGGCGCGGGATCCCATCCGTAGAAGCGCTTCAACTCCGCGTAAAGCTCCGGCGTCTTCTCGCGCATCTGCCGGGGCTTCTCGAAGAAGGACTCGGTGGCCACGGCGAAGAACTCGGCCTCGTTCAGGCTTCCGTACTCGTCGAGCACCTGACTCTCGGCGGGCCGGCCCTGGCGCAGCTTGTGGAAGTGCTCGCCCATCACCGAGGCCCAGGCCCGGTAGTGCGAGTACTGGCGCAGTTGCGGCGTGCCGTCGAAGGCGCCGTCCTCCCGGTCCAGCACGTGGGCGAACTCGTGCGTGGCCGTGGAGTGCCCGTCCCGGGGGTCCGCCAGCCCCGCCAGCACCGACTGCCACGAGAGGATGACGGTGCCCCAGTTCTTCGCCTCGCCGAGC…
BO221_RS26840	0.138	0.587	0.257	0.494	0.213	0.454	Z-000305	BO221_RS26840	gene	D:\assemblies\040519CStranscriptome-131189281\archangiumVsGCF_RNA-Seq\ArchangiumspCbG35MeJA1_S47_L001_001.assembly\ArchangiumspCbG35MeJA1_S47_L001_001-4.template-seq	563765	NZ_MPOI01000009.1	-	528	128795..128268	20400	BO221_RS26840	1.31618	3	10	5	8	5	10	BO221_RS26840	BO221_26330	hypothetical protein	WP_073563377.1	CAGCGCACCAGCGCGAGCCGGCGCACGGTGGGCGGAGGCCGGAGCCCGGGCTGCTCGAGCACCTCGCCGAGGGCCTCCACCAGCCGGGCGAAGAGCTGATGATCCTGGCAGCGCAGCACCTGGCGCTCGCCGTCCGCGGTGCGCACCGTCAGCCAGTAGGTGTCCGCCGCCACCACCAGCCGGACGATGGAGGCGAAGACGAGCACCGTGGCCACCACCAGCGCGGCCGTCACCCGGAACGAGCTCGGCTGCAACATCAGCGAGGGCACCACCAGCGCCGCCGCCGCGCCCACCAGCAGCGGGAGCTTGAGGCCCGGAGCCTCGTGCCGCGTGCGGAAGCCCCTCAGCTCCTCCAGCCGCCACGAGCCTCCCGCGGCCTCCAGGCGTTCACTGGTGAGC…
BO221_RS26850	0.587	0.929	0.727	0.915	0.385	1.489	Z-000306	BO221_RS26850	gene	D:\assemblies\040519CStranscriptome-131189281\archangiumVsGCF_RNA-Seq\ArchangiumspCbG35MeJA1_S47_L001_001.assembly\ArchangiumspCbG35MeJA1_S47_L001_001-4.template-seq	563765	NZ_MPOI01000009.1	-	1869	131333..129465	20800	BO221_RS26850	1.09757	45	56	50	52	32	116	BO221_RS26850	BO221_26340	right-handed parallel beta-helix repeat-containing protein	WP_083681403.1	CATTGGATGGCCTGCACCTGGGAGGCCGTGGTCAGGGTCCCGCCGGATACTTCCACCGTCACCGCGCCGGGCTGCGAGGACTTGAAATAGAAGGCCGCCTCCGCGTGCCCCTTCGAGAGGTCCACGGTGGTGAGGGGGGCCCCGGAGCAGTCCGGCTCCGCGTGGAAGGTGACGCCGGGCGCCGCCGGGCCCAAGGCCTTCAGGGAGAACGCCTCCTCCGAGGGTACGAGGTTGCCGTCCTTGTCCTGACTCTGCACGGTGACCCTGCCCGAGCAGGCGCCGGCCGCGATGTCATACGCGGACGTGAGGAACGCGAGCTTCGACGCCGCATGGAAGGTGTACACGGCGACGTCGAAGGTGCCATCGGGCACCGTGGCCGGATCGTACCCCTCCCCGGAG…
BO221_RS26855	0.751	1.195	0.105	0.974	0.433	0.878	Z-000307	BO221_RS26855	gene	D:\assemblies\040519CStranscriptome-131189281\archangiumVsGCF_RNA-Seq\ArchangiumspCbG35MeJA1_S47_L001_001.assembly\ArchangiumspCbG35MeJA1_S47_L001_001-4.template-seq	563765	NZ_MPOI01000009.1	-	519	131739..131221	21000	BO221_RS26855	1.579	16	20	2	15	10	19	BO221_RS26855	BO221_26345	hypothetical protein	WP_073563380.1	CAGCGGGGACGAGTGACCAGCTCTGAACGCCCGATGGGGTCGATTCCCCTGTCCAGAAGCCGTTTCGCGGCCAGCACGGACACGCAGTCATCCGTGCTGTGGATGTCGCCATAGAAGGTGAGCAACGTGGCGGGCTCCACCAAACGCACGCCGCCCACCTCCACCGAGGGCACGTGCCTCACGAAGACATCCAGGATGACCTTGGCGTCCCCGACGTACTTCGCGTAGCGGTAGAAGTGCGTGGAGGTGGCGTCGAAGCGGCTCCAGATGCGGTGGAAGCCCCGGTCCGTGAGCAGTTGCACGAGCTCGGGGAAGCGCCCGGGCTCCACGAAGAGGTCCACGTCCTTGTGGTCGTGGAAGATCTTCAGCTCCTCGTGGGGCGGAGCCATGAAGTGCCAG…
BO221_RS26860	0.111	0.088	0.003	0.148	0.09	0.191	Z-000308	BO221_RS26860	gene	D:\assemblies\040519CStranscriptome-131189281\archangiumVsGCF_RNA-Seq\ArchangiumspCbG35MeJA1_S47_L001_001.assembly\ArchangiumspCbG35MeJA1_S47_L001_001-4.template-seq	563765	NZ_MPOI01000009.1	+	1758	131807..133564	21200	BO221_RS26860	4.66327	8	5	0	8	7	14	BO221_RS26860	BO221_26350	hypothetical protein	WP_073563381.1	TGGAGAACATGGACACTCCCTCCCGGGGCCGGTGGCTCGCCTTCCCGCGCATCCTCTGGCTCTCGCTGCTCGCCGCGCTGGTGCTCACCCTGCCCACCGTCTGGCTCGGCTTCATCAGCGACGACTTCATCCACCTGCTCATCCTCGAGGGCTTCCCCTCTCCGGCGAGCCCCTGGGACCTGTTCCGCTTCGCGAATGGAGACCCCGCCAGCACCCGGCCGCTGATGGACGAGGGCCCCTACCCCTGGTGGACGCTGCCCGAGCTGAAGCTCACCTTCTGGCGGCCCCTGTCGAGCGCACTCGCGGTGATGGACCACACGCTCTTCGGCCGCAACGCCGTGGGCTACCACCTCCACTCGCTGGCCTGGTACCTGGGCATCGTGGCGCTCTACGGCGCGC…
BO221_RS26865	1.788	3.01	1.692	2.608	1.299	2.754	Z-000309	BO221_RS26865	gene	D:\assemblies\040519CStranscriptome-131189281\archangiumVsGCF_RNA-Seq\ArchangiumspCbG35MeJA1_S47_L001_001.assembly\ArchangiumspCbG35MeJA1_S47_L001_001-4.template-seq	563765	NZ_MPOI01000009.1	-	1350	134959..133610	21400	BO221_RS26865	1.0082	99	131	84	108	78	155	BO221_RS26865	BO221_26355	VCBS repeat-containing protein	WP_073563382.1	TACCGGCAGATGCCCCACAGCATCTGGATGCCGTTACGGGTGAGGACGGCCAGGTCCACCTGGCTGTCGCCGTCGAAGTCCGACGCGCTCAGTCCCTGGAGCCCCACGTCCTGGGGCCACGCGGTGAGCGCCACGTGCGACGAGAAGGAGCCTCCCGACTGGCCCAGCAACAGGCCCACCTGGTTGCCCGTGGCACTCGTCACCAGGATGTCCTGCACGAAGTCCCGGTTCACGTCCGCCAGCGCCACCCGCGACGGCGCCTTCACCGTGGGATAGGCCACCGCATCATAGAAACGGCCATTGCCCTGGCCCCGCAGCACGAGCACCTGGTTGCGGCTCGCGTCGGCGACGATCAGGTCCATCGACGTATCCGTGTCGAGCTGCGCCGCCACGAGGCCC…
BO221_RS26870	0.083	0.147	0.074	0.133	0.091	0.236	Z-000310	BO221_RS26870	gene	D:\assemblies\040519CStranscriptome-131189281\archangiumVsGCF_RNA-Seq\ArchangiumspCbG35MeJA1_S47_L001_001.assembly\ArchangiumspCbG35MeJA1_S47_L001_001-4.template-seq	563765	NZ_MPOI01000009.1	-	2949	138127..135179	21600	BO221_RS26870	1.47177	10	14	8	12	12	29	BO221_RS26870	BO221_26360	hypothetical protein	WP_073563383.1	CAGGGCATCTGGACGAGCCGGGCCTGCACGCGCTCGGAGTTCGTGCCCGCCGTGAACTGGGAACTCACATAGACGGCGAGCGAGCTCTGCCCGCCCATGGACACCAGCACGGGCGCGGACTCCGCATCGGGCCCCGCGGCGATGGCGAAGCCCAGGGTGTCCACCAGCACGCCCGTGGCATCCACCCGCGCTCCGTAGATGTCGGAAAGGCCCGTGCCCGCCCGGTAGTCCTGCCACGCCACCACGAAGGTGTCGCCGTCATAGACCGCCGTGGGGTGCTCCCTCCGGAGCGCCTGGCTGGTGCCGTGGGAGATGAGAATGCCACTCGTGTCGAGCACCGCGCCCGTGCTGTCCAGCCGCGCCCCGTAGATGTCCACGGGGCCCGAGCGCCAGTCCTCC…
BO221_RS26875	0.003	0.003	0.003	0.003	0.003	0.173	Z-000311	BO221_RS26875	gene	D:\assemblies\040519CStranscriptome-131189281\archangiumVsGCF_RNA-Seq\ArchangiumspCbG35MeJA1_S47_L001_001.assembly\ArchangiumspCbG35MeJA1_S47_L001_001-4.template-seq	563765	NZ_MPOI01000009.1	+	834	138590..139423	21800	BO221_RS26875	4.0719	0	0	0	0	0	6	BO221_RS26875	BO221_26365	hypothetical protein	WP_073563384.1	TGCATCGCTTCAAGAGCTCGTGCTGGGTTGCCCTGGTGGCCCTGGCGCTCCCCCTCTCGCAGAGCCAGGCACAGCAGTGTGTGGAGTCGGACGGGCTGAACGTCTGTGCCATCGGCAAGGCCCAGCTGAAGCAGCTCGATGAGTCCAAGCTCGAGCTCAGCAACCTCGGAGACGAGGGGACGGATGGTGCCGCCATCTCGCTCGGACAGGCCACGAAGTGGACCGCCTCGTTCGTGCCCCTTTCCACGGAGGACTCCCAGCGGACCACGTTCACGGCCGTGTCGGATGGAGCCAAGATCAGCACCGCCACCTCCAGGAGGGAGGGAGATGGCCGCGCGATCTCCGCCACCTTCACGGGCTCGGGAGCGGACAGCACCTACACGGTCCGGGTCTATCTCC…
BO221_RS26880	0.003	0.003	0.04	0.119	0.003	0.07	Z-000312	BO221_RS26880	gene	D:\assemblies\040519CStranscriptome-131189281\archangiumVsGCF_RNA-Seq\ArchangiumspCbG35MeJA1_S47_L001_001.assembly\ArchangiumspCbG35MeJA1_S47_L001_001-4.template-seq	563765	NZ_MPOI01000009.1	+	1368	139521..140888	22000	BO221_RS26880	4.34865	0	0	2	5	0	4	BO221_RS26880	BO221_26370	thiol oxidoreductase	WP_073563385.1	TGATGAAAGCCTGGTGGTGCCTGACCGTCGTCCTGGCCGCGGGTCCTCAAGAAGCGCCGAGCGCGCCGCCTCCCTCCACCCCGGGAGAGGAACTGTCGGGGGGCGCCACAACGGTCTTCGACACCACCCTCAATGCCTTTGGCCGGGCACTCGGCAACATGGAGCCCGCGCGCTGGAAGACGTTGCACGAGGGCAAGCGGTTGTTCGTCAGGGATTGGAGCGCTCCGCCGCACGCCCTGGCCGCCCCCCTCACCAATGCCCAGGCGTGCAACTCGTGCCACTTCAAGGATGGCAGGGATCGTCCGTATGGCGCGCTCGGCCCCGAGGCCCCGCTCCTCATCCGGTTGAGCGTCCCCACGAAGGATGCTCCTGGAGGCGCGCCCGAGCCCGTCTATGGCG…
BO221_RS26885	0.071	0.045	0.04	0.048	0.003	0.07	Z-000313	BO221_RS26885	gene	D:\assemblies\040519CStranscriptome-131189281\archangiumVsGCF_RNA-Seq\ArchangiumspCbG35MeJA1_S47_L001_001.assembly\ArchangiumspCbG35MeJA1_S47_L001_001-4.template-seq	563765	NZ_MPOI01000009.1	-	1371	142263..140893	22200	BO221_RS26885	0.405427	4	2	2	2	0	4	BO221_RS26885	BO221_26375	sigma-54-dependent Fis family transcriptional regulator	WP_073563386.1	TACGTGCTGCTTCCGCCCCGCTCGCGCTCGCGGCGGTGGATGGTGGAGACGTCGATGCCGAGGATCTCCGCGGCCTTCGTCTTGTTGCCGCCGCACTGCGCGACGACATAGGCGATGTACTCGCCCTCGAGCTGCCGCAGGGGGATGAGCCGGCCCTGGGCACGTGACAGCGGATGGGAGTCCGCTGCCACCCCGGGCGCGTGGAGCTGGAGCGTGGGCAGGTCCACCGTCTCCTGCACCGTCACCACGGCGAGCCGCTCGACGAGGTTCTCCAGCTCGCGCACGTTGCCGGGCCATGGCGCGGCGGCGAGCGCGGCGAGGGCCTCGGGAGTGAAGCCGGCCAGGCGCGCGCGGGGGTTGCGCTTGCGGGACACGGCGACGAAGTGCTCCACCAGCAGG…
BO221_RS26890	0.115	0.146	0.128	0.031	0.021	0.034	Z-000314	BO221_RS26890	gene	D:\assemblies\040519CStranscriptome-131189281\archangiumVsGCF_RNA-Seq\ArchangiumspCbG35MeJA1_S47_L001_001.assembly\ArchangiumspCbG35MeJA1_S47_L001_001-4.template-seq	563765	NZ_MPOI01000009.1	-	2118	144370..142253	22400	BO221_RS26890	0.217296	10	10	10	2	2	3	BO221_RS26890	BO221_26380	histidine kinase	WP_073563387.1	CAGACGGCATGTCGCTCCTCGCTCGGCAGGGGCGTGGCCGGCCACCACAGCGTCACGCACGTGCCCTGCCCGGGCTCGCTCTCCAGTTCGATGCGGCCCCCGTGGTTGCGGACAATCTGGGCCACCATCGTCAGGCCCAGGCCCGTACCCTGGCCGCGCTTCTTCGTGGTGAAGAAGGGGTCGAAGACGCGGTTGAGGCTCTCCGGCGGAATGCCGCGCCCGTCGTCGCGCACCGTCATCCGCACCCCATTCCAGGCCCCCGGCTCGACCGGCGCCTCCACGTGCGCGGCGATGCGCACCGAGCCTCCCGGCTCGCACGCGTCGCACGCGTTGAGCGCCAGGTTGAGCACCACCTGCTGCAACTGGTCCGGGTCCGCCGACAGGGAAGGCAACCCCTCG…
BO221_RS26895	0.003	0.152	0.027	0.192	0.003	0.094	Z-000315	BO221_RS26895	gene	D:\assemblies\040519CStranscriptome-131189281\archangiumVsGCF_RNA-Seq\ArchangiumspCbG35MeJA1_S47_L001_001.assembly\ArchangiumspCbG35MeJA1_S47_L001_001-4.template-seq	563765	NZ_MPOI01000009.1	-	1017	145466..144450	22600	BO221_RS26895	1.64483	0	5	1	6	0	4	BO221_RS26895	BO221_26385	transposase	WP_073563388.1	TACTGAGCGCGGCCGTCCAGCACGTCGGAGAGGGTGGTGGCGTTCAGGGCGCGATCGAACCAGCGCTCCAGGGTGGCCATGTCCGTGCAGGTGAGGATGCGCTGCCGGGCCGCCTCATCGACGTGCACGCCGCGCGCGGTGAGAATCCGCACGACGGCCCCGCTCAACCCCTCCGCCCGTCCCTCTTGCCGGCCCTCTTGCCGACCCATGGCCAGACCCTTCTGGACGCCCCGCTCCATCATGTCCTCGGCCCAGGTACCCATCAGCTCCTCCGCTCGTTGCTCATCCAGCACCGAATGTAACACCCGCCTCGCCGCTGCGTGGACGGCCGCATCCTTCTCCACCCACAGCATGTAACGGATGACCGCTACCACATGCTCGGCTCCCTCGGGCGCCGCC…
BO221_RS26900	0.196	0.278	0.16	0.262	0.132	0.378	Z-000316	BO221_RS26900	gene	D:\assemblies\040519CStranscriptome-131189281\archangiumVsGCF_RNA-Seq\ArchangiumspCbG35MeJA1_S47_L001_001.assembly\ArchangiumspCbG35MeJA1_S47_L001_001-4.template-seq	563765	NZ_MPOI01000009.1	-	3237	148820..145584	22800	BO221_RS26900	1.14564	26	29	19	26	19	51	BO221_RS26900	BO221_26390	WD40 repeat domain-containing protein	WP_073563389.1	TACGGGCCGAGCAGCTCGGCCTGGGCGGTGGAGTGGGATTCCCCCCCGGTGAGCAGGACCTGTCCGGAGGGCAGCAGGGTCGCCGTGTGGCCCGCGCGCGAGGAGATCATGGTCCCCACCCAGGCCCAGGTGCCGGTGGCCGGGTCGTATTCCTCCAGGGTCGTGTCGGGGGCATAGCTGCCCTCGAACCCCCCTGTCACCAGGACCTTGCCGGAAGGCAGCACGGCCGCCGTGTGAAAGCTACGGGACACGGCCATGCTGCCAGTGGGCGACCAGGTGTTGGTGGCCGGGTCGTACAGCTCGGCGCTGTTGTCGATACCGTAGCTGCCAGCCACCAGGACCTTGCCGGAAGGCAGCAGCGTCGCCGTGTGAAACATACGGGACCCGGCCATGTTGCCA…
BO221_RS52795	0.241	0.003	0.003	0.003	0.111	0.474	Z-000317	BO221_RS52795	gene	D:\assemblies\040519CStranscriptome-131189281\archangiumVsGCF_RNA-Seq\ArchangiumspCbG35MeJA1_S47_L001_001.assembly\ArchangiumspCbG35MeJA1_S47_L001_001-4.template-seq	563765	NZ_MPOI01000009.1	-	405	149709..149305	23000	BO221_RS52795	4.40509	4	0	0	0	2	8	BO221_RS52795		hypothetical protein	WP_083681404.1	TAGAGTTCGTCGCCGGTCGCGGAGCGGAGCTGGGTGAGCGCGTCCTCCACGTATTTGACGCCCTTGGCGGTGAGCGCCTTGCCCTTCTTCGTGTCCCGGGTGAAGCCGGTGTTCAGGCGCAGCGCCTTGGCCGCATTGGGGGCGGCGTACGTCACGCCAAGCTCGCCCCAGAAGCGCGAGGTGGTCCCGGACGTCACCTCCACGCTCAAGCTCCGGGCGAGATAGAAGGGGATGAGAGAGCGCAGGAGCTGATCCTTGAGCCGCCCGGCCACCAGCAGTTCCTGGTGCCGGGGGTGCGCCCGAAGAGCGTCCACCAACGCGCCCACGGCATCGCTCGACTCGGAGGCGGGGGCCGGCGGGGGCGCCACGACCTTCTTGCCACGGGGGGCCGCCGCCTTG…
BO221_RS26910	0.04	0.109	0.124	0.054	0.051	0.07	Z-000318	BO221_RS26910	gene	D:\assemblies\040519CStranscriptome-131189281\archangiumVsGCF_RNA-Seq\ArchangiumspCbG35MeJA1_S47_L001_001.assembly\ArchangiumspCbG35MeJA1_S47_L001_001-4.template-seq	563765	NZ_MPOI01000009.1	-	4821	154894..150074	23200	BO221_RS26910	0.706113	8	17	22	8	11	14	BO221_RS26910	BO221_26400	tandem-95 repeat protein	WP_073563391.1	CAGACGCGCCGGCCTCGCCACGAGCCCCGGGCGAACAGCAACAGCAATCCCGCCCAGGCGAGCGAAGCCCCTCCCTCCGTCGAGGCGCAGCCTCCGCAACCGCCCGTCGGAGCCGTCACGGGAGGCTCGGTGACCGGGGCCGGCGCCACGGTGATGCGGACGGTGACGGGCTCGGAGGCGCTCTGCCCATCGCTCACGCGATAGGTGAAGGAGTCCTCCCCCGCGAACCCGGCCGAGGGCGTGTAGACCAGGGCCGGCGCGGTTCCCGAGAGCGTGCCATTCGCGGGAGCCCCCACCACCTCGAAGGACAGCGCGTCGCCATCGCCGTCGGTGCCCTCGAGCCGCACGGACACCGGCTCGCCATGCGGGGTGGTGAACGACAGGGCCCTGGCCACGGGC…
BO221_RS26915	0.159	0.504	0.376	0.53	0.256	0.39	Z-000319	BO221_RS26915	gene	D:\assemblies\040519CStranscriptome-131189281\archangiumVsGCF_RNA-Seq\ArchangiumspCbG35MeJA1_S47_L001_001.assembly\ArchangiumspCbG35MeJA1_S47_L001_001-4.template-seq	563765	NZ_MPOI01000009.1	+	1230	155187..156416	23400	BO221_RS26915	1.20744	8	20	17	20	14	20	BO221_RS26915	BO221_26405	hypothetical protein	WP_073563392.1	TGCAACTCCCTACCCTCAATCTCTGTCAGCAGGCCTTCATCCTCTCTCACGAGTCCAACTACCTGGGTAACGCCAACGAGTCGGGCCTTCCCTTCGCGCTGGCCTTCGAGTTGGCGGAGCACCTCAACAAAGCCGTGCTTCCCAACCTGGGCGGTAAGTGGTCGCTCGCCTGGGGCCCCGTGGTCTACGCCCCCCTGGGCGTCCCGGCCAATGTCATGTACGTCGCGGCGAATCCCGACCGGTCCGCCTACTTCGTTTCCATCGCGGGGACCAACTTCAATGCCCTCCTGAGTGACGTCATCCTGGAGGACAACTGCGTCGTCGGCGCGATCCCCTGGTCGCAGGCGTTCCCGTCGCTGGGTGGGTGCAATGGGCCCTCCGGCTTCGACACTCCACACA…
BO221_RS26920	0.394	0.501	0.879	1.449	0.545	0.969	Z-000320	BO221_RS26920	gene	D:\assemblies\040519CStranscriptome-131189281\archangiumVsGCF_RNA-Seq\ArchangiumspCbG35MeJA1_S47_L001_001.assembly\ArchangiumspCbG35MeJA1_S47_L001_001-4.template-seq	563765	NZ_MPOI01000009.1	-	495	156915..156421	23600	BO221_RS26920	1.63972	8	8	16	22	12	20	BO221_RS26920	BO221_26410	nuclear transport factor 2 family protein	WP_073563393.1	CAGACGATCCTCTTGCCCTGCACCAGCTCCAAACCCAGCATGTTTCCGCGATAGTGGATGGGGTCCAACAACACCTTGCGGATCTTCCATCCGCCCGGGGTCTTCTCCACGGAGAAGGTGTAGCGGGCGATGATGGTCCACTCTTGTTGGATCCCTCCCAACGGGAAGTAGTGGGCGACCTCCGCGTAGGACATCACCTCGGCATGGGTGTCGCTCTTGAACTGGATGCCCACGCTCATGGCGGTGGCATGCTGGACCCGCTTGAAGGACCTCAGGCCCGCTTTGGCCACTTCCGGCATCTGCTCCCGAGTGAGGGTGAGCAGCTCCGTGCCCATGAACCGGGTGTAGTCCGCCGTCACCTCGGGGGTGAAGACGTTGGACCAGCGGCTCCAGTCGCCC…
BO221_RS26925	0.077	0.269	0.429	0.257	0.071	0.284	Z-000321	BO221_RS26925	gene	D:\assemblies\040519CStranscriptome-131189281\archangiumVsGCF_RNA-Seq\ArchangiumspCbG35MeJA1_S47_L001_001.assembly\ArchangiumspCbG35MeJA1_S47_L001_001-4.template-seq	563765	NZ_MPOI01000009.1	+	1269	157043..158311	23800	BO221_RS26925	0.835374	4	11	20	10	4	15	BO221_RS26925	BO221_26415	cytochrome P450	WP_073563394.1	TGTCCAATCCCCGCTCCACCTCAGGACTCGGCTCCGAATACAACCCACTCGTCTCTCCTCAGCTCGAGGATCCCCACCCGTTCCTCGCACGAGCGCGGCGAGAGGCACCGGTGTTCTTCAGCGCAACGCTCGGGGCATGGGTGGTGACACGCCACGCGGACATCAGCGCCGTGGTCGCCGATACCGCGCGCTTCTCGTCCGCCGAGTCCATCACGGTGGGCGCCGCGACGATGCCGCCAGAAGTCGTCACCTCGCTGATGGACGGATACCCCCTGGTTCCGAGCCTCGTCGACAACGATCCGCCAGCGCATACGCGCTTCCGGGGTCTCGTCAGCAAGGCCTTCACCGGGCGGCGGCTCACGGAGAAGGAGCCTTCCATCCGGGCCCTCGTGGATGAGC…
BO221_RS26935	0.003	0.003	0.003	0.003	0.003	0.003	Z-000322	BO221_RS26935	gene	D:\assemblies\040519CStranscriptome-131189281\archangiumVsGCF_RNA-Seq\ArchangiumspCbG35MeJA1_S47_L001_001.assembly\ArchangiumspCbG35MeJA1_S47_L001_001-4.template-seq	563765	NZ_MPOI01000009.1	+	192	158663..158854	24000	BO221_RS26935	1	0	0	0	0	0	0	BO221_RS26935		hypothetical protein	WP_073563711.1	TGCCCTGGTTGCACACCGTCACCGAGACCGTGAAGCCCTGGCCCATCCCCACGCTGGCGGGAGCCGTCACCGCGCTCACCACGAGATCCGCGCCGTTGCCCACGCCCATCAGGCCGCCCACGCGGACGTTGTTGTCCTCACGCAGCTCCGGCTCGACGCGGTTCGTGTCGACGGCGGCCACGAGATGGTAG
BO221_RS52800	0.003	0.164	0.003	0.003	0.238	0.003	Z-000323	BO221_RS52800	gene	D:\assemblies\040519CStranscriptome-131189281\archangiumVsGCF_RNA-Seq\ArchangiumspCbG35MeJA1_S47_L001_001.assembly\ArchangiumspCbG35MeJA1_S47_L001_001-4.template-seq	563765	NZ_MPOI01000009.1	+	189	159080..159268	24200	BO221_RS52800	1.13174	0	1	0	0	2	0	BO221_RS52800		hypothetical protein	WP_083681452.1	TGCCCTGGTTGCACACCGTCACCGAGGCCGTGAAGTTCTGCCCATTGCTCGCGCTGGCCGGCCCGCTCACATCTGTCACCACGAGGTCCGCGCCGTCGCCCACGCCCATCAGGCCGCCCACGCGGAGGTTGTTGTCCTCGCGCAACTCCTGCTCCACGTTCATCACGTCCACGGCGGCCGCCAGGTAG
BO221_RS52810	0.003	0.003	0.15	0.003	0.003	0.003	Z-000324	BO221_RS52810	gene	D:\assemblies\040519CStranscriptome-131189281\archangiumVsGCF_RNA-Seq\ArchangiumspCbG35MeJA1_S47_L001_001.assembly\ArchangiumspCbG35MeJA1_S47_L001_001-4.template-seq	563765	NZ_MPOI01000009.1	+	363	160343..160705	24600	BO221_RS52810	0.257438	0	0	2	0	0	0	BO221_RS52810		hypothetical protein	WP_083681405.1	TGCACACCGTCACCCGGGCCGGGAAGCCCTGCCCGGGCATCACGTTGGCTGGGGCACTCACCCCGGTCACCACGAGGTCCGAGCCGGAGCCCACGCCCAGCATGCCGCTCACGCGGACGTTGTTGTCCTCACGCAGCTCCTGCACCACCCCTGCCCTATCGACGATGGCCACCAACGGGTACGCACCGTCGCCCTGCTGGGCATCGAACGGCGGATGGGCATGGCCCCACAGGCTCTTCGTCACGCACTGCGACGGAAACAGCGTCTGGTCCAGCACCACGGAGCCGAGTGGCATCTCGCCCGGTGGAATCGGTGCCGTCGCGTCCGTCACCACGAACAGCTCCACCCTCGGCCCGGAGTAG
BO221_RS26950	0.003	0.171	0.15	0.003	0.003	0.003	Z-000325	BO221_RS26950	gene	D:\assemblies\040519CStranscriptome-131189281\archangiumVsGCF_RNA-Seq\ArchangiumspCbG35MeJA1_S47_L001_001.assembly\ArchangiumspCbG35MeJA1_S47_L001_001-4.template-seq	563765	NZ_MPOI01000009.1	+	363	161353..161715	24800	BO221_RS26950	0.063429	0	2	2	0	0	0	BO221_RS26950	BO221_26425	BlaI	WP_073563395.1	TGAAGATCAGTGAAGCAGAGTCGATCGTGATGGAAGTGCTATGGCGCCAGCACCCCCTCGCCGCCGAGGAGGTGGTGGCGGCGCTGGCCAAGGCACAGCAATGGCAGGAGGCCACGATCAAGACGCTCCTCAATCGCTTGCTCAAGAAGGGCGCGATTGTCGCGGAGAAGGAAGGACGCCGCTATCTCTACACCCCCGTGCTCCGGCGCGAGGACTGGGTGCTGGAGGAGAGCCAGGGTCTGCTGGAACGACTGTTCGGCGGCCGGGTCGCGCCGCTGGTCGCGCACTTCAGCCAGCACCGCAAGCTCAGCCGGAAGGACGTCGCCGAGCTGCGCAAGCTGCTCGAGGAGCTGGACCCATGA
BO221_RS26955	0.078	0.148	0.087	0.104	0.072	0.077	Z-000326	BO221_RS26955	gene	D:\assemblies\040519CStranscriptome-131189281\archangiumVsGCF_RNA-Seq\ArchangiumspCbG35MeJA1_S47_L001_001.assembly\ArchangiumspCbG35MeJA1_S47_L001_001-4.template-seq	563765	NZ_MPOI01000009.1	+	1254	161712..162965	25000	BO221_RS26955	0.829139	4	6	4	4	4	4	BO221_RS26955	BO221_26430	hypothetical protein	WP_073563396.1	TGACCGTTGCCGGGGCGCTGCGCACGCTGCTGGAGACCACTCTGGCTTCCAGTGCCGCCGTATTGGGAGTCATGTTGCTACGCGGAGTCCTGCGTGCGGGGTTCGGTGCGCGGATTGCGTATGCCGCGTGGAGCCTGGTGCCTACCGCTCTGCTGGCGGTGTTGCTGCCCGCGGCGAGCGAGGGGCCAGCTCCGGCACCGGTCCTCGCGTTCATCGGTGAAGCGTTTCCGCGGACGTTCACGAGCGAAGGAAGCTCCACGACGGATACGGCGGAATGGCTGCTGGTGGTCTGGTGGGTGGGCGCGGTGGCCGCCGGGCTGTGGTTCACCGCGCGGCAGCGTGGTTTCTGGCGCGCGCTGGGGCACGTACGCCTTCGCGATGACGGCATGTATCAGGCCG…
BO221_RS26960	0.326	0.166	0.242	0.291	0.06	0.107	Z-000327	BO221_RS26960	gene	D:\assemblies\040519CStranscriptome-131189281\archangiumVsGCF_RNA-Seq\ArchangiumspCbG35MeJA1_S47_L001_001.assembly\ArchangiumspCbG35MeJA1_S47_L001_001-4.template-seq	563765	NZ_MPOI01000009.1	-	1122	164134..163013	25200	BO221_RS26960	0.522325	15	6	10	10	3	5	BO221_RS26960	BO221_26435	hypothetical protein	WP_083681406.1	CACAGGCCGTCGGGATAGCACCACCCGTAGGTGCGATCGAACCCGCCGCCAGGGAGCGGGTAGGAGACAAAGCCGAGCTCCTCACCCGCGCCGCACTCCGAGCGAGCGCGCGCATAGCGGTAGCAGGTGCCATGGCCCGCGCCTGTCAGGTCCGCGCAGACGCCTCGCGCACCCTCGACGCCGCAGAACTCGGCGAAGCCGGCGGTGCAGGACTGGCCGATGAGAGCGGGGTCGAAGAGGTAGCCGATGGGCTCCATGACGGACTGCTGGATGCACAAGCCATAGACGCCGCACACGGTGCCGGTGGGGCAGCCCGGGTCCGCGGCCATGAAGTCACACGTGGCGAGGCACTGCCGCGCCTCGGTATAGGCGTCGGTACAGGCGTAGCCAGGGGCGCAG…
BO221_RS26965	0.266	0.339	0.149	0.059	0.471	0.852	Z-000328	BO221_RS26965	gene	D:\assemblies\040519CStranscriptome-131189281\archangiumVsGCF_RNA-Seq\ArchangiumspCbG35MeJA1_S47_L001_001.assembly\ArchangiumspCbG35MeJA1_S47_L001_001-4.template-seq	563765	NZ_MPOI01000009.1	+	1098	164870..165967	25400	BO221_RS26965	1.21086	12	12	6	2	23	39	BO221_RS26965	BO221_26440	hypothetical protein	WP_083681454.1	TGTGGCTCAACTTCAACTCGTGGTGCAGCGCGAACAACTACTGGACCTGCATCAAATTCGTCTCGGTCCACGAGTTCGGTCATGCACTCGGATTCCTGCACGAGCAGGACCGCCCAGACACGCCCCAGTGGTGCAAGGACCAGCAGACGGGCCACGTGAATACGGGCTCGGGAGACTGGCCGATCGGCGACTGGGATCAGTACTCCATCATGAACTACTGCAACCCGACCAGCTACCAGACCTGGTTGCTGAGCGGGACGGACCAGTGGGCGTCGGGGCTCGCGTACCCGGCGCCGTTCTACCTGAGCACGCCGACAGTAGCGTCGGGTCCCGGCGTGTCCTCCTGGGCACCCAAGCGCCTCGACCTCTTCACCCTGGGACAGGGCGGTGAGGTGCTGC…
BO221_RS26970	0.046	0.176	0.051	0.247	0.043	0.295	Z-000329	BO221_RS26970	gene	D:\assemblies\040519CStranscriptome-131189281\archangiumVsGCF_RNA-Seq\ArchangiumspCbG35MeJA1_S47_L001_001.assembly\ArchangiumspCbG35MeJA1_S47_L001_001-4.template-seq	563765	NZ_MPOI01000009.1	-	1056	167097..166042	25600	BO221_RS26970	1.94958	2	6	2	8	2	13	BO221_RS26970	BO221_26445	alpha	WP_083681407.1	TATTTCCCGTCAGGACGGTGTTCCCTGCTCAGGTTCTGTTCGGCCCGGCGCATGAAGGCCAGCAGGGAGGCATCGATCCGCTCGGGTTCATCCATGGGCAGGGAATGGGTGCCGCCCGGCCAGTTGTGTACCTCGAGCTGGCGGATGTGGGCCTTGGCGACTTCCACGGCTTTCGCCGAGTCGTGCATGGCACTGTTCGCACCCATGGCGACATGGATTGGCATTGGCCAGGCGCGCAGTTGCTCCGGCTTGATCATGCCCGGGAATGGCAGCGCCACGGAGTAGTGCTCGCTGGCGGCGGAGATCATGCGCGTCAGCGGATCATCCGGATCCAGTTCGGTGGTGCCGCCAACTTCAGTGAGGAACGCGTCACGCCAGCTCGCCGGCAAGAACGGCAAC…
BO221_RS26975	0.105	0.134	0.274	0.235	0.081	0.138	Z-000330	BO221_RS26975	gene	D:\assemblies\040519CStranscriptome-131189281\archangiumVsGCF_RNA-Seq\ArchangiumspCbG35MeJA1_S47_L001_001.assembly\ArchangiumspCbG35MeJA1_S47_L001_001-4.template-seq	563765	NZ_MPOI01000009.1	-	1389	168517..167129	25800	BO221_RS26975	0.878755	6	6	14	10	5	8	BO221_RS26975	BO221_26450	ATP-dependent RNA helicase DbpA	WP_073563399.1	TACCGTACCCGTTCGATACGGTATTTGCGCCCCTTGATCCGCCCATCGCGCAGCCGCTGGAGCGCCACGCCCACAAGGCGCTTGGAGACGGCGACGTAGGCGTGATGATCGTGGATCTCGATCTTCCCGATGTCGGCGGCATTCAGTCCGCCGGCCTCGCCCGTCAGGGCCCCGAGGATGTCACCCGGCCGCATCTTGTCCTTGCGTCCGGCGGAGATGGAGAGCGTCTCCCAGGCCGCCTCGAGTGACTCCCCACCCTTCTCGTCCGCCGGAGGGAGCGTTTCCGCGCTCGCGCGCTCCAGCTTCACGCCGGTGGCCTGCTCGATGCCCTCCACCTTGCGCTCGTCTCGCGGGGTGGCGAGGGAGATGGCCAATCCCCTCCTCCCCGCGCGCCCCGTG…
BO221_RS26980	0.024	0.123	0.003	0.064	0.011	0.071	Z-000331	BO221_RS26980	gene	D:\assemblies\040519CStranscriptome-131189281\archangiumVsGCF_RNA-Seq\ArchangiumspCbG35MeJA1_S47_L001_001.assembly\ArchangiumspCbG35MeJA1_S47_L001_001-4.template-seq	563765	NZ_MPOI01000009.1	+	2025	168559..170583	26000	BO221_RS26980	1.88872	2	8	0	4	1	6	BO221_RS26980	BO221_26455	hypothetical protein	WP_073563400.1	TGTCGGCTCCCATGCCTGGATCCTTCACGGACCTCGTCGAGCTGCTCCATGGCTCCGACGAGGCGATCGAGCCGATGCTGAAGCGCGCGGACTTCGGGAGCTTCGTGGCCAGCAGGGACCTTCCTCCGCTGCGCGCGCGCCTCCTGAGGCTCGAGCGCGCGAAGGGCATCACGGACCTCCATCGGTGGGTGTCCGAGAAGGTCCTGGAGACGGGGGCGCCGCTCGTGGAGACCCCGCGCTACACGGGCCGCCAGCGCTCATTCGCGCTCAGTCCCTGCGGGCAATATCTGGCCATCACGAGCGCGCGCGTCGACCCCTTCTTCGGTGGCGAGCTGCGCATCTGGGAGTTGGCGACGGGGCGCGTGGTCGATGTCCACGGATTCGACGAGGGCGTGGGAG…
BO221_RS26985	0.14	0.178	0.156	0.281	0.065	0.586	Z-000332	BO221_RS26985	gene	D:\assemblies\040519CStranscriptome-131189281\archangiumVsGCF_RNA-Seq\ArchangiumspCbG35MeJA1_S47_L001_001.assembly\ArchangiumspCbG35MeJA1_S47_L001_001-4.template-seq	563765	NZ_MPOI01000009.1	+	696	170666..171361	26200	BO221_RS26985	1.39682	4	4	4	6	2	17	BO221_RS26985	BO221_26460	hypothetical protein	WP_073563401.1	TGCTGTTCGCGTTGCTGCAAGCCTGTGGAGGCGAAGGCCCGGCGGTGGAGGGCTACTTCGCCACGCTGCCACCCGGCACTCCCCTGCCCTCCGCGGCCGAGTGCGCCACCCGGGTGCGGCGCTCCTCGTGGGAGCCTCGTCCCGGAAACGCCACGGCCAACCAGACGCGGGGCAAGTCCGGCGTCCGCATCGACGGGGCCAGCGACGAGTTCAACGCCCAGTACGCCGGCAGGATCGACGGCGACTTCACCGGCACCACGGATGAGATCATCCAGTGGGGCGCGTGCAAGTGGGGCCTGGACGAGGACATCGTCCGCGCGGTGGCGGTGTTGGAGAGCGGGTGGCGGCAGGACGAAGTGGGAGAAGACTGGTCCACCTTCGGCATCATGCAGGTGAGGA…
BO221_RS26995	0.003	0.159	0.278	0.2	0.003	0.147	Z-000333	BO221_RS26995	gene	D:\assemblies\040519CStranscriptome-131189281\archangiumVsGCF_RNA-Seq\ArchangiumspCbG35MeJA1_S47_L001_001.assembly\ArchangiumspCbG35MeJA1_S47_L001_001-4.template-seq	563765	NZ_MPOI01000009.1	+	978	171928..172905	26400	BO221_RS26995	0.873945	0	5	10	6	0	6	BO221_RS26995	BO221_26470	isoprenylcysteine carboxylmethyltransferase family protein	WP_083681408.1	TGCGTTCGTTCAGTTCCCCGCGGGTTTCACCAAGGTGGACGAGAAGAACCTGCGCCACGAAGACGAGCCGGCGCCCACTCCGAAGCCGAAGAAGAAGGGCACCCCTCCGCCCAAGAAGCCCTGAGCGGCCTGGCGCTCCTCCTAACGGTCCGGCCGCCCGCTCCCCATCCGAGCGGGCCCACCTTCATGACGAGGCGAGCACTCCCACTCGCATGGCCTCCTCGGACATGATGCGCGCCTTCCCAGGAGAAGCCGTCATGCAGCACAGCCCAGCAATTCCCCCTGAAGCCGCTACCGCCAAGAAGAGAGCCCTGCCCCAGTCATTGCTGGTGACCCTCAGCCTGCTCGCCATGGGCGCGCTGCTCTTCCTCTCCGCGGGCCGGCTCGACTGGAAGGAGG…
BO221_RS27000	0.111	0.047	0.083	0.099	0.068	0.146	Z-000334	BO221_RS27000	gene	D:\assemblies\040519CStranscriptome-131189281\archangiumVsGCF_RNA-Seq\ArchangiumspCbG35MeJA1_S47_L001_001.assembly\ArchangiumspCbG35MeJA1_S47_L001_001-4.template-seq	563765	NZ_MPOI01000009.1	-	1317	174225..172909	26600	BO221_RS27000	1.31618	6	2	4	4	4	8	BO221_RS27000	BO221_26475	hypothetical protein	WP_073563403.1	TACTCGAAGAGGGACACTTCCCGGAGGGCCTTGAACTCGATGGGGCGGGTGCTCCCCGTGAGCACACCCCGCAGGCGCACGTGACGCACCGCCACCTCCGTGCGCAAGGCCCCCTCCAGGTAGAGATTGGACGCCAGGTCCACCTCGAGCGCCGGATCCAACGGATTGTCCCCGGCCCACTCCACCTCCCGGTGATCCCGATAGGCGGCCCGGTCCACGCCCTCCAGCGCGGGGCGGACCAGCTCACCGAGGGACACCCACCGCTCGCCGTCCTCGCTGCCCTCGATGAACACCCTCTTCACCGGGCTGTTGAAATAATCAGCGGCCAGTCCCCGGAGGACGATGCGGGACGGGCGGGCCGGGGCCGCCAGCGTGAGACGCAGCTCCTCCGGCCACTTC…
BO221_RS27005	0.209	0.067	0.243	0.058	0.113	0.24	Z-000335	BO221_RS27005	gene	D:\assemblies\040519CStranscriptome-131189281\archangiumVsGCF_RNA-Seq\ArchangiumspCbG35MeJA1_S47_L001_001.assembly\ArchangiumspCbG35MeJA1_S47_L001_001-4.template-seq	563765	NZ_MPOI01000009.1	-	2796	177022..174227	26800	BO221_RS27005	0.775013	24	6	25	5	14	28	BO221_RS27005	BO221_26480	NB-dependent receptor	WP_073563404.1	CAGTAGGTCGCCTTCAGGCCGAGCATGGGAATGATGAGGGGAAGGGTCACCGGCTCACGCACGTGCTCGCGCCTGCCGCCCGTCTCCTTCGGATCCGAGAAGCCATACATGAAGCCGTAGATCTCCCTCTGGAAGGACACGTTGAGGATGTCCAGGTAGACATCCAACGTGAGGTCCTCCAGGGCCCAGCTCTTCGCGGCGCGGAAGTCCACGCGGAAGAAGGGAGGCAGCCGCCCGGCGCGGTCCACGTCCTGGCGCACCCAGAGAGGATTGCCCGTCGCGTCGAAGCGCGCGGACATCGTCTTGGAGGTGATCTCCCCGGACTCGGGGCGGCCGGTGTTGAAGTGCACCACCGCGCCCAGGGTGATGCTCTTGCCGAGCTTGTAGCTGAGCGCGGCG…
BO221_RS27010	0.785	1.482	1.178	1.014	0.874	1.519	Z-000336	BO221_RS27010	gene	D:\assemblies\040519CStranscriptome-131189281\archangiumVsGCF_RNA-Seq\ArchangiumspCbG35MeJA1_S47_L001_001.assembly\ArchangiumspCbG35MeJA1_S47_L001_001-4.template-seq	563765	NZ_MPOI01000009.1	+	900	177157..178056	27000	BO221_RS27010	0.993988	29	43	39	28	35	57	BO221_RS27010	BO221_26485	1,4-dihydroxy-2-naphthoyl-CoA synthase	WP_043409261.1	TGACCGTTTCCGCCCTCTTCAATCCCGCGCGTTGGCGCGAGGTGGAAGGCTTCAAGTTCGAGGACATCACCTACCACCGCTCCGTGGAGCACGGCACGGTGCGCATCGCCTTCAACCGGCCCGAGGTGCGCAATGCCTTCCGGCCCAAGACGGTGGACGAGCTGTACACCGCGCTGGAGGACGCCCGCGTGACGACCGACGTGGGCTGCGTGCTCATCACCGGCAACGGCCCCTCGCCCAAGGACAGCGGCTGGGCGTTCTGCTCGGGCGGAGACCAGCGCATCCGCGGCAAGGACGGCTACAAGTACGAGGGTGACGCGGCCAACAAGCCGGACGTGGGCCGCATGGGCCGGCTGCACATCCTCGAGGTGCAGCGGCTCATCCGTTTCATGCCGAAGA…
BO221_RS27015	0.039	1.004	0.352	1.319	0.327	0.718	Z-000337	BO221_RS27015	gene	D:\assemblies\040519CStranscriptome-131189281\archangiumVsGCF_RNA-Seq\ArchangiumspCbG35MeJA1_S47_L001_001.assembly\ArchangiumspCbG35MeJA1_S47_L001_001-4.template-seq	563765	NZ_MPOI01000009.1	-	1236	179293..178058	27200	BO221_RS27015	2.81235	2	40	16	50	18	37	BO221_RS27015	BO221_26490	GTP-binding protein	WP_073563405.1	CAGGCCGCGTCCCCGGCGGACGGTTCATCCCCTTCCTCGCCCACCATCACCCAGGGTGGGAAGGGATCCTCGAGCTGGCTCCAGCCCGCCGGGCCCGGGGCCATCTCCTCGCCGGTGAGCAGGCACTCGTCGAGCGCCCGGCGCAGCAGCACCTGGTCCACCTGGCGGGTGATGAAGACGATCTCCTGGCGCCTGTCGCCCCAGGGGGCCTGCATCTCCCGCTCGAGCTCGGCGCGGACCTCGGGCTCCTCGGGCCACTCCTCCCGGGGCACGGCGTCCCACCACAGCCCCGCGGGCTCGAAGGCACAGGCCCCGCCCGCCTGGGCCCACACGCCCGTCACGTCCATGCGCGTGGCCAGCCAGAAGAAACCCTTGGAGCGCAGCAGGCCCTTCCAGCTC…
BO221_RS27020	0.003	2.444	0.33	1.185	0.272	0.145	Z-000338	BO221_RS27020	gene	D:\assemblies\040519CStranscriptome-131189281\archangiumVsGCF_RNA-Seq\ArchangiumspCbG35MeJA1_S47_L001_001.assembly\ArchangiumspCbG35MeJA1_S47_L001_001-4.template-seq	563765	NZ_MPOI01000009.1	-	165	179454..179290	27400	BO221_RS27020	2.83593	0	13	2	6	2	1	BO221_RS27020	BO221_26495	50S ribosomal protein L33	WP_043409257.1	CACGGCTTGCCCTCCCGGTACACCACGTGCTTGCGCACGCGAGGGTCGTACTTCTTCTTCTCCAGCTTCTCCTGCGTGGAGCGCTTGTTCTTCGTCGTCGTGTAGTAGTGGCCAGTGCCCGCGGTGGACACCAGATAGATGATGGTTCGGTTGCCTTTGGGCAT
BO221_RS27025	0.018	0.023	0.003	0.024	0.003	0.018	Z-000339	BO221_RS27025	gene	D:\assemblies\040519CStranscriptome-131189281\archangiumVsGCF_RNA-Seq\ArchangiumspCbG35MeJA1_S47_L001_001.assembly\ArchangiumspCbG35MeJA1_S47_L001_001-4.template-seq	563765	NZ_MPOI01000009.1	+	2733	179699..182431	27600	BO221_RS27025	1.01126	2	2	0	2	0	2	BO221_RS27025	BO221_26500	PAS domain S-box protein	WP_073563406.1	TGCTTCACCTGCGTATCCACGCCAAGCTACTGGTCGCGTTCATCATCGTGCTCCTGCCGGTGCTGGGGTTGCTGCTCGCTGATCTTCTGTCGGACCTGGACCGGACGCAGCAGGACATCCTCGACGTCCAGTTCATGACGGCCCAGGCCGTCGCCGGGCAGGCCTCCGAAACACTGGATGCCGCCATCAGTTTTGGTTGGGCCGTGTCCAAGGATCCGCTGCTGCGGACCCTGGATCCGGAACAATTGGATCCTCACCTGAAGGATCTGGCCGCGCAGAGTCCGCTCTATGACTCCGTGGCCGTCTTCGATGCCGCGGGCGTCAACCGGGGCTGGAGCAATCCCACCGTGCCGGACGAGCCCCGGCTCTGGATAGGTGATCGCCCGTACTTCCAGAAGG…
BO221_RS27035	0.003	0.003	0.003	0.003	0.003	0.003	Z-000340	BO221_RS27035	gene	D:\assemblies\040519CStranscriptome-131189281\archangiumVsGCF_RNA-Seq\ArchangiumspCbG35MeJA1_S47_L001_001.assembly\ArchangiumspCbG35MeJA1_S47_L001_001-4.template-seq	563765	NZ_MPOI01000009.1	+	903	183572..184474	28000	BO221_RS27035	1	0	0	0	0	0	0	BO221_RS27035	BO221_26510	cytochrome c	WP_083681409.1	TGCATCCACCCTTGGAGAGGAGCACCCGTCAGCGCGGATGGAGTGGCACGCGGTGGGTGGCGTGCGGGCTCGCGCTGCTCGCCACGCTCACGGGAGGCGCGCTGTCGCTCCAGGCCTGGGCTACCCAGCCACGAAGGGAAGCAGAGCAGAGTGGGCTCCGGCTGCGGCTGGAGCGGGCCGTCTGGCTGCACGAGCCGACGGACCATGGGGACACGGCGACCCTGCCCGCCCTGCCCGGAGCACCGGCCCCCGGACAGCGCCGCCTCACCGTGGAGCTCACCGTCTTCAACCCACGGAACCTCCCGGGTGACTTCAACCCCGGGGAGCTGCTGCTCACCGATGCGACGGCGGGGACGGAGTGGCGGCCCGCGACGAGGGGCTCCGCCGCGTTCACCATGC…
BO221_RS27040	0.003	0.003	0.03	0.003	0.003	0.003	Z-000341	BO221_RS27040	gene	D:\assemblies\040519CStranscriptome-131189281\archangiumVsGCF_RNA-Seq\ArchangiumspCbG35MeJA1_S47_L001_001.assembly\ArchangiumspCbG35MeJA1_S47_L001_001-4.template-seq	563765	NZ_MPOI01000009.1	+	1788	184477..186264	28200	BO221_RS27040	0.438019	0	0	2	0	0	0	BO221_RS27040	BO221_26515	hypothetical protein	WP_073563409.1	TGGCACGCAAAGGATGGGGGCTCGGCGTCCTCCTCACGCTCGGCTTGATGGGCTGGCAGGTGGGCCTGCTGTGGCTGCTCTCGGGAGGCTTCGGCCCGCGAGCGGAGGCACTGGGCTCCCGGCTCGCCTGGGACGCGGCGCTCCTGCTGCCCGTGGCCTGGGCGGCGGTGGGCTGCGAGCACTGGCTCGCCCGGCGCGGAGGCCGGGACAGGACGACGGTGGAATCCGCCGCCACGCTGTCCTTGTGCTTCCTCCTGCTGCTGGTCTCCGTGGCCACCGGCCGGGGCCTCGTCCAGCGTCAGCTCGCGCGGACTCCCCCGCCCGCGGCGGCCGAGGGACAGCCCGTCTCCGCGACACCCCAGGACGTGGGTGACGAGAGCCGATTCCTCTGCGCGGCGG…
BO221_RS27045	0.138	0.301	0.22	0.264	0.073	0.408	Z-000342	BO221_RS27045	gene	D:\assemblies\040519CStranscriptome-131189281\archangiumVsGCF_RNA-Seq\ArchangiumspCbG35MeJA1_S47_L001_001.assembly\ArchangiumspCbG35MeJA1_S47_L001_001-4.template-seq	563765	NZ_MPOI01000009.1	+	1236	186309..187544	28400	BO221_RS27045	0.949128	7	12	10	10	4	21	BO221_RS27045	BO221_26520	hypothetical protein	WP_073563410.1	TGAGGGCCGCATCACTGCGAGTTGATTTCCTGGAGGGAGCGCGCATCGCTCTCTTCTCCCTGTTCGCCAACCGCCTGCGCACCGTGCTCACCACCGTGGGCATCAGCATCGGCGTGGCCACGCTCCTGGCCATCGTTGGCATCATCCAGGGCCTCAACGTCTCCTTCCAGAAACAGCTCGCCTCGCTCGGGCCCAACACCCTCATGGCCTCGCGCTTCCCCTGGGTCATCGCCGGCGACTGGTGGATGTATCGCAACCGCAAGCCCTTCACCCTCGCCCATGTCGAGCAGGTGCGCGCCCAGTCCACCTTCATCACCCATGTCTCCCCCTTCGTCGAGCGCCAGGCGGATGTCGCTTCCAACTCCCGCCAGGTCTCCTCCGTGGACATCGAGGGAGTCT…
BO221_RS27050	0.237	0.302	0.003	0.185	0.091	0.331	Z-000343	BO221_RS27050	gene	D:\assemblies\040519CStranscriptome-131189281\archangiumVsGCF_RNA-Seq\ArchangiumspCbG35MeJA1_S47_L001_001.assembly\ArchangiumspCbG35MeJA1_S47_L001_001-4.template-seq	563765	NZ_MPOI01000009.1	+	1233	187554..188786	28600	BO221_RS27050	3.12374	12	12	0	7	5	17	BO221_RS27050	BO221_26525	ABC transporter permease	WP_073563411.1	TGCTCGCCTTCCTGGACAACCTCCGCCTGGCACTCACCACCCTGGTGGGCAATCCCCTGCGTTCCCTGCTCACCCTGTTGGGCATCGTCATCGGTGTCACCACGGTGATCGCGATGATGGGGCTCATCGAAGGCCTGCGCCTGAAGGTCAACGGAGACCTGGCGCAACTGGGCTCCAACACCTTCGAGTTGAACAAGTGGCCCCTGGGCCTGGGCCGCTTCGACTGGCAGAAGTACGCAAAGCGCAAGAACATCACCATGGAGGACGTGGCGCTCATCCGTCAGTCCTGTCCCTCGGTGGCGCAGGTGTCCGCGAGCCTGCCGCAGTGGGGGCAGAAGGTGGCCTCGGTGCATGCGCAGACACGGCCCTCGGTGGAGATCAAGGGCGCCACGCCCGAGG…
BO221_RS27055	0.258	0.656	0.384	0.23	0.079	0.254	Z-000344	BO221_RS27055	gene	D:\assemblies\040519CStranscriptome-131189281\archangiumVsGCF_RNA-Seq\ArchangiumspCbG35MeJA1_S47_L001_001.assembly\ArchangiumspCbG35MeJA1_S47_L001_001-4.template-seq	563765	NZ_MPOI01000009.1	-	567	189355..188789	28800	BO221_RS27055	0.41457	6	12	8	4	2	6	BO221_RS27055	BO221_26530	hypothetical protein	WP_073563412.1	CAGAAGGAGATGCCCACCTCCGCCACGTCCACCCGCAGGCCGAGCCCCGCGCCGGGCAGATCCGAGCCCACCCCCACGTTGAGCTGAAAGAGCGACACCCCGGTGCGGTCATGGACGAAGCGCAGCGGCGCCAGCAGCAGGCCCGCCGCCACCGCCGGGCCGGCCACGGGCTCCGGGTGCTGGGGGGTGAGGAAGCTCAACCGCTCCCCCCAGAAGCACGAGAGCGTGAAGAGCGCCGCGGGCGCATACACCCCTGGCCGCTGCAGGCCCGCGCCCACCCTCAGCACCCCCGCGTTGCCCACCATCATCAGGTAGCTGACGTCCGCCTGGAGCAACAGGTACTGCCCCACCGTGTCACGCAGCCCCAGGCCACCGCCAATGCCCCCGAAGGTGCGGGCC…
BO221_RS27060	0.332	0.307	0.202	0.162	0.139	0.059	Z-000345	BO221_RS27060	gene	D:\assemblies\040519CStranscriptome-131189281\archangiumVsGCF_RNA-Seq\ArchangiumspCbG35MeJA1_S47_L001_001.assembly\ArchangiumspCbG35MeJA1_S47_L001_001-4.template-seq	563765	NZ_MPOI01000009.1	-	807	190158..189352	29000	BO221_RS27060	0.401606	11	8	6	4	5	2	BO221_RS27060	BO221_26535	hypothetical protein	WP_083681410.1	CATGGCACCCCTCCGGCCCAGGCCGCCACGCAGGCGGTGGCGAGCTTCACCGTGCGGGTGAAAGGCTCGGGACTGAGCGTGTCCGGCGTGTCCGTGATCTTGTGGTAGTTCGGGTTGCGGAAGGGCGCCGTGTCCGTGAGGAACAGCGCCTGGTGGCCCGCGAGCCAGAAGCCCTCGTGGTCGCTGCGCAGCAGGGCCTCCACCATCGGCGAGATGCCCTGGCCCGCCGAGAGGATGGGGAGGACGTCCGTTATCTCCAGGGCCTCGTTGATCGCATACAGCTCGCTCACCAGCCGGCTGGAGGGGGCATTGCCGATGGCGGCGATGAAGTCTCCCCGATCGCGCGAGGGCAACCCGGGCATGGTGCGCTGCGAGCCGGGGCTGCTGTCGTAGTAGCCA…
BO221_RS52820	0.003	0.144	0.003	0.003	0.416	0.003	Z-000346	BO221_RS52820	gene	D:\assemblies\040519CStranscriptome-131189281\archangiumVsGCF_RNA-Seq\ArchangiumspCbG35MeJA1_S47_L001_001.assembly\ArchangiumspCbG35MeJA1_S47_L001_001-4.template-seq	563765	NZ_MPOI01000009.1	-	216	190357..190142	29200	BO221_RS52820	1.42591	0	1	0	0	4	0	BO221_RS52820		hypothetical protein	WP_083681411.1	CACCAAAGGGAATCACCTCCGGCCACCGGTGGCAGTCCAGTGGCGTGTCCTCCTGGTGGACCTGGGCCAGCTCCCGCACCGTGCTCATCAGCCGCTCCTGGCTCACCTCGCCCATGAGCGAGCGCAACGCCTCCAGGTCCGTCCCCGCCGGCAGGCGCGGGGGGCGGGAGGAGCAGGAGCCGAGCACCAGCAGCGTGCCCACCGCGACCCCCCAC
BO221_RS27065	0.209	0.266	0.003	0.003	0.003	0.003	Z-000347	BO221_RS27065	gene	D:\assemblies\040519CStranscriptome-131189281\archangiumVsGCF_RNA-Seq\ArchangiumspCbG35MeJA1_S47_L001_001.assembly\ArchangiumspCbG35MeJA1_S47_L001_001-4.template-seq	563765	NZ_MPOI01000009.1	-	582	190955..190374	29400	BO221_RS27065	0.048921	5	5	0	0	0	0	BO221_RS27065	BO221_26540	hypothetical protein	WP_073563414.1	CATAGGGACACCCCCGCCGAGAACAGCCCCACGTGCAGCCGCACCAGCGCGCCGGGAGGCCAGGAGCAGGTGGCCACGTGGAACTCCAGGGCGCTGAGGGTCACCCGCCCCAGGCGCCAGCGCAGCGGCGCGGCTCCAAACGCGACGTACACGCGGGAGAAGTAGCGCTCCTCCACCGCGTCCTCGGTCTCGGCGGGCAGGGGCCGGGTGTAGACGGTGGTGAAGCCGCTCAGCCCCACCTCGGGGCCGGCCTCGGGCTCCCAGGCGCCCACCCGGGCACGCAGCCGGAGCCGGGCGAAGCCCTCAAGTGGCACGCGCACCGGCGTGTAGGCTGGCACCGGCCCGCCCCGCAGGCCCGCGCCCACCACCAGCCCCCGCAGCGCGCCCTCACGGGCCAAC…
BO221_RS27070	0.139	0.419	0.039	0.185	0.096	0.307	Z-000348	BO221_RS27070	gene	D:\assemblies\040519CStranscriptome-131189281\archangiumVsGCF_RNA-Seq\ArchangiumspCbG35MeJA1_S47_L001_001.assembly\ArchangiumspCbG35MeJA1_S47_L001_001-4.template-seq	563765	NZ_MPOI01000009.1	-	1407	192428..191022	29600	BO221_RS27070	1.34443	8	19	2	8	6	18	BO221_RS27070	BO221_26545	MATE family efflux transporter	WP_073563415.1	CAGCGCACCTCATGCACCCAGCGCCCGGAGGCGTAGCGCCAGGAGAAGGCCGCCAGCTTGAGCAGCTCCTCGCACGCCCTGCCCACCAGCACGCCCACCAGCCCCCAGCCCAGGGGCACCCCCAACGCCCATGCGCAGACGATGCCCACGAGCATGAAGGCCTCGCACACCATGGTGAAGCGCACGTCCCCTCCGCCGCGCAGCACCCCCAGCGCCATGACCATGTTGCGCGCCTTCACCGGCTGCATCAGCGCCGAGACCAGGAGCCCCGTCATCGCCAGCGCCCGTGTGCCCGCCTCCAGGCCCGGGTAGAGCGGCTCCAGCACCAGCGCCGCCCCCGCGAGCAACGCGCCCGTCACCACGCTCACGCCCAGCGCCAGCCGCAGACACTCCGCCGCC…
BO221_RS27075	0.342	0.462	0.27	0.408	0.31	0.388	Z-000349	BO221_RS27075	gene	D:\assemblies\040519CStranscriptome-131189281\archangiumVsGCF_RNA-Seq\ArchangiumspCbG35MeJA1_S47_L001_001.assembly\ArchangiumspCbG35MeJA1_S47_L001_001-4.template-seq	563765	NZ_MPOI01000009.1	-	4635	197062..192428	29800	BO221_RS27075	1.04884	65	69	46	58	64	75	BO221_RS27075	BO221_26550	non-ribosomal peptide synthetase	WP_073563416.1	CACCCCGCCTCGAGCAATGCCCGCAGCTGCTCGAGCATGTCGCCCGCCAGCGCCCGCATCGTCTGATCCCGGTGCAGCGCCGAGCTGTACACCCACGTCACCACCGGCCCCTGGGGCGTGTCGTCGCACTCCACCATGAGCTCATACGACACGGGGTTCTCCTGTCCCTCCGGCCCCGGCAACACCAGGTACTCGAAGGAGGCCTCCGTGGAGGAGACCACCTCGCTCCCCGTGAGCGTCACGCCCCGGTTGTTGAAGAAGACCTGGGGCGAGCCTCGCGAGGCCAGGCGCTGCCGCTCGGCCTCGTGCTGGCCATAGCGCAGCAGCCCGTGGCCCAGCGCGTGGCCCAGGGTCTCGCGCAGGGAGCGCCGGACACGGGCGAAGGCCTGCCCGGGTGGC…
BO221_RS27080	2.94	5.225	3.843	4.467	2.68	5.41	Z-000350	BO221_RS27080	gene	D:\assemblies\040519CStranscriptome-131189281\archangiumVsGCF_RNA-Seq\ArchangiumspCbG35MeJA1_S47_L001_001.assembly\ArchangiumspCbG35MeJA1_S47_L001_001-4.template-seq	563765	NZ_MPOI01000009.1	-	1401	198476..197076	30000	BO221_RS27080	1.03135	169	236	198	192	167	316	BO221_RS27080	BO221_26555	asparagine--tRNA ligase	WP_073563417.1	CAGAACTGAGCCGAGCCCGGCACGCGCGGGTACGGAATGGCGTCGCGGATGTTCTGCAGGCCGCACATGTAGACGATCAGCCGCTCGAACCCCAGTCCGAAGCCCGCATGCGGCACCGTGCCGTACCGCCGCAGATCCCGGTACCACTGGTAGTGCTCGGGCTTCAGGCCGAACTGCTGCATGCGCTTGTCCAGCATGTCCAGCCGCTCCTCGCGCTGGCTCCCGCCGATGATCTCCCCGATTCCCGGCGCCAGCACGTCCATCGCCGCCACCGTCTTCCCGTCCTCGTTCAGGCGCATGTAGAACGCCTTGATCTTCTCCGGGTAGTTCATCACCACCACCGGCCGGCCCACGTGCTCCTCCGTCAGGTAGCGCTCGTGCTCCGTCTGCAGATCGTTC…
BO221_RS27085	0.303	0.466	0.195	0.426	0.382	0.392	Z-000351	BO221_RS27085	gene	D:\assemblies\040519CStranscriptome-131189281\archangiumVsGCF_RNA-Seq\ArchangiumspCbG35MeJA1_S47_L001_001.assembly\ArchangiumspCbG35MeJA1_S47_L001_001-4.template-seq	563765	NZ_MPOI01000009.1	+	1530	198660..200189	30200	BO221_RS27085	1.32235	19	23	11	20	26	25	BO221_RS27085	BO221_26560	amino acid permease	WP_073563418.1	TGCGTTCCCTCTTCCAACGCAAGCAGATCGCCGACCTCGTGCACGACACCGAGGCGTCCGGCGGCCTGAAGCGCGCGCTCGGCACCGGCGACCTGGTCATGCTCTCCATCGGCGCGGTCATCGGCGCCGGCATCTTCTCCACGCTCGGCACCGCCGCCGCCGGTGAAACCCTGCCCACCGGAGAGGTGATCCGCTACGGCGCCGGCCCCGCCCTGGTGCTGTCCTTCCTGCTGCTCGGGGCCGTGTGTGCCCTGGCCGCGCTCTGCTACGCCGAGCTGGCCTCGATGATCCCCCAGGCCGGCAGCGCCTATGCCTACTCCTACGCGACGCTCGGAGAGCTCGTCGCGTGGATCATCGGGTGGGATCTCATCCTCGAATACGCGGTGGGCAACGTGGCGG…
BO221_RS27090	1.088	0.787	1.071	1.854	1.023	2.35	Z-000352	BO221_RS27090	gene	D:\assemblies\040519CStranscriptome-131189281\archangiumVsGCF_RNA-Seq\ArchangiumspCbG35MeJA1_S47_L001_001.assembly\ArchangiumspCbG35MeJA1_S47_L001_001-4.template-seq	563765	NZ_MPOI01000009.1	-	1143	201354..200212	30400	BO221_RS27090	1.69424	51	29	45	65	52	112	BO221_RS27090	BO221_26565	cyclic nucleotide-binding domain-containing protein	WP_073563419.1	CAGGCCCGAGGGGTGCCGCCTCGCGTCCCGGGCTCCCAGTACAGCCCGGCGCTGCTCAGCAGGCGCTCGTTGCCCAGCCGCGAGAGCGCCTCGCACACGCCGGGGTCGGACAGGAGGTGCCGCTCGCAGCTGCCCCAGTCCAGCCGCAGCAGGACGCAGGGGGTGTCCGCGCTCACGGTCGCCGTGGCCGCCAGGCCGAGCATCAGGGCGATCTCCCCGAACATGTCCCCCTCCCCGAGCGTGCGCAGGGGGACCTGGCTCCCATCCGCGTGACGGTGCAGCACCTGGCACCGCCCCCGCAGCAGCAGGTACAAGGCGTCCACCTCCCGGCCCTGCTCGAGCAGGAGCGTGCCCGCCGGCCGGGTGCAGATCTGGAAGTCCCGCGCCAGGGCCTCGCGC…
BO221_RS27095	0.332	0.464	0.444	0.621	0.122	0.457	Z-000353	BO221_RS27095	gene	D:\assemblies\040519CStranscriptome-131189281\archangiumVsGCF_RNA-Seq\ArchangiumspCbG35MeJA1_S47_L001_001.assembly\ArchangiumspCbG35MeJA1_S47_L001_001-4.template-seq	563765	NZ_MPOI01000009.1	-	735	202215..201481	30600	BO221_RS27095	0.797821	10	11	12	14	4	14	BO221_RS27095	BO221_26570	competence	WP_073563420.1	TACTCCGTACGGACCACCGAGCCCTCGGGCAGCCCGGTCCGCAGCCGGGCCAGGGCCTGCTCCACGGCGTCCGGCTCCACGCTCTCCACCGTCACCTTCACCAGGTAGTCCAGCGAGTGGTCGAACATCGGATAGGAGCCGATGGCCACGTGCGGCATGTCCAGCGCCACCCGGTCCAACACCGCCGCCACCGCGCTCTCCCCCTGGTTGAGGTACAGCACGCGCAGGTGCATGGGCGTGCCGCGCAGCCTCGCCAGCACCGCCTCCAGTTGCGTCCGGAAGAGCTGCGGCACCCCGGGCAGCATGAACACGTCCCCCACCGTCAGCACCGGGTACCAGCTGCCCGGCTGGGGGAGCAGCACCGCGCCCTCGGGGGCGTCCGCCAGCCGCATCGCCTCG…
BO221_RS27100	0.686	1.516	0.846	0.966	0.833	1.244	Z-000354	BO221_RS27100	gene	D:\assemblies\040519CStranscriptome-131189281\archangiumVsGCF_RNA-Seq\ArchangiumspCbG35MeJA1_S47_L001_001.assembly\ArchangiumspCbG35MeJA1_S47_L001_001-4.template-seq	563765	NZ_MPOI01000009.1	-	675	202902..202228	30800	BO221_RS27100	1.04354	19	33	21	20	25	35	BO221_RS27100	BO221_26575	dTMP kinase	WP_073563421.1	TACCGTACCGCCGCGCGCGTGGGCTTGCGTCCGAGCAGTTTGTGCACCTGGGCCAGACACGCGGCCGTCACGGCCTCCACTGGCTGGTCCCCGTCGATGCGCACCACGTGCTCGCGCTTGCCCCGCAGCCGGATGGCCGCCTCGTACTGCTTGGAGATGCGGCGCTGCTTCTCCTCCGCGTCGAAGAGCTCCTCCGGCCCTCCCCGCGCCGCCCGCCGCCGCGCCGCCACCTCGATGGACACCTCGACGAAGAGCGTCAGGTCCGCCGGCACCGCGTGCGCGTTGATGGACTCCACCCACTCCATGGGCAGCGACGCCCCCTGGTACGCCAGCGACGACAGCACCGAGCGATCGCTCAGCACCACCTGCCCCGCCTCCAGCGCCGGCAGCACCTTGGCC…
BO221_RS27105	1.782	2.721	1.829	2.287	1.775	3.507	Z-000355	BO221_RS27105	gene	D:\assemblies\040519CStranscriptome-131189281\archangiumVsGCF_RNA-Seq\ArchangiumspCbG35MeJA1_S47_L001_001.assembly\ArchangiumspCbG35MeJA1_S47_L001_001-4.template-seq	563765	NZ_MPOI01000009.1	-	342	203240..202899	31000	BO221_RS27105	1.17105	25	30	23	24	27	50	BO221_RS27105	BO221_26580	hypothetical protein	WP_073563422.1	CACCGGGGCAGCAACGCCTTGGGATCGTCCAGTCCCAGCCGGTGGCGCAGCTCCATCATCGTCTCGAAGCGCACCAGCTCGTCCGCCAGCACCGTGCGGCCCTGGCGGTAGCGCACCACTCCGTAGATGACCAGCCCCAGCGTCACCGTCAGGCCCAGCCACGCCACGTACGGCGCCCTCGTCGAGTCCCAGAAGAGCTTCGCCGTCGCGCCTCCGAAGATGAAGGACACGACGAAAGAGACGCCCGCGTGGGCGAAGAGAAGCGTGCTCTGCCGCGTGGACAGCGCCTCCTGGAGGCGCTCGAGCTGCTCGTGGAGATTCTGCTGCGTTTCTGCGTTCAC
BO221_RS27110	0.02	0.233	0.182	0.15	0.084	0.09	Z-000356	BO221_RS27110	gene	D:\assemblies\040519CStranscriptome-131189281\archangiumVsGCF_RNA-Seq\ArchangiumspCbG35MeJA1_S47_L001_001.assembly\ArchangiumspCbG35MeJA1_S47_L001_001-4.template-seq	563765	NZ_MPOI01000009.1	+	2397	203423..205819	31200	BO221_RS27110	1.09768	2	18	16	11	9	9	BO221_RS27110	BO221_26585	hypothetical protein	WP_073563423.1	TGATCGACGGACCCAACAGGCGGAACATCCGCCCCCCTCCCCCGCCGCCTCCCCCCGCCCCGAAGCGTGAGACGCAGCCGCAGCAGGTGGCGAACAAGCCGCGCGGTTTCAGCCCGGCGAGCGCGTTCGAGTCGCCCACCAGCAAGCGCGCCCCCGTGGCGCTCACCACGCCCTTCGCCGCCCGGACGGATACGCCGGCGTTCACCCCCGCCGCGGCCCGGACGGATGGCCCGGCCCCGGCCCCGGGCCAGCATGGCTTCGTGGGTCAGACAGCCGCTCCGGCCCCGGGCGATCCCGGCTTCGTGGGCCCGGTCGCCACCCCGCCCGAGGTTCTCGAGGCGTCGCGCGAAGTCGAGCAGGCCTACGCGTCGGGCGGAGCGGAGGCCGCCGCCGAGGAGC…
BO221_RS52825	1.145	1.757	2.078	2.033	1.244	1.812	Z-000357	BO221_RS52825	gene	D:\assemblies\040519CStranscriptome-131189281\archangiumVsGCF_RNA-Seq\ArchangiumspCbG35MeJA1_S47_L001_001.assembly\ArchangiumspCbG35MeJA1_S47_L001_001-4.template-seq	563765	NZ_MPOI01000009.1	-	2277	208177..205901	31400	BO221_RS52825	1.03089	107	129	174	142	126	172	BO221_RS52825		hypothetical protein	WP_083681456.1	CAGGGCGTGTACAGCTCCGCCGACGACATGCCAGCGCCCTCTCCTCCCACGACGAGCACCTTGCCGCCAGGCAGCAGTGTCGCCGTGTGGTGACGACGAAACGAGGCCATGGAGCCAGCACTGCTCCAGGTGTCCAGGGCCGGGTCGTACACCTCCGCTGCCGGCGGAGCAGTGCCATTGGTTCCTCCCGTGATGAACACCTTGCCATCGGGGAGTAGCGTCGCCGTGTGGCCAGAATGAGGCATGGCCATGGAGCGGGTGGCGCTCCAGGTCCCTGTGGCCGGGTCGTACACCTTCGCTGTTGCGAGGTAGGCGAGACGGCTGTCATTTCCCCCCGCGACGAGCACCTTGCCGTCCAGCATCAGCGTCGCCGTGAGGCCGTAACGAGACGACGTCATG…
BO221_RS27120	2.573	4.222	0.529	4.708	1.124	4.731	Z-000358	BO221_RS27120	gene	D:\assemblies\040519CStranscriptome-131189281\archangiumVsGCF_RNA-Seq\ArchangiumspCbG35MeJA1_S47_L001_001.assembly\ArchangiumspCbG35MeJA1_S47_L001_001-4.template-seq	563765	NZ_MPOI01000009.1	-	360	210701..210342	31600	BO221_RS27120	1.63359	38	49	7	52	18	71	BO221_RS27120	BO221_26595	hypothetical protein	WP_073563425.1	TACTGACGCGTCAGCGTGATGGAGGTCCGCGCCACATCGCACGCCTCGGTGGCGCTGGTCACCTCGAAGAAACCGGTGATCTCGTCGCCGTCATACTCGCCGTCGATCTGGATGACCGTGGCCGAGCTCTCCGAGCCCGACCCGACCGCACCGAAGTCCACGGTCGTCTCGGCCAGCGTGCCACTGAGGGGCGCGTTGTTGAAACAGGCGGACTTGTTGGTGCTCATCGTCCCGGTCACGGCGACGATGGTGCTCGAGACCTGATCCTTCACGTTCAGGGTGACATCCCAGCCGGACGCGCTCCCCTTCCACGTACCGACCAGGTTGTTACCGCCACATCCACAGACAACGAGGGCCAT
BO221_RS27125	0.66	0.327	0.327	0.638	0.237	0.415	Z-000359	BO221_RS27125	gene	D:\assemblies\040519CStranscriptome-131189281\archangiumVsGCF_RNA-Seq\ArchangiumspCbG35MeJA1_S47_L001_001.assembly\ArchangiumspCbG35MeJA1_S47_L001_001-4.template-seq	563765	NZ_MPOI01000009.1	-	1329	212087..210759	31800	BO221_RS27125	0.961061	36	14	16	26	14	23	BO221_RS27125	BO221_26600	threonine synthase	WP_073563426.1	TATAGGTCGGACAGCGCGGCCCTCACCGCATCAAGATTCGCGGGCAGATCCACCGGGGGATTGGCGTAGCGGCTCGTCACGTCCTCCAGCGACTTCCGGTGGTACCCCACCTTGAAGTCTGGGAATTTGAGTCCGTGCGCCGTGGACACCACCGCCACCCGCGCTCCCCGGGCGATCACTCCCTGCGCCACCAGCTTCTCCAGCGCCGCCAGCGCCACGCCCGTGTGCGGACACGCGAACGTGCCCTCCCGGTCCGCCCTCGCCGCCGCGTTCGCCAGCTCCGACTCCGTCGCCTCCTCCACCACGCCGTCGAACGCCTTCAACATCTTCACCGCTCGCCGGAACGACACCGGCGCGCCGATCTGGATCGCCGACGCCAGCGTCTTCTCCGCCTTCACC…
BO221_RS27130	1.247	1.532	1.295	1.955	0.555	2.242	Z-000360	BO221_RS27130	gene	D:\assemblies\040519CStranscriptome-131189281\archangiumVsGCF_RNA-Seq\ArchangiumspCbG35MeJA1_S47_L001_001.assembly\ArchangiumspCbG35MeJA1_S47_L001_001-4.template-seq	563765	NZ_MPOI01000009.1	-	567	212659..212093	32000	BO221_RS27130	0.994593	29	28	27	34	14	53	BO221_RS27130	BO221_26605	hypothetical protein	WP_073563427.1	CACTCCGCCGCTGGAATCATCGTGCTGCACGTCACACAGGCCCGGCCCGCGTACCCCGGCGTGTGGCACTTCGGGCACGACGTCCGCTCACCGGCCTGCGGCGGGCCGCTGGACGCGGACGCCTCGGGCCGCGCCATGCGCGCCTTGGGCAGCCGCATGCCGCAGCGATCGCACACGTTCCCGATGTCCTGCACGTTGCGGCAGTAGCGGCAGACGACCGGACCCGTGGGCGCCGCCGTCTTCAGCCCGTCGGACATCGCCCGGCCCGTGTCCATGTCCTGGACCGGCGCCACCATGACGTTGCCCGCCGCCGCGGAACGGCCCGTGTCCAGCTCGGGCACCGGCTGCACGGCGACCTCCCGCACCGCCTGCTGGGCCGTCAGCTCCAGGTCGGGAATC…
BO221_RS27135	11.141	14.957	8.548	13.484	10.59	18.06	Z-000361	BO221_RS27135	gene	D:\assemblies\040519CStranscriptome-131189281\archangiumVsGCF_RNA-Seq\ArchangiumspCbG35MeJA1_S47_L001_001.assembly\ArchangiumspCbG35MeJA1_S47_L001_001-4.template-seq	563765	NZ_MPOI01000009.1	-	6273	219132..212860	32200	BO221_RS27135	1.21883	2867	3025	1972	2595	2955	4723	BO221_RS27135	BO221_26610	peptidase S8	WP_083681412.1	CAGGCGGCCTTCTTCGACTGGCGGCGGCGCAGCGACACGTACCGGGCCAGGGCGAACAGACCCAGGTACAGGCTCGCGTCCGCGCCCGAGGTGGCGGCGCAACCGCAGCTCGCCGGCTCCTCGGCCTTCACGTTGATGCCCACCGGGGCCGAGTACACCACGTTGCCAGCACCATCGGTGATGACGGCCGTGATGCTGTGCTTGCCGCCCGTGGCGCCGGAGCTGTCCCACTCAGCCGACAGCGTGCTCTCCGTACCCGAGCCGATGACCACGCCATCCACCAGGATGGACAGCTGGCTCAGCGTGGTACCGGAGGCCACCGCGCCCTGGGCGGTGATGGTGACCTTGCCGGACACCTCCGTGCCGCCCGCGGGGTTGGTGATGGACACCGTGGGCTGC…
BO221_RS27140	0.152	0.29	0.381	1.015	0.35	0.224	Z-000362	BO221_RS27140	gene	D:\assemblies\040519CStranscriptome-131189281\archangiumVsGCF_RNA-Seq\ArchangiumspCbG35MeJA1_S47_L001_001.assembly\ArchangiumspCbG35MeJA1_S47_L001_001-4.template-seq	563765	NZ_MPOI01000009.1	-	642	220151..219510	32400	BO221_RS27140	1.681	4	6	9	20	10	6	BO221_RS27140	BO221_26615	protein-L-isoaspartate(D-aspartate) O-methyltransferase	WP_073563428.1	CAGTGCACGAACCCAGGCGGTGGCGTGCTCGTCATCGGCACGAAGCGCACGCCCAGCAGCTTCTCCACTTGGGGAGCTTCCCCGCGTGAGGGCCGGATGACCCGGAGCAGTTCCTGGGAGCCGTGCCTCGGACCCACCGGCAGCACCAGCCGGCCGCCCGGCCGCAGTTGCTGGTAGAGCGCCGGGGGCAACCGCTCCGGGGCCGCCGTGCCCAGGACGGCGTCGAACGGCGCGTCCTCCGGCCAGCCAGCCGAGCCATCGCCGACCCGGAAATGGATGCCATTGAAGCCCATCCGCTCCAGCCGCTCCCGGGCCGGACCGGCCAGCTCCGGGAGGCTCTCCATCGTGTACACCTCGGCCCCCAGCCGCGCGAGCACGGCCGTCTGGTAGCCCGAGCCC…
BO221_RS27145	0.537	0.342	1.498	0.808	0.495	1.322	Z-000363	BO221_RS27145	gene	D:\assemblies\040519CStranscriptome-131189281\archangiumVsGCF_RNA-Seq\ArchangiumspCbG35MeJA1_S47_L001_001.assembly\ArchangiumspCbG35MeJA1_S47_L001_001-4.template-seq	563765	NZ_MPOI01000009.1	+	363	220318..220680	32600	BO221_RS27145	1.24371	8	4	20	9	8	20	BO221_RS27145	BO221_26620	hypothetical protein	WP_073563429.1	TGGACGCCGCCGCCGACGAATTGCTCCGCCTCGCCTTCGACCGCGCCCCCGCCCTGGAGGCCAACCAGGCCATCGCCCGCGTCCGCGCCGAGGCTGGAGACGAGCTCTCCGGCGCCACCAGCTACGAGCTCGTGCTGCCCGCCGGGAACGTCCGCTCCTTCCTGCTCGACCACACCCTGCCCCGGCTCGTGGACTACCTCGAGTCGAGCGGCGCCAGACTGCCCCACTGTGGCGGCGTCTTCCTCTCCGTGTTCTCCGGAGACACTCTGCACTTCCTGCATGCCCGGGACGTCGTGGAGCTGCTTTCCCGCTGGAGCGGCCTGTCCATGGCCGAGCTCAAGACGCGCTACGGGCCCAGGTAG
BO221_RS27150	0.142	0.258	0.158	0.434	0.149	0.299	Z-000364	BO221_RS27150	gene	D:\assemblies\040519CStranscriptome-131189281\archangiumVsGCF_RNA-Seq\ArchangiumspCbG35MeJA1_S47_L001_001.assembly\ArchangiumspCbG35MeJA1_S47_L001_001-4.template-seq	563765	NZ_MPOI01000009.1	+	1203	220758..221960	32800	BO221_RS27150	1.49633	7	10	7	16	8	15	BO221_RS27150	BO221_26625	alanyl-tRNA editing protein	WP_073563430.1	TGACCCCCACCGAGCGCCTCTACTACAGCGATCCCTTCCTCTTCCGGTTCACCGGGCGCGTGCTCGCGCATGGCATGTGGAACGGTGCTCCCTCCGTCGTGCTCGACCGCAGCGCCTTCTATCCCGAAGCCGGTGGCCAGATGGCCGACCGGGGCGTGCTCGGCGGCCGGGCCATCCGTGACGTGCAGGTGGATGACGCGGGGGTGGTCCACCACATGCTGGAGCTGCCCGAGGGCGCCTCGCTCCCCGAGGCCGGCACCGAGCTGGCCGGGGAGATCGACCGTCTCCGCCGCCGCACCCACATGGCGCTGCACACCGGCCAGCACATGCTCTCGCGCGCGCTGGTGGACGTGGCCAACGCGCACACCGTGTCCTCGCGCCTGGGCGAGACGCTGTGCA…
BO221_RS27155	0.144	0.291	0.161	0.402	0.177	0.319	Z-000365	BO221_RS27155	gene	D:\assemblies\040519CStranscriptome-131189281\archangiumVsGCF_RNA-Seq\ArchangiumspCbG35MeJA1_S47_L001_001.assembly\ArchangiumspCbG35MeJA1_S47_L001_001-4.template-seq	563765	NZ_MPOI01000009.1	-	2028	224030..222003	33000	BO221_RS27155	1.50001	12	19	12	25	16	27	BO221_RS27155	BO221_26630	hypothetical protein	WP_073563431.1	CACGACCGCCCGTCCCTGCGCGCCAGCTCGTCCCTCGCGGCGAGCTCCACCGCCCGGCACCGCAGCACGGTCCTCCCTTCCTCGTCACCGCGCACCAGCCCGGCGAAGTACAGCCGCACCTCCGGTTGCTCGAGGTGGTAGTCCAGCGGTTCGAGCGCGTTCACGGGCCGGCCCGCGAGCAACTCCTCCAGAACGAAGCGGCAGCTCCGCTTCCCCGAGGCGCCGTTGCGTTCGTCCTCACGCAGCCGCTCCTGGAGCGCGCCTCGCAGCCACGGGCTGCGCGCCAGTCTCTCCGTCACCGACTTCCGGTCGAGCGCCCCCGCCCCGGCCAGGATCTCCTCGAGCAGGCCCGGATGACCGCCCGTGGCCTCGTGGACATCCCGGGCCCACCGCTCCCCA…
BO221_RS27160	0.742	1.708	2.128	1.748	0.717	1.947	Z-000366	BO221_RS27160	gene	D:\assemblies\040519CStranscriptome-131189281\archangiumVsGCF_RNA-Seq\ArchangiumspCbG35MeJA1_S47_L001_001.assembly\ArchangiumspCbG35MeJA1_S47_L001_001-4.template-seq	563765	NZ_MPOI01000009.1	-	690	224771..224082	33200	BO221_RS27160	0.967082	21	38	54	37	22	56	BO221_RS27160	BO221_26635	GAF domain-containing protein	WP_073563432.1	CAGTCGGACGACGGGTCCGTGAGCCCCGCCAGGGCTCCGAGGCTGCGCTGGAACTCCTCGAACGACATCTGCCCGTCGGCGAAACGCTCACTGAGGCTCAGCAACGGCTGGGCCTCGGCGACGGCCAGCCACGCGTTCCGGGCCTTCTCCTCGGCCTCGGAGCCGGACGCCGGGGCCGGCGTCTGGCATGCCAGCGTCTCCAGACGAGCGCTGGCGCGCCCGGCCAGTTGCTCCAGCTTCGTCAGCACCTCGGCCGTCAGCCGCGCGGGCTGCGCGCCGATGACGCAGAAGGAGCCCACTGTCTGCCCCCGCACCTTCAACGGGAAGCCCACGTAGGCCCGGATGCCGTAGCGCTCCACCAGATCCCTGGGCAGGCCGGGCTCGCGCGAGGTGTCCTCG…
BO221_RS27165	1.468	2.134	3.742	2.944	2.224	3.663	Z-000367	BO221_RS27165	gene	D:\assemblies\040519CStranscriptome-131189281\archangiumVsGCF_RNA-Seq\ArchangiumspCbG35MeJA1_S47_L001_001.assembly\ArchangiumspCbG35MeJA1_S47_L001_001-4.template-seq	563765	NZ_MPOI01000009.1	-	465	225232..224768	33400	BO221_RS27165	1.26936	28	32	64	42	46	71	BO221_RS27165	BO221_26640	hypothetical protein	WP_073563433.1	CATCGGCCACCTGCCTGCCACGACGGCGAGGAGAGGGTCTGGATACGCAGCGCCTGGGCGGGCTGCTTCATGCGCGTCTGCTGGCGCAGGCACAGGGGAAAGACGGACTTCTCCTCGGTCTCCATCAGGGAGCGCAGCGCGGCGGACACCGTCCGGAAGCGCTGGCGGAGCCGCTCCGGATCCGAGTCCACGTGCGAGAAGAAGCCGAGCACCGCGTTGGACATCACCGTCAGGTTGGTGCGGAAGATGTTGAGCAGCGTGAGCGAGGTCGCGTCCTTCGACTCCTGGCAGCTCGCCACCACCACCTCGTAGAGCTGCTCCTTCGCCCGCTGGTGGGGAACGAAGACATCATTGAGTTGCCGCAACAGACCCGGCAGCTCCAACGGGCCCGCTCCGTCG…
BO221_RS27170	1.769	3.024	2.343	3.77	2.6	2.176	Z-000368	BO221_RS27170	gene	D:\assemblies\040519CStranscriptome-131189281\archangiumVsGCF_RNA-Seq\ArchangiumspCbG35MeJA1_S47_L001_001.assembly\ArchangiumspCbG35MeJA1_S47_L001_001-4.template-seq	563765	NZ_MPOI01000009.1	+	441	225486..225926	33600	BO221_RS27170	1.19378	32	43	38	51	51	40	BO221_RS27170	BO221_26645	hypothetical protein	WP_073563434.1	TGGCCGCAATCACCCAGGAATTCATCAACGAGTTCGCGCGCCGCTACGCCGCCGCATGGACGAAGAAGGAGTCCGCCTCGAACCCGCTCCAGGCGCTGATCACCGAGGACGTGCACTGGGCGGACCCCATGCTGCCGCAGCCCGGCAAGGGCAGTGCCACGGCGATGATGCTGCTGGAGGGCTCCTTCACCGCCTTCCCGGACCTGACCTGCGACATCATGGATCCGCCCTACCTCGCCGCGGACGGCAAGTCGGTGATGTTCCACTGGCGGCTGTCGGGGACGATGACCGGCCCGCTGCCCAACGGCGCCCAGCCGACCGGCAAGCGCATGTCCATCACCGGCGTGGACCGCTGGGAGTTCCGCGACGGCCGCATCTGCCATTACCAGGCCTTCTACG…
BO221_RS27175	0.495	1.135	0.553	1.988	0.548	3.608	Z-000369	BO221_RS27175	gene	D:\assemblies\040519CStranscriptome-131189281\archangiumVsGCF_RNA-Seq\ArchangiumspCbG35MeJA1_S47_L001_001.assembly\ArchangiumspCbG35MeJA1_S47_L001_001-4.template-seq	563765	NZ_MPOI01000009.1	-	246	226172..225927	33800	BO221_RS27175	2.3303	5	9	5	15	6	37	BO221_RS27175	BO221_26650	hypothetical protein	WP_083681413.1	CACTCCGGCGGACGGCCGAGCGCACGGGAGACGGCGCGGACGAGCGAGTCCGCGTCCTCCTCGGGATCGACGAGCAGGCAGCGCATGCCCTCGCCGCTGCCCACCACCACGGTGACGCGGCCCTTGGGGCACAGCTTCAGGCAGCTGCTGCGCACCACGCGCACGCCCCGGCCCAGCTCCTCCTTGAGCGTGCTCCGCACGTCCTCCGCCCCCGCGCGCTTCATGCACTTGCGGCAGACGAACAC
BO221_RS27180	0.494	1.946	1.344	2.024	1.553	2.888	Z-000370	BO221_RS27180	gene	D:\assemblies\040519CStranscriptome-131189281\archangiumVsGCF_RNA-Seq\ArchangiumspCbG35MeJA1_S47_L001_001.assembly\ArchangiumspCbG35MeJA1_S47_L001_001-4.template-seq	563765	NZ_MPOI01000009.1	+	1578	226418..227995	34000	BO221_RS27180	1.91499	32	99	78	98	109	190	BO221_RS27180	BO221_26655	hybrid sensor histidine kinase	WP_073563436.1	TGATTCCCCTGACGGACACGCACGGCCACGCGCCGCCGCGACTCGAGCAGCACCTCGAGGTCGTCACGGACGGAGTGCTCGCACTCGACGTCCAGGGGCGGCCCACCTACGTCAACGCCAGCGCCGAGCGCATCCTGGGCCGCTCCCGGCACCTGCTGCTCGGCCGACGGCTCTGGGCGGAGCTGCCCGGGTTGGAGGAGACGGAGCTCCACCGGGCCTGCCACCGCGCGCTCGCGGAAAGCACGGCCGTCACCGCGGAGGAGTACTTCGCTTCCCTCGGGGTCTGGCTGGAGGCCCGGGTGTTCCCCTCCGGAGAGGGAGTGCTCGTCCTGCTCCGGGACGTGACGGCGGACATCACCGCGCGGCAACGCGCGCGCCAGGCGTTCGAGCAGGTGCGCC…
BO221_RS27185	3.515	4.264	2.91	2.916	2.319	4.253	Z-000371	BO221_RS27185	gene	D:\assemblies\040519CStranscriptome-131189281\archangiumVsGCF_RNA-Seq\ArchangiumspCbG35MeJA1_S47_L001_001.assembly\ArchangiumspCbG35MeJA1_S47_L001_001-4.template-seq	563765	NZ_MPOI01000009.1	+	4896	228229..233124	34200	BO221_RS27185	0.870367	706	673	524	438	505	868	BO221_RS27185	BO221_26660	hypothetical protein	WP_073563437.1	TGCGTTTGAGGCAAACGTTGTGGGCCAGCTTGTTGCTCACGCCCCTCGCGAGCGGAAGTGCCCTGGCCGCGACTCGAGGAAATTTCGACGCCTTCCTGGCTCGCCAGGAGGAGATGGCTCTCGCCGCCAAGGACGACGCTCTCCGGACGCGCGGCCTGCGTGTTTCTCAGATGGAGGATCGGCTCGGAGTCCCGAGCTTCGTATGGAGCACCCGTGAGGTCTCGGGCTCCACGACGAGCATGAGCAAGGCGCTGGGCGCCCGCAAGCCGGACCAGGCCGCTCGCGCGCACCTGCAGTCGGTGGCGGACCTGTACCGCGTGGGCTCCGAGGACGTGTCCGCCGCGGTGCTCAAGTCGGTGCACCAGACCGGCAAGGGCCCCGTCATCGCCCGCTTCGGCC…
BO221_RS27190	0.235	0.064	0.122	0.325	0.139	0.272	Z-000372	BO221_RS27190	gene	D:\assemblies\040519CStranscriptome-131189281\archangiumVsGCF_RNA-Seq\ArchangiumspCbG35MeJA1_S47_L001_001.assembly\ArchangiumspCbG35MeJA1_S47_L001_001-4.template-seq	563765	NZ_MPOI01000009.1	-	2907	236105..233199	34400	BO221_RS27190	1.8893	28	6	13	29	18	33	BO221_RS27190	BO221_26665	ATP-dependent DNA helicase RecG	WP_083681414.1	CAGCCCACGCGCGCGAGGGACAGCCGCCCCTCCCAGCGCTCCTCGAGCGCCTTCACCAGCGCCTGGTGCTCGGGTGCGGCGAGCTTCGGATCCCTCGCGAGGATGCGCCGCGCCTCCTGCTGCGCCAGCGACAGCAGATCTCCATCGCGCGCGAGGTTGGCCACCGCCAGCTCCGGCAGGCCGCTCTGCCGCGTGCCGAGGAACTCGCCCGGGCCGCGGATCTCCAGGTCCTTCTGCGCGATGACGAAGCCGTCACTGCTGTGCTCCATCACCCCGAGCCGCTCCGAGGAGTCCATGGAGGAGCGCGCGAGGTTGGCCACGAGGTAGCAGAAGCTCACCGCCGCTCCGCGCCCCACCCGGCCGCGCAGCTGGTGCAGCTGCGACAGGCCGAAGCGCTCC…
BO221_RS27195	2.518	4.595	3.074	3.94	2.235	6.125	Z-000373	BO221_RS27195	gene	D:\assemblies\040519CStranscriptome-131189281\archangiumVsGCF_RNA-Seq\ArchangiumspCbG35MeJA1_S47_L001_001.assembly\ArchangiumspCbG35MeJA1_S47_L001_001-4.template-seq	563765	NZ_MPOI01000009.1	-	513	236730..236218	34600	BO221_RS27195	1.14876	53	76	58	62	51	131	BO221_RS27195	BO221_26670	transcription elongation factor GreA	WP_073563438.1	CAGCCCTCCGCCGGCGCGTCCTCCTGCGGGTCCTCGAAGCGGACCTCCTGGACCTCGTACTCGCGGGTGCCTCCGGGGCTCTGCACGGTGGCGACGTCGCCCACCTTCTTGCCAATCAGCGCCCGGGCCACCGGCGACGTCACGGCGATCCACCGCTTCTTCAGGTCCGCCTCCAGCTCGCCCACCAGCCGGTACGTGACCGTCTTGTCCGACTCCACGTCCAGCAGGTCCACCGTGGCACCGAACACGACCTTGTCCCCGCCCAGCTTCGCCGGGTCGATCACCTCGGCCCGGGCGATCCAGTCGTTGAGGTCCAGGATGCGCCCCTCGATGTGGGACTGCTTCTCCTTGGCCGCGTGGTACTCGGCGTTCTCCCGCAGGTCCCCGTGCGCGCGCGCC…
BO221_RS27200	0.632	0.23	0.504	0.423	0.208	0.888	Z-000374	BO221_RS27200	gene	D:\assemblies\040519CStranscriptome-131189281\archangiumVsGCF_RNA-Seq\ArchangiumspCbG35MeJA1_S47_L001_001.assembly\ArchangiumspCbG35MeJA1_S47_L001_001-4.template-seq	563765	NZ_MPOI01000009.1	+	540	236927..237466	34800	BO221_RS27200	1.02242	14	4	10	7	5	20	BO221_RS27200	BO221_26675	hypothetical protein	WP_073563439.1	TGCTGTCCATCCAGGAATTGCGCGCGCTCGGCGCGTCACTGTCCACCGGGGCCTTCCGCCGTCAGCTGGGCCCCTTCGTCCTCATCCAGCGCGCCCCCGGACGGCCCTCGTCCGCCGCGCTCGAGCCCACCCGCGTGGCCTCCGCCGACGCCATCGAACAGGGCATGCTCTCGCTCCTCTTCGAGTTCGAGGACCTGCTCATCACCACCCTCCCCCCGCTGGCCCGCGTGGAGGAGCTCAGCGTGGGACGGCTGCCGGACTGCGAGCTGTTCATCGACGACGCCTCGGTGTCCAAGCGCCACGCCGTGCTGCGCTGGAACGAGCCCCAGGGGCGCTGCACCGTGCAGGACACCGGCTCCACCAACGGCACCTTCCTCAACGGCAGCACGCTCGGCACCC…
BO221_RS27205	0.238	1.391	0.318	2.16	0.131	0.608	Z-000375	BO221_RS27205	gene	D:\assemblies\040519CStranscriptome-131189281\archangiumVsGCF_RNA-Seq\ArchangiumspCbG35MeJA1_S47_L001_001.assembly\ArchangiumspCbG35MeJA1_S47_L001_001-4.template-seq	563765	NZ_MPOI01000009.1	-	513	237992..237480	35000	BO221_RS27205	1.18002	5	23	6	34	3	13	BO221_RS27205	BO221_26680	hypothetical protein	WP_073563440.1	CAGGGCAGCCGGCCCGCGGCGGGGTTCTTGCGAGCCGTGGAGAAGGCGCCGCGCAGGGCGTCCACCACGCCGCCCACCTCGCCGGCGTACTGCACGGCGTGGATGGAGTAGAGATCCTGCACATCCTCCAGGCGGCGGAAGACCTCCTTGAGGTTGGCGCGGTCGCGGGACTCGAGCGCGCACCGGGCCTCGGTGTCGCGCATGCCCTGCAGCCAGTGGGTGCGGAACGCGAGCCACTCCTTGTCCACCTCGCGGGCCGGTGAGATGCGCACCAGCTTCTCGCGCTCGGACTCGAGCCGGGACCAGAGCGAATCCGCCGCGTCGAGGCACTCCCGGTAGGAGAGCACCTGCTCCTCGGCGGGCTTCTTCGCCGGAGTCATGGCCCGCACCGAGCGCGTG…
BO221_RS27210	0.003	0.003	0.003	0.003	0.003	0.003	Z-000376	BO221_RS27210	gene	D:\assemblies\040519CStranscriptome-131189281\archangiumVsGCF_RNA-Seq\ArchangiumspCbG35MeJA1_S47_L001_001.assembly\ArchangiumspCbG35MeJA1_S47_L001_001-4.template-seq	563765	NZ_MPOI01000009.1	-	240	238447..238208	35200	BO221_RS27210	1	0	0	0	0	0	0	BO221_RS27210	BO221_26685	hypothetical protein	WP_073563441.1	CACGTCCGCGAGGCGTGAGCCCCGCCATTCGAATCCGTTGGCACCTTCTCCGGCTCGGGCGGTGAGCCCTTCAACACGTCGGTGACGAGCTGGATGAGCTCGGAGCTCAGGGTGATGACGTGGTGGGGCGTGTAGCCATGCGCCCTCAGCTCGCGGAACAAGGAGCGGGCGATGATCTGGATCGCCCGGGTGCGGTTCTTCCGGAGGAAGGGGGGACGGATGACGGCGGCAATGGACAT
BO221_RS27215	0.003	0.003	0.003	0.003	0.003	0.003	Z-000377	BO221_RS27215	gene	D:\assemblies\040519CStranscriptome-131189281\archangiumVsGCF_RNA-Seq\ArchangiumspCbG35MeJA1_S47_L001_001.assembly\ArchangiumspCbG35MeJA1_S47_L001_001-4.template-seq	563765	NZ_MPOI01000009.1	+	291	238657..238947	35400	BO221_RS27215	1	0	0	0	0	0	0	BO221_RS27215	BO221_26690	hypothetical protein	WP_073563442.1	TGCACCCGGAGACCCAGGCCCATATCGAGGCACGCAAGGCCGTCCTCGAGACCATCAAGGGAGAACTGGTGGATCGGCTCCAGTTGGACGTGGAGCCGGCCTGCCTCGACGACGACACCTTCCTCTTTGGCGAGGGGCTCAACCTCGACTCCATCGACGTGATGGAGATCGTCCTCTGCATGCAGTCCCGCTTCGGCGTCGAGCTCCGCGAGGGAGATCTCCAGTCCATGCGGACCTTCAACACGCTGGCCGACACCGTCATGGCCTCGCGCTCCGGCGTGCACGCCTGA
BO221_RS27220	0.003	0.003	0.003	0.003	0.003	0.003	Z-000378	BO221_RS27220	gene	D:\assemblies\040519CStranscriptome-131189281\archangiumVsGCF_RNA-Seq\ArchangiumspCbG35MeJA1_S47_L001_001.assembly\ArchangiumspCbG35MeJA1_S47_L001_001-4.template-seq	563765	NZ_MPOI01000009.1	+	1080	238978..240057	35600	BO221_RS27220	1	0	0	0	0	0	0	BO221_RS27220	BO221_26695	aminomethyl transferase family protein	WP_073563443.1	TGCAGAAGACAGGACTGAAGGATCAGTACGCGCGGCTCCGCCAGGGCATCGGCATCCGCGGTGACCCTGGGATGGGCAAGTTCCTGCTCTCCGGCCCGGGAGCGCTCGACGCCGTCAACCGGCTGGTGTTGGGGGACATCTCCCGCCTCCCCATCCGGAAGATGACGTACACCCTCATCCTCCGCGAGGACGGCACCCTCCTCACCGATGCCTACGTGGTGAACCTGGGTGAAGACAGCTACCGGGTGATCACCGGCCCGGGAGATGCCGGGGAGATCGCCCGTACCGTCCATGACACGTGCGGTGGGGCTGGAGTGGACGTCGAGGACGTGACGAGCGGCTCCGCCCTCCTCAGTCTGGATGGGCCGTACGCCTGGGAGCTGCTCGCGAACGTAGCGG…
BO221_RS27225	0.003	0.003	0.003	0.003	0.003	0.003	Z-000379	BO221_RS27225	gene	D:\assemblies\040519CStranscriptome-131189281\archangiumVsGCF_RNA-Seq\ArchangiumspCbG35MeJA1_S47_L001_001.assembly\ArchangiumspCbG35MeJA1_S47_L001_001-4.template-seq	563765	NZ_MPOI01000009.1	+	2487	240054..242540	35800	BO221_RS27225	1	0	0	0	0	0	0	BO221_RS27225	BO221_26700	hypothetical protein	WP_073563444.1	TGAGCACGCGCAGTACGGAGCAGGTCCGCCCCCGCGAGCGGGTGGTCATCACCGGTCTGGGGATCTACAGCCCCCTGGGGACCTCCCCCGAGGCCCTGCTGGAGAACCTCGAGAAGGGCCTCGGTGGCATCACCGTCCAACGCGGCTACGAGTCGTCACTGCCCCACCGCACCGTCCACGCGGGTGGCATCGCCGGGCACGACCCTCGGGACTGGTTCACGCCCGAGGAGGCACGCACGCTGGAGCGCACGGCGCAGTTCGCGGTGATCGCCGCCCGCCAGGCCCTCGCGGACTCCGGGAGGCCTGCTTCCGCGGAGCGGACCGCGCTGGTGATGGGCGTGAGCGTGGGAGGGTTGGACAGGCAGTTGGAGCACCTGAACGACCCGGAGCAGCGGGAAT…
BO221_RS27230	0.003	0.003	0.003	0.003	0.003	0.049	Z-000380	BO221_RS27230	gene	D:\assemblies\040519CStranscriptome-131189281\archangiumVsGCF_RNA-Seq\ArchangiumspCbG35MeJA1_S47_L001_001.assembly\ArchangiumspCbG35MeJA1_S47_L001_001-4.template-seq	563765	NZ_MPOI01000009.1	+	981	242540..243520	36000	BO221_RS27230	2.67458	0	0	0	0	0	2	BO221_RS27230	BO221_26705	ACP S-malonyltransferase	WP_073563445.1	TGAATGCGTCGAAGAACTCCACCCCGACGGCCTGGCTCTTTCCGGGACAGGGCTCGCAGTTGATCGGAATGGGCCGGGAGCTGTGCGGTGCCTTTTCCCCGGCCCTGCGCATCCTGAAGCAGGCGGAGGAAGTGAGCGGGTTGCCCCTGTCCCGGCTCTGCTGGCAGGGGCCGGGCGATGAGTTGGAGCGCACGGACGTGCTCCAGCCGGCGATGACGGCCATCACCCTGGGCTGCCTGGCGTTGCTGAGGGACTCGGGCCATGCGCCGGACTGCGTGGCGGGGCATAGCCTGGGCGAGCTCGCCGCCCTGTGCGCCGCTGGCGTCCTGACGGAGGAGGAGACCCTCTACCTGGTGACCGTTCGCGGACGGCTGATGCACGAGGCCGCGCTGCGCCACC…
BO221_RS27235	0.003	0.003	0.003	0.003	0.003	0.003	Z-000381	BO221_RS27235	gene	D:\assemblies\040519CStranscriptome-131189281\archangiumVsGCF_RNA-Seq\ArchangiumspCbG35MeJA1_S47_L001_001.assembly\ArchangiumspCbG35MeJA1_S47_L001_001-4.template-seq	563765	NZ_MPOI01000009.1	+	963	243517..244479	36200	BO221_RS27235	1	0	0	0	0	0	0	BO221_RS27235	BO221_26710	ACP S-malonyltransferase	WP_073563446.1	TGAGCGCGGGTGACGGCGCGCTGGCGGAGGGGGAGGCCTGGCTCTTCCCTGGCCAGGGGGCGCAGTACGTGGGGATGGGGCGCGAGCTGCTGGCACGGTGGCCGAGGGCGCGGGAGCTCCTCGAGCGGGCCGAGGCGCTCTCGGGGCTGCCACTGAGACAGCTGTGCATGCGAGGCCCCGCGGAGCAGCTCCGCCGCCCCGAAGTGCTGGAGCCCGCGCTGGTGGCGCTCTCCCTGGCGCACGCGGACCGGTTGTACGCATTGAGGGGGCCGCCGCGGTACGTGGCGGGCTACAGCGCGGGCGAGGTGGTGGCGCTGTGCCGCGCGGGGGTGCTCACCGAGGAGAACACGCTGCGGGTGGCGGTGCTGCGCGGCCGTATCCTCCAGCGGGCAGCGGACT…
BO221_RS27240	0.003	0.003	0.003	0.114	0.003	0.003	Z-000382	BO221_RS27240	gene	D:\assemblies\040519CStranscriptome-131189281\archangiumVsGCF_RNA-Seq\ArchangiumspCbG35MeJA1_S47_L001_001.assembly\ArchangiumspCbG35MeJA1_S47_L001_001-4.template-seq	563765	NZ_MPOI01000009.1	+	1143	244472..245614	36400	BO221_RS27240	3.54709	0	0	0	4	0	0	BO221_RS27240	BO221_26715	MFS transporter	WP_073563447.1	TGGCTGACCGGAGCACCCGCCTGCTGCGGTTCGCCGTCTTCGCCGCGGCTTTCGACACCTTCCTGCTCGCCCCCATGCTGGTGTCCATCGCCACGGACACGGGCACGACGCTGACCGCGGCCGCGGGCATGGCCAGCGCCTACCTCCTCGCCTACGGCGTCATGCAGCCCGTCTGGAGCGTGGTCTCGGACCGGATCGGCCGGGGCGCGGTGGTGCGGTGGGGACTGCTGGGCGCGGCTGTCACGGGCGTCCTCTGTGCGGCGGCCTCCTCGCTCGGGCCGCTGGTGCTGGGGCGGCTGCTGGCCGGTGGTGCCGTGGCGGCGGTGATGCCGACGTCCATCACCTACGTAGGGGACACCTTCCCCGTGGAGCGGCGGCAGGGCGCCATCGCCGACCTCA…
BO221_RS27245	0.003	0.13	0.057	0.274	0.003	0.202	Z-000383	BO221_RS27245	gene	D:\assemblies\040519CStranscriptome-131189281\archangiumVsGCF_RNA-Seq\ArchangiumspCbG35MeJA1_S47_L001_001.assembly\ArchangiumspCbG35MeJA1_S47_L001_001-4.template-seq	563765	NZ_MPOI01000009.1	-	951	246598..245648	36600	BO221_RS27245	1.95016	0	4	2	8	0	8	BO221_RS27245	BO221_26720	hypothetical protein	WP_073563448.1	CAACGCGCGCAGGCGCCGAGTAACTGACAGGTCTCGTCCGTTGACAGGTCCCGGGCAAACTCCGCGGGAGCGCGGCCCCTGCCCGCTTCATATTGGGCGATGTACCGGCGCACCTGCGACACAGTAGAGCCCGTCAATCGTGCCACCTCTTCCACCGGGTGCCCCTGGGCGTGGAGCGCAACGGCGACGTGCAGCCGACCCTTCTTGATGCGTACCGGCTCCGTGAGGAAGCGGTAGGGACGAGAGAGGAAACGGACCCGCTCCTCGGAGGTGCCGCGCTTGAGGGTGAGCCCTACCCTCGCCGAGGCGTAGACCCTCCGCACGGAGGCGGGTGCGGCGTCGAGCAACACGTAGAGGGGCGAAGTGCCCGATGGCTCCAGGTCCACGCCACGGCTGAAC…
BO221_RS27250	0.15	0.447	0.336	0.168	0.37	0.271	Z-000384	BO221_RS27250	gene	D:\assemblies\040519CStranscriptome-131189281\archangiumVsGCF_RNA-Seq\ArchangiumspCbG35MeJA1_S47_L001_001.assembly\ArchangiumspCbG35MeJA1_S47_L001_001-4.template-seq	563765	NZ_MPOI01000009.1	+	972	246706..247677	36800	BO221_RS27250	0.907121	6	14	12	5	16	11	BO221_RS27250	BO221_26725	DUF2236 domain-containing protein	WP_073563449.1	TGGAGCAGGACGTCAGTCAGGACCGCGAGCGTTTCCGCAAGTGCCTCGACTACATGCGGGAACACGCGGCAGGCGAGACCGAGGGTGTCTACGGCCCCGACAGCATGACCTGGATGATCTATCGCGAGCCGGTGATCCTCCTCGGTGGACTGCGCGCCATCCTGCTGCAGATCGCCCATCCGGCAGTGGCCTCCGGCGTCTCGCAGAACAGCAACTTCCGCAATGACCTGCTCGGCCGTGCGCGACGCACCTATACGGCGATGTACCAGCTCAAGTTTGGTGGCCTCCGCGAGGCGACGGGCGCCGCGAAGCGGATCCACAGCCTGCACAGCCGCGTCTACGGCTCAATCGCGGATGGCGCCGGACCCTATCGCGCGAACGATCCTTCGTTGCTGCGTT…
BO221_RS27255	0.32	0.639	1.502	0.916	0.463	0.359	Z-000385	BO221_RS27255	gene	D:\assemblies\040519CStranscriptome-131189281\archangiumVsGCF_RNA-Seq\ArchangiumspCbG35MeJA1_S47_L001_001.assembly\ArchangiumspCbG35MeJA1_S47_L001_001-4.template-seq	563765	NZ_MPOI01000009.1	+	1068	247849..248916	37000	BO221_RS27255	0.792036	14	22	59	30	22	16	BO221_RS27255	BO221_26730	hypothetical protein	WP_073563450.1	TGAAAACCCTGACGTCCGTCCGAAACATCTTCCTGATGAGTGCCCTGATCCTCGCGTCCACGCCGGGATGCCAGGGAGGTGAGCCCACCGCCGAGGCATCCCCGAGCGAGGGGCTCGCCCAGAGCACCCAGGAGCTCGCCTGCGACACCAACCTGGTGCCCGTCATGACCGGCCCGGCCACGCCCAGCGGCATCGTCACCCGCTCCGGCGCCTACGGCTCGTCCTACGAGGCCTGGCTGGCGTTCGATGCCAGCGTCACCTCCATGTTCATTTCCCAGGTGGGCCAGACTCCGGCAACGATTGGTTACGAGTTCCCCTCGTCCAAGACCATCACCCGCTACGCCCTCCAGTACTCCAACGGCTCCATCACCACGCGCGCGCCCAAGAACTGGACGCTCG…
BO221_RS27260	0.003	0.113	0.003	0.079	0.003	0.087	Z-000386	BO221_RS27260	gene	D:\assemblies\040519CStranscriptome-131189281\archangiumVsGCF_RNA-Seq\ArchangiumspCbG35MeJA1_S47_L001_001.assembly\ArchangiumspCbG35MeJA1_S47_L001_001-4.template-seq	563765	NZ_MPOI01000009.1	-	825	249805..248981	37200	BO221_RS27260	2.88084	0	3	0	2	0	3	BO221_RS27260	BO221_26735	DNA-binding response regulator	WP_073563451.1	CAGAAGGTCTGATTCAGCAGGGCCTCGACGTGAGCCTTGCGCCCCGGGCTGAGCCTCAAACGGGTCCCATCCGCGAGGACGACCACATGGCCCCGCTCGATGCCGGGCTCGAGGTGGCGGATACGATCGACGTTCACCAGCGTGGAGCGGTGGATGCGCAGGAAGCGGCGCGGATCCAACCACTGCTCGACCTGGGAGAGCGTCTCGCGAATCATCGGGCTGCGCCGGCCCACGTGCAGCACCACGTAGTTGCCCTCCGCCTCGCACCAGTCGATCTGATCCACCGGCACGAACTCCACGCGCTCGTCCGTCTTCACCACGAGGCGTTCCAGGTAGCCCGTGGACGGGAGCGCGGCCGGAGGAGGCGCTGGCACCGCCGTCAGGTGCCCCGCGAGCAGC…
BO221_RS27265	0.044	0.277	0.049	0.233	0.04	0.214	Z-000387	BO221_RS27265	gene	D:\assemblies\040519CStranscriptome-131189281\archangiumVsGCF_RNA-Seq\ArchangiumspCbG35MeJA1_S47_L001_001.assembly\ArchangiumspCbG35MeJA1_S47_L001_001-4.template-seq	563765	NZ_MPOI01000009.1	-	1119	250916..249798	37400	BO221_RS27265	1.50665	2	10	2	8	2	10	BO221_RS27265	BO221_26740	sensor histidine kinase	WP_073563452.1	CACGCATGGGGCACCTCCCGCGCTCCACCGGAGTCTGGCTCGTAGGGCAGCACCACCCGCGCGCATACGCCTCCCCCTTCCATGTCCGTCAGGGTGAGGGAGGACTCCTCACCGTAGAGCTGCCGGAGCCGCGCCCGGGTGTTCGCCAGCCCGATGCCCGTGCCCGGCTCACCTCCCCTGCCCAACCCCGGACCGTTGTCGCGGACTTCCAACAGCAGCCGGTCTTCCTCGCGCGTGGCCCGGACGCGGATGCACCCCCCCGCCGCGCCGCGGGCCACGCCATGCCGGAGCGCATTCTCCACCAGCGGCTGCAACACCAGCGCCGGAACGAGCGCGTTCATCGCCTCCGGTTCGACGTCCATTTCCACCTGGAGCCGCTCACCGAAGCGGAGCCGCTCG…
BO221_RS27270	0.568	1.83	2.462	1.878	0.524	1.744	Z-000388	BO221_RS27270	gene	D:\assemblies\040519CStranscriptome-131189281\archangiumVsGCF_RNA-Seq\ArchangiumspCbG35MeJA1_S47_L001_001.assembly\ArchangiumspCbG35MeJA1_S47_L001_001-4.template-seq	563765	NZ_MPOI01000009.1	+	729	251052..251780	37600	BO221_RS27270	0.875311	17	43	66	42	17	53	BO221_RS27270	BO221_26745	hypothetical protein	WP_073563720.1	TGCTCACCCTTGGATTGATCGCCCTGCTCGGGGCCACTCCCGCCGCGCCGATCGAGATCGAGGTCTTCGTTCCGCTGTGTGACGGTGCGCAGCTCAACTGTGGCCGGGGAGGAGCCGGGGACCCGCGCTCCCTGGAGGCGAATCTCTATTGGGGAGCCGCCTTTGGTGCGGAGCGGTTCCTGTCCCGCGCTCCAGGCTTCCGGGTTCGAAGCCGGCGCGAGGGCCCCCCTTCCTCCGGGGTACTGCGCGAGCTCGTCATCGAGCGGGCGGCCGCGAAGGGAGAGCGGCTCGTCCGGCTTTCGCTCCGGGCGTACGCTGGAGATCGGATCGATGACGCCCTGGAAGACTTCCTGCGCGCGGCCGCTGGCGGGAGCCCGGCGGACCTCCTGGTCTGGGCCG…
BO221_RS27275	0.073	0.233	0.327	0.489	0.27	0.468	Z-000389	BO221_RS27275	gene	D:\assemblies\040519CStranscriptome-131189281\archangiumVsGCF_RNA-Seq\ArchangiumspCbG35MeJA1_S47_L001_001.assembly\ArchangiumspCbG35MeJA1_S47_L001_001-4.template-seq	563765	NZ_MPOI01000009.1	+	666	251859..252524	37800	BO221_RS27275	2.23172	2	5	8	10	8	13	BO221_RS27275	BO221_26750	hypothetical protein	WP_073563453.1	TGTCGCGGCACGAAGATACCGGAACGGAGCCACTCCGCTCACGAGCCCGCTCCAGCGTGGAGCCCGGGGCCCGCACGTCCGGCGCCCTGCTGTCGCTCCGCCACGCGCTCCTCGTCGCCATTGGCCTCGCCCTTCCGGGGCTGGTGGCCCTCCTGCTCCGCGCCGAGCCCCCCGCGACTCCAGCGCCTGTCGCGGCCGCCGTCCCCTCGAGCGCCGGGCCGAGGGAGGCCGGGTCGCCGGTGCGCGTGTGCGTGCTGCCCTTCAAGAACCTGGGCCGGGAAGAGGCGCTGGCCGTGCTGCAGGATGGCCTCGCCGAGTCGGTGGTGACGGATTTCGGGCAACATTCCGGCTTCCGACTCATCGAGCGCGGGCTGCTCGAATTGGACTTCCAGGAGCTGA…
BO221_RS27280	0.242	0.328	0.234	0.28	0.104	0.206	Z-000390	BO221_RS27280	gene	D:\assemblies\040519CStranscriptome-131189281\archangiumVsGCF_RNA-Seq\ArchangiumspCbG35MeJA1_S47_L001_001.assembly\ArchangiumspCbG35MeJA1_S47_L001_001-4.template-seq	563765	NZ_MPOI01000009.1	+	1512	252521..254032	38000	BO221_RS27280	0.686965	15	16	13	13	7	13	BO221_RS27280	BO221_26755	hypothetical protein	WP_073563454.1	TGAGCGGCATGGGGCGGGTGGCGGGGATCCTGCTGGTACTGCTCGCGGCGGAGACATGGGCGGCGAAGCCTGTCACCAAGGGGCCCGTCGCGGTGCTGCCCTTCAAGAACCTCAACCAGGACGCGACGCTGGAGTGGATGCGGCTGGGCATCGCCGAAACGCTGCTCTCGGACCTGCGCGCCAGCGGCAGGGTCCAGGTGGTGGAGCGGGAGCAGCTTGGCCACGCGCTCGCGGAGCTCGCCCTCCAGGAAGCGCGAGGCACCGAGGAGTCCACGGCGTCGCGAGTGGGGCGCATGGTGGGAGCCCGCACGGTACTGCTGGGCAGCTTCCAGCGTGCGGGGAATCAACTCCGCCTCAACGCTCGCCTCGTCGCCGTGGAGACGGGTGTGGTGCTGGACA…
BO221_RS27285	0.003	0.232	0.56	0.488	0.253	0.809	Z-000391	BO221_RS27285	gene	D:\assemblies\040519CStranscriptome-131189281\archangiumVsGCF_RNA-Seq\ArchangiumspCbG35MeJA1_S47_L001_001.assembly\ArchangiumspCbG35MeJA1_S47_L001_001-4.template-seq	563765	NZ_MPOI01000009.1	-	534	254546..254013	38200	BO221_RS27285	6.6931	0	4	11	8	6	18	BO221_RS27285	BO221_26760	signal peptidase II	WP_073563455.1	TAACGGGAAGAACCCGTAGCATCCCCCTGGCGTTCTTCAGGGTTGTTCGCTCGCCGCCCAGCCAGGATCAGCAGTCCAGCGCCGAGCATGAGGGCCACGTCCGCCACGTTGAAGATGCCCGTGCGCAGGGAGCCGATGCCGAGGTTCAGGAAGTCCACGACACGTCCATCGTTCACCAGACGGTCGAACCAGTTGCTCAGTCCACCTCCAACGATCAGGGCGAGCGCCACAGACTGGAGCGGCTCGAGCCGGCGACTCATCACGAGGTAGGCCAGCGTACCGAGGAGGAGCACGCCCACCGCCGCGCTGAACAGCCAGAATCGCACGGACTGAGGAAGGTTGCCGCCGAGGCTCAGGAAGGCGCCGGGATTCTCGGCGAAGGTGAGCCGCAGGAGCCCG…
BO221_RS27290	0.019	0.003	0.042	0.003	0.07	0.15	Z-000392	BO221_RS27290	gene	D:\assemblies\040519CStranscriptome-131189281\archangiumVsGCF_RNA-Seq\ArchangiumspCbG35MeJA1_S47_L001_001.assembly\ArchangiumspCbG35MeJA1_S47_L001_001-4.template-seq	563765	NZ_MPOI01000009.1	-	1281	255823..254543	38400	BO221_RS27290	2.35238	1	0	2	0	4	8	BO221_RS27290	BO221_26765	hypothetical protein	WP_073563456.1	CATCCCCCGAGGATGCCAGACTTGCCCTGCCCCATCCACCGTGTCCGGCTGAGCTGGAGGACGCGGCTGATGGCCGTGTGCTGCGTGGCGTCGGGAGCCCCGGTGAGCACCGAGCCATCCGGCAGGAGGACCTGGTATTTGTCGTCGGCGGTGAGGCCGTGGGTCACGCTGGACCAGGCCCAGCGCGAGCCTTCACGGGCGCGGACGATCTCCTCCAGGCACCGGTCGAACTCCGCTTCGGGGAGCAGCTGGAGCTGTTGCAGCAGCATGCTCAGGGTCAACCCCTGGAATTCGTTGAACCCCCTGTGGAACACTTCGCGCAAGATATTCCAGAGGTTCTTGTCCTCGAGGAAGACGAGCTGGCCGGGGCGCATCACGAGCATTCCGGGGGAGTGGTTG…
BO221_RS27295	0.069	0.286	0.193	0.324	0.016	0.153	Z-000393	BO221_RS27295	gene	D:\assemblies\040519CStranscriptome-131189281\archangiumVsGCF_RNA-Seq\ArchangiumspCbG35MeJA1_S47_L001_001.assembly\ArchangiumspCbG35MeJA1_S47_L001_001-4.template-seq	563765	NZ_MPOI01000009.1	+	1410	255907..257316	38600	BO221_RS27295	0.591717	4	13	10	14	1	9	BO221_RS27295	BO221_26770	amino acid permease	WP_073563457.1	TGGACGAACAACACGAAGCAGGGCCGCGCGGCGCCGTGGAAGACCAGGCCGGATATTCGCGACGGGTCGGGCTCTTCTCGGGCGTCATGCTCGTCATCGGCGGCATCATCGGCTCGGGCATCTTCCTCAACCCCTCCATCGTCGCGCAGCGGGTCCACACGCCCGAGCTCACCCTGGGCGTCTGGGTGCTCGGCGGGGTGGTGGCGCTGATCGGAGCATTCGTCTACGGAGAGCTCGGTCAGCGCGCCCCGAAGGCGGGTGGCAGCTACGTCTACCTTCGCGACGCCTTCGGACCACTGCCGGCCTTCCTCAACGCGTGGGGCCTGCTGCTCATCATCGCCACCGGAGCAGTCGCGGCGGTGGCGGTGGCCTTCGCGAGCTACACGGTCGCGCTGCTCT…
BO221_RS27300	0.406	0.603	0.453	0.996	0.687	0.999	Z-000394	BO221_RS27300	gene	D:\assemblies\040519CStranscriptome-131189281\archangiumVsGCF_RNA-Seq\ArchangiumspCbG35MeJA1_S47_L001_001.assembly\ArchangiumspCbG35MeJA1_S47_L001_001-4.template-seq	563765	NZ_MPOI01000009.1	-	360	257948..257589	38800	BO221_RS27300	1.83295	6	7	6	11	11	15	BO221_RS27300	BO221_26775	GFA family protein	WP_073563458.1	TAGCGGCTCTTCCCGTCGACGTGCTGGATGTTCAGCCTGGTCACATCCACCTCATCGAGGCAGCGGGTGTTGATCGCCACCATCGGGCCGTTCGGACTGGTGCCCCGCGCGAAGGAGCGGATGCCGCAGGTCTTGCAGAACAGGTGATGGATGACCTGCTTGTTGAACTGGTAGTCGGTCAGGTTCTGCTCGCCCTTCTCGAGCGTGAAGCTGCTCTCGGGCGCGAACGCCAGCAGCGTGCCGGTGCGCGCGCAGATGGAGCAGTTGCACTGGATGACGGGCTGGGAGAGATCGAGTTCGACGCGGTAACGAACGGCGCCGCAGTGGCAGCCGCCCGAATGCGAGTGGGTGGTGGACAT
BO221_RS27305	0.229	0.874	0.255	1.377	1.372	1.802	Z-000395	BO221_RS27305	gene	D:\assemblies\040519CStranscriptome-131189281\archangiumVsGCF_RNA-Seq\ArchangiumspCbG35MeJA1_S47_L001_001.assembly\ArchangiumspCbG35MeJA1_S47_L001_001-4.template-seq	563765	NZ_MPOI01000009.1	+	213	258074..258286	39000	BO221_RS27305	4.0553	2	6	2	9	13	16	BO221_RS27305	BO221_26780	hypothetical protein	WP_073563459.1	TGAAGGCTCCCTCCAAGGCGAAGAAGGCCGCGTCGAAGAAGAGTCCGGCGCGAATCCTCATGCCCAGCGGAGCCACGGACGGCGACAAGAAGAAGGCCACGCCGAAAAAGAGCCCGGCGAGGATCCTTCTGCCCAGCGGAGTCACGGACGACGACAAGAAGAAGGCCGCGCCGAGGAAGAGCCCGGCACGGCGCAGTAAGTCCGGCAAGTAA
BO221_RS27310	0.7	1.292	0.625	0.937	1.195	1.275	Z-000396	BO221_RS27310	gene	D:\assemblies\040519CStranscriptome-131189281\archangiumVsGCF_RNA-Seq\ArchangiumspCbG35MeJA1_S47_L001_001.assembly\ArchangiumspCbG35MeJA1_S47_L001_001-4.template-seq	563765	NZ_MPOI01000009.1	+	696	258412..259107	39200	BO221_RS27310	1.3613	20	29	16	20	37	37	BO221_RS27310	BO221_26785	cyclase family protein	WP_083681458.1	TGGCGCGTACGCGCGTCGTCGACATCAGCCATCCCCTCACGGAGCGGATGCCCGTCTACCCCGGGGGCACGCTGATGTCCGCGAAGCTCAAGGGCACCGTCGAGAAGGACGGTTACTACATCCGCGACTTCACCGTGGGCGAGCACACGGGGACGCATGTGGACGCTCCGGCTCATTTCGCCGCCGGTGCGAAGACGGTGGACCAGCTCCCCGTGGAGTCACTGGCGGGCCCGGCCGCCGTGGTGGACGTCTCGGACAAGGCCGCGCAGAACGCGGACTACGAGGTGACGGTGGAGGACATCGAGGCCTGGGAGCGGCAGCACGGCCCGCTGAAGCCCCAGCACATCGTGCTCATCCGCACCGGCTGGGCCTCGCGCTGGCCGGATGAGGCGCGCTACG…
BO221_RS27315	0.198	0.336	0.221	0.177	0.244	0.293	Z-000397	BO221_RS27315	gene	D:\assemblies\040519CStranscriptome-131189281\archangiumVsGCF_RNA-Seq\ArchangiumspCbG35MeJA1_S47_L001_001.assembly\ArchangiumspCbG35MeJA1_S47_L001_001-4.template-seq	563765	NZ_MPOI01000009.1	-	738	259857..259120	39400	BO221_RS27315	0.949128	6	8	6	4	8	9	BO221_RS27315	BO221_26790	urease accessory protein UreG	WP_073563461.1	CAGGTGCGGAGCGTGGCGCCCGTGGCCTTGCGCCACGCTCCGATCAGGTGATCGATCACCTCCTGCAGCCCCACGCCCTTCGTCACCTGCGTGAAGACGAAGGGCCCGTCGCCCCGCATCTTCCGCGCGTCGCGATCCATCACCGACAGGTCCGCCCCCACGTGCGGCGCCAGGTCCGTCTTGTTGATGATCAGCAGGTCCGACTGGGTGATGCCCGGCCCGCCCTTGCGCGGCACCTTGTCCCCGCCCGCCACGTCGATGACGTACACCGTGTAGTCCGCCAGCTCCCGGCTGTACTGGGCCGCCAGGTTGTCTCCCCCGCTCTCGACAATCAGCAGCTCCGGCTTCAGCGCCTCCATCAGCTCCTCGAGCGCCAGCAGGTTGTGGCTGATGTCCTCG…
BO221_RS27320	0.074	0.187	0.003	0.003	0.068	0.003	Z-000398	BO221_RS27320	gene	D:\assemblies\040519CStranscriptome-131189281\archangiumVsGCF_RNA-Seq\ArchangiumspCbG35MeJA1_S47_L001_001.assembly\ArchangiumspCbG35MeJA1_S47_L001_001-4.template-seq	563765	NZ_MPOI01000009.1	-	663	260528..259866	39600	BO221_RS27320	0.23268	2	4	0	0	2	0	BO221_RS27320	BO221_26795	urease accessory protein UreF	WP_073563462.1	CAGGAAAGGAACAACCGTGAGTAGAGCCTGTCGTGCGTGGAGCCGAGCAGGTCCATCAAGGGCGACGTCTGCGCCAGTGACTCCACCCCCAGCCCGGCACACGTCTCCAGCACCGAGTCCAGCAGGGGCGCGCACCGGTTCTGCATCTGGTGGGACTCGTGCGTACCGACGATCCCCATTCTCACCGCCGCGGACAGCGCCCCGCGCAGCGTGAGGGACAGCAGGAGCTGCCGCGCGTCGGACAGCTCGACGTCCAGCACGCGCAGCACCGCGCCGAACAGGGGCGCGTGGTGGTAGCGCACTCCGGCCTCCCGCGCCGCCTGCCGCAACGGCCCCACCGGTCCCGGGAAGATGCGCGCACACGTGTCCAGGAAGGCCCGCCCCTGCGTGCGGCTCGCC…
BO221_RS27325	0.142	0.163	0.063	0.228	0.105	0.07	Z-000399	BO221_RS27325	gene	D:\assemblies\040519CStranscriptome-131189281\archangiumVsGCF_RNA-Seq\ArchangiumspCbG35MeJA1_S47_L001_001.assembly\ArchangiumspCbG35MeJA1_S47_L001_001-4.template-seq	563765	NZ_MPOI01000009.1	-	1716	262253..260538	39800	BO221_RS27325	1.04465	10	9	4	12	8	5	BO221_RS27325	BO221_26800	urease subunit alpha	WP_073563463.1	CAGAACAGCGAGTAGCGCTGCGCCAGCGGCAACCGGACGGCGGGCTCGCAGGTCAGCAGCTCGCCATCCGCACGCACCTCGTACGTCTCCGGGTCCACCGTGAGCACCGGCAGCGCGTCGTTGAGCTTCATGTCCCGCTTGCCGATCCCCCGGCACCGCTTCACCCCGGAGAGCTGCTTGGTCAACCCCAGTCCCCGCACCGTTCCCTCGGCCAGCGCGCGGCCCGAGACGAAGGCGATGCTCGTCGCGCCCACCGCATGGCCCCGGGCTCCGAACTGCGGCCGCATGTAGAAGGGCTGCGGCGTGGGAATCGACGCCCCCGGGTCTCCCATCTGCGCCCAGGCGATGAAACCGCCCTTCACCACCAGCTCCGGCCGGATGCCGAAAAAGGCCGGCCGC…
BO221_RS27330	0.003	0.242	0.212	0.34	0.176	0.003	Z-000400	BO221_RS27330	gene	D:\assemblies\040519CStranscriptome-131189281\archangiumVsGCF_RNA-Seq\ArchangiumspCbG35MeJA1_S47_L001_001.assembly\ArchangiumspCbG35MeJA1_S47_L001_001-4.template-seq	563765	NZ_MPOI01000009.1	-	768	263017..262250	40000	BO221_RS27330	1.05026	0	6	6	8	6	0	BO221_RS27330	BO221_26805	urease subunit gamma	WP_073563464.1	CATGCGCCCTCCTCGTGTCCGAAGCCCCGCGCGGCCACTTCGGCCAGGGCGCGCTCCTGGTTCTCCGGCGTCACCGGCCCCGAGCCCAACGCGTTGCCGCCCCACACCACCCTCGCCCCGGCGATGGCCACCAGCGACACCGTCTTCTTCTCCCCGGGCTCGAAGCGCACCGCCGTCCCCGCCGGGATGTCCAACCGCCTCCCGTATGCCTTCGCTCGATCGAACACGAGCGCCCGGTTCGTCTCGAAGAACGGGTAGTGGCTGCCCACCTGCACCGGACGGTCTCCCCGGTTGGTGATCTCCAGCGTGACGGTGTCCCGGCCCTCGTTGAGCACCAGCTCGCCCGGCTGCACCAGCACCTCACCCGGCCGGACCTCCTCCTGCTGGGGCCCCCGCTGG…
BO221_RS27335	0.172	0.073	0.16	0.153	0.185	0.31	Z-000401	BO221_RS27335	gene	D:\assemblies\040519CStranscriptome-131189281\archangiumVsGCF_RNA-Seq\ArchangiumspCbG35MeJA1_S47_L001_001.assembly\ArchangiumspCbG35MeJA1_S47_L001_001-4.template-seq	563765	NZ_MPOI01000009.1	-	852	263961..263110	40200	BO221_RS27335	1.63729	6	2	5	4	7	11	BO221_RS27335	BO221_26810	urease accessory protein UreD	WP_083681415.1	CACCCCCGGCGTACCCAGGGATCGTCCCCGAGCAGCGAGGGCAGGAAGGACAGCCACTCGCGGCTGGCGCGCACCAGCGCCTCGGCGGAGGTGGCCGCCGCGCGGAGCACCAGGGCGTCGGGTCCGAGCGGGCTCACGGAGCAGACGAGTCCGGAGCGGGGCTTCACGGGCAGGGAGCCCACATGCGCGGCGAGCGCCTCGCGGGCGGAGTCCAGCGCGGGCCCCACGAGGAGCACGGTGCCCAGCGCGTCGAAGCGGCCGAGACGCTCGGGCAGCACGCCATGGGCCGGGTCGAGCAGCCAGCGCTCATCGAGCAACGCCCTGCCCTCGCGGTGGACCCGGAGCGAGGACGTGTAGTGCGTGAAGGCCCAGCGTTCGCCGGCGGCGCTGCGGCCGGCG…
BO221_RS27340	0.376	1.388	0.797	1.207	0.416	1.999	Z-000402	BO221_RS27340	gene	D:\assemblies\040519CStranscriptome-131189281\archangiumVsGCF_RNA-Seq\ArchangiumspCbG35MeJA1_S47_L001_001.assembly\ArchangiumspCbG35MeJA1_S47_L001_001-4.template-seq	563765	NZ_MPOI01000009.1	+	648	264140..264787	40400	BO221_RS27340	1.34133	10	29	19	24	12	54	BO221_RS27340	BO221_26815	CAP domain-containing protein	WP_073563723.1	TGATGCGAATGAACCGAGGAGTCTCTGTTCTGTTGGGGGCGGTGCTGCTGGCGGGCTGTGGTGGGAGTGGAGGTGAGGATCCCGCCGAGGAGTGTCCGGATCTGTGTGCCGAGACGGCGTCCGAGGGCGTGGTTGGCGAGAGCGTGCAGATGGAAGCTCCCGCGGGGGAAGGCGCGGTCTCGGCCCAGGCCTGGTGCGATGACGTGACTACCTGGAACACGGACTGGACCGGCTTCGAGAACCAGGTGCTCACGCTGGTGAACCAGAAGCGCGCGGCGGGAGCCACGTGCGGCGGCGTGGCCAAGCCAGCGGTGCCCGCGCTCACCCTGGACACGCGGCTGCGCTGCGCCGCGCGCAAGCACTCCAAGGACATGGCCACGAACAACTTCTTCAGCCACA…
BO221_RS27345	0.756	1.142	0.211	0.948	0.436	1.255	Z-000403	BO221_RS27345	gene	D:\assemblies\040519CStranscriptome-131189281\archangiumVsGCF_RNA-Seq\ArchangiumspCbG35MeJA1_S47_L001_001.assembly\ArchangiumspCbG35MeJA1_S47_L001_001-4.template-seq	563765	NZ_MPOI01000009.1	-	516	265316..264801	40600	BO221_RS27345	1.41742	16	19	4	15	10	27	BO221_RS27345	BO221_26820	ureidoglycolate hydrolase	WP_073563465.1	CAGCACTCGACGAGGACGCGCAGCGGCTCCGGGAACTGCCGCACCACGCAGTCTCCGGCGCCGCCGTCCTCCCAGGCGAGCATCGCGAACTCGGCCGGGGCGTCCAGCGCGATGATGGGGTGGTGCCACACGCCCCGGTGGTAGTTCACCCCCTGCCCCGGGCCACACACGAACGCGGCGAGCCGCTCCACGTCCGGGCCCCCCGAGGCGTCCGTGGGCGCCACACACACCAGGAAGCGCCCGCAGACCATGGGCAGGAAGGCCTGGCTCGAGTGCGGGTGGTGCTCGAGCAGCTTCACCGTGAAGGGCAGCGGCTGCGGCACCGAGCGGAACACCGCGAGGTTCGGCTTCGCACCCGTGCGATCACTCTCCAGCCGGGCCGACCAGTCGAACCGCACC…
BO221_RS27350	0.293	0.931	0.49	1.958	0.338	0.792	Z-000404	BO221_RS27350	gene	D:\assemblies\040519CStranscriptome-131189281\archangiumVsGCF_RNA-Seq\ArchangiumspCbG35MeJA1_S47_L001_001.assembly\ArchangiumspCbG35MeJA1_S47_L001_001-4.template-seq	563765	NZ_MPOI01000009.1	-	333	265645..265313	40800	BO221_RS27350	1.57659	4	10	6	20	5	11	BO221_RS27350	BO221_26825	hydroxyisourate hydrolase	WP_073563466.1	CATGAGCCCCGGTACGTCGAGTAGCCGAAGGGGTTGAGCAGGAGCGGCACGTGGTAGTGCTCCGACGGCACGTTCACCCGGAACTCCACCGACACCGCCGGGTAGAAGCTGTCGATGCCGAGCCGGGCGAAGTACGGAGCGACCTCGAACGAGAGCCGGTACACGCCCGCCGCGGAAATCGTCTCCAGCAGCGGCTTCACGCGCCCGTCCGCGTTCGTCACCCCACGTGCCAACTCCGCCCAGTTCCCGTCCTGCCATACGGACAGCTTCACCGTGACACCCTCGGCGGGGCGCCCACGGGAGGTGTCCAGGATGTGCGTGCTGATGCCCAT
BO221_RS27355	0.53	1.191	0.574	1.251	0.532	1.458	Z-000405	BO221_RS27355	gene	D:\assemblies\040519CStranscriptome-131189281\archangiumVsGCF_RNA-Seq\ArchangiumspCbG35MeJA1_S47_L001_001.assembly\ArchangiumspCbG35MeJA1_S47_L001_001-4.template-seq	563765	NZ_MPOI01000009.1	-	1563	267219..265657	41000	BO221_RS27355	1.38879	34	60	33	60	37	95	BO221_RS27355	BO221_26830	allantoicase	WP_073563467.1	CAGCGTCCCGCCATCTGCTCGCGCAGCCACTTCTCCAACCGCACGCGGGTGATCTTCGCCTGCTCCGCCGCGGCCGTCTCCACCTCGTCCGTCTTGCCGCGCCGCACCCGTTGCTCGAGCAGCTCCAGCATCTCCGGCGCGCTCTTCCCCGTGGCGAAGACGATGAAGGTGAAGCCGAACTTCTCGTAGTACTCGTCGTTCAGCTTCGCGAGCCGCTCCAGCGTCGCGGCGTCCGCCTGCGCCACCGAGCGCTGCTCTCCCCTGCTCCACTCCGCGGACTTCTCGCTCTGGGGCGCGGCCTTCTTCGTCTGGCCGATGCGCGGGTGCGCGGCGAACGCCTCCAGGAAGTCCTTCGCCCCGAGCGACCACCACACCTCGTCCGCCGCCGCGAACAGGGCA…
BO221_RS27360	0.143	0.297	0.56	1.295	0.314	0.547	Z-000406	BO221_RS27360	gene	D:\assemblies\040519CStranscriptome-131189281\archangiumVsGCF_RNA-Seq\ArchangiumspCbG35MeJA1_S47_L001_001.assembly\ArchangiumspCbG35MeJA1_S47_L001_001-4.template-seq	563765	NZ_MPOI01000009.1	-	1359	268581..267223	41200	BO221_RS27360	2.10586	8	13	28	54	19	31	BO221_RS27360	BO221_26835	allantoinase AllB	WP_073563468.1	TACCTCCGAACCGCCAGGAAGCGGCCAACGGTGGCCGGGGGCTGGTTGGACGCAGCGTCATACGCCATCCGGCCTCCGACGAGGGTTTTCTTCACCTGTCCGAACAGCCGCCGGCCCGCGTAGGGCGTCACGTGGTGACGGTGGCGGATGGCCTCGGGCTGGACCACGAAGGAGGCCGCGTCGTCCCAGAGCACCAGGTCCGCGTCGTACCCGGGGGCGAGCCGCCCCTTCCGGTCCGACACGCCCGCGAGCCGCGCCGGGCCCTCGACGTTCCAGCGGAACATCTGCTCCACGGAATGGCCGCGCTCCTTCGCCAGCGTCCAGAGCACCGACAGCCCGAGCTGCAATGAGCTGATGCCGCCCCACGCCTGGAGGAAGTCGCCGGCCTCCGGCTTCTTC…
BO221_RS27365	0.416	0.548	0.613	0.814	0.425	1.038	Z-000407	BO221_RS27365	gene	D:\assemblies\040519CStranscriptome-131189281\archangiumVsGCF_RNA-Seq\ArchangiumspCbG35MeJA1_S47_L001_001.assembly\ArchangiumspCbG35MeJA1_S47_L001_001-4.template-seq	563765	NZ_MPOI01000009.1	-	1641	270249..268609	41400	BO221_RS27365	1.36943	28	29	37	41	31	71	BO221_RS27365	BO221_26840	hypothetical protein	WP_083681416.1	CAAGCGCCAAAGGCGCGGATGAGCTTCACGAGGCCGTTGAGCGTCTCGGCATCGTCCGCGAGCGACGGGTTCGGCGGCATCACCAGGCTCTTGCCCACCGACGCACCGCCCTCGACGATGATCTTCTTGATGGCCTCGTCGGTGGTGCTCTGCTGCCAGGCCTTGTCGCCGAAGTTGCGCGGCTTCGGATCCAACGCCGCCGCCACCGTGCCATCCCCCGCACCATTGGGGCCATGGCAGGTGCTGCACACCGAGGCGAAGTAGTTGCGCGCGGACTCCGGAATGTCCGCCTGATTGGCTCCCGCCGTAGGGGCCTCGGCCGGAGCGGCGGCCACGGGCGGCGCGACGAAATCAGGCATCTTCGCGTCCGAGGGCACCTCACCGCCCTGGGCGAACCAC…
BO221_RS27370	0.441	0.396	0.463	0.694	0.383	0.511	Z-000408	BO221_RS27370	gene	D:\assemblies\040519CStranscriptome-131189281\archangiumVsGCF_RNA-Seq\ArchangiumspCbG35MeJA1_S47_L001_001.assembly\ArchangiumspCbG35MeJA1_S47_L001_001-4.template-seq	563765	NZ_MPOI01000009.1	+	939	270315..271253	41600	BO221_RS27370	1.18796	17	12	16	20	16	20	BO221_RS27370	BO221_26845	hypothetical protein	WP_073563470.1	TGATCCACTACGACCCGCATCACTGGTGGCGGCACCTCCTCAAACTCCGCGGCGGCATCCTCAAGGAGATCGTTGGACGGCTGGGCATGTTCGTGGCCTGGTCCGCGGCGGTGGTCTGGTTCCATCAGAACGTCCGCCATGTGGACGTCCCCGCCACCGGACACACGCTGGCCGGTACCGTGCTCAGCTTGTTGCTCGTGTTCCGCACCAACTCCTCCTACGACCGGTTCTGGGAGGGGCGGAAGCTGTGGGGAGGCGTCGTCAACGAGACGCGGAACCTGGTGCGCGCGGCGGCGCTGAACATCCCCTCGGCCGAGCTGGTGCGCCGTCTCGCCGCGTGGACGGCGGTGTACCCGTTCGCGCTGACCCGGGTGCTCCGAGGCGGGGGTGACGACCTCG…
BO221_RS27375	1.667	1.785	1.801	1.911	0.879	2.136	Z-000409	BO221_RS27375	gene	D:\assemblies\040519CStranscriptome-131189281\archangiumVsGCF_RNA-Seq\ArchangiumspCbG35MeJA1_S47_L001_001.assembly\ArchangiumspCbG35MeJA1_S47_L001_001-4.template-seq	563765	NZ_MPOI01000009.1	-	921	272192..271272	41800	BO221_RS27375	0.874673	63	53	61	54	36	82	BO221_RS27375	BO221_26850	hypothetical protein	WP_083681417.1	CAGCGCCGGGCGCGGCGGCGCATCAGCCCCAGCGCGCCGAGCAGGGCCACGCCCCACGCGGCGAAGGTGGGGCCACTGGCGGCCGAGCAGCTGACGCCCTCCATCTCTCCCGAGGCCTTCCCATCGAGGCTCCACTGCACGGTGCTGGCCTCCTCGCAGTCGGTGGCGCCATCGTAGGTGATGACCGCGGTGTGGCCGCCCGACTTGATGGTGGTGCTGCCCGAGGCCGCCTCATCGTCGCACACCGAGTCATCCACCACCTCGTCCTTCGTCGCCACCTCGACCACGCCCCGCTCCTCGGAGCCCATGCGGCCCGAGCCGTTCCAGGTCTGCCTGCCATTGCCCAGGGCGGTGTCCGCGCCGTCGACGGTCCCCTTGTACTCCCACGCCGCGGTGGAG…
BO221_RS27380	0.051	0.156	0.091	0.068	0.085	0.161	Z-000410	BO221_RS27380	gene	D:\assemblies\040519CStranscriptome-131189281\archangiumVsGCF_RNA-Seq\ArchangiumspCbG35MeJA1_S47_L001_001.assembly\ArchangiumspCbG35MeJA1_S47_L001_001-4.template-seq	563765	NZ_MPOI01000009.1	+	4779	272415..277193	42000	BO221_RS27380	1.08648	10	24	16	10	18	32	BO221_RS27380	BO221_26855	hypothetical protein	WP_073563472.1	TGCGCACTCGGCTGTGGAGCTTCGTCCGCCTCGCTGCTTGCCTGCTCGCCGTGGGATGCGAGCAATCGCCGGAGACCCCTCCCCCGGAGCACACCTCCACCCAGAAGCTCCGGCTCGCGAAACCAGCCCGGGCCATCCAGGACCGCTACATCGTCGTGCTCGCGGAGGAGAAGGGAGTGGCGGACTCCGCCGAGGACACCCGGAAGCGCGTCACGTCCCTGGCGGGGGCGCACGGGGCCCAGCCGCGGCGCACGTACACCCACGCGCTGAAGGGCTTCACGGCCGCCATGTCCGAGGAGGCGGCGCGGCGCATGAGCACGGACCCGCGCGTGCGCTACATCGAGCAGGATCGCCTCTTCCGCCAGTCCGGCACGCAGAGCAACGCCATCTGGGGCCTGG…
BO221_RS27385	0.444	0.713	0.521	0.687	0.431	1.356	Z-000411	BO221_RS27385	gene	D:\assemblies\040519CStranscriptome-131189281\archangiumVsGCF_RNA-Seq\ArchangiumspCbG35MeJA1_S47_L001_001.assembly\ArchangiumspCbG35MeJA1_S47_L001_001-4.template-seq	563765	NZ_MPOI01000009.1	-	1044	278348..277305	42200	BO221_RS27385	1.34512	19	24	20	22	20	59	BO221_RS27385	BO221_26860	outer membrane protein assembly factor BamD	WP_083681418.1	TACTGCGCCGGAGCGGGCTGCGCCGCCGGAGCCGGAGCCCCACCCGCCGGAGCCGCCGTGGGCGCCGGAGTCCCAGCCGCCGGGACCGTCGCCGCCGCCGCCGTGCCACCCGACATCAGCCGCCGCACCGTCGACAGACGGCCACGGAACTGAGAGATGTACTCGCTCGCCGGGTGCTGCGTCACGCCGTCATTCACCATCTGCACGGCCTTCTCCAGCTGGTTCGTCTCCTGGAGCGACTGCGCCAGCAGCAGCATCGCGTAGTCGCGGTTCTTCGCCCTCCGGTCGCTCTCGATGTAGCGCGTCAGCTGCGGCACGGCCTGCTCGTGCTTCTTCTCCATGTTGTAGGCCACGCCCAGGAAGAACGACGTCTCCACCAGCTGCTCCGCCGGCGGGTTC…
BO221_RS27390	0.283	0.45	0.079	0.425	0.065	0.417	Z-000412	BO221_RS27390	gene	D:\assemblies\040519CStranscriptome-131189281\archangiumVsGCF_RNA-Seq\ArchangiumspCbG35MeJA1_S47_L001_001.assembly\ArchangiumspCbG35MeJA1_S47_L001_001-4.template-seq	563765	NZ_MPOI01000009.1	-	690	279174..278485	42400	BO221_RS27390	1.04898	8	10	2	9	2	12	BO221_RS27390	BO221_26865	hypothetical protein	WP_073563473.1	TAGGGCAAGGTCGAGAAGGGTCGGGAGGGATCCGATGCGAAGAAGTACGTCACTCCCAGCGCGAACCAGTTGCCCCCCGCGTTGTAGGAGGAGAGCCCCTTGAACTCGGCTTTGTTGTTGAAGACGCTCTGGCCCCGGGCGAAGGCCAGGCGGTACTCGGCGGTCAGTCCCCATTGGGCGGAGAAGCGGAAGGTCGCTCCCACGGTCCCCGCCCAGGCTTGCGTGAAGAGCTCGCGCGAGCCCACCCCCTCGGCCACCGAGTAGGCCAGCGTGGGGCCCGTCTGGATGCCCACGAAGGGCACCACGCCCTCGGGCGTCAGGATGTCCAGCAGCGTCTGGAGGCGCAGGCCCACCAGCGCGCCGTAGGTGATGTTGGTGATGGTGGGGGCCCCCGTGAAC…
BO221_RS27395	0.18	0.229	0.23	0.241	0.071	0.253	Z-000413	BO221_RS27395	gene	D:\assemblies\040519CStranscriptome-131189281\archangiumVsGCF_RNA-Seq\ArchangiumspCbG35MeJA1_S47_L001_001.assembly\ArchangiumspCbG35MeJA1_S47_L001_001-4.template-seq	563765	NZ_MPOI01000009.1	-	1893	281298..279406	42600	BO221_RS27395	0.770848	14	14	16	14	6	20	BO221_RS27395	BO221_26870	DNA mismatch repair endonuclease MutL	WP_073563474.1	CAAATTTTCGGGCTGGGGGGCCGCAGGGCGCGCCGCTCCAACTCCAGCAGCGGCACCTCGAGCACCACCACCGTGCCGTGGATGCAGGTGGGGTGGAAGTCCGCCGCGTCCAGCTCGCCCAGGAGCGCCCGGAGCTTGCCCTCGCTGAGCTGGCCCTCGGCATGGCGCGCGGCATGGCAGGCCAGCACGCGGAGTCCCTCGGCCAGCGTGGTGACGTCCAGCGCCGAGCCGGGCGGAGGCAGGGCACGTGACAGGGCTTCCAGCAGCGCCCGGGCATCCGCCCCCACCAGCGAGGGCGGCACGGCCTTGAGGGCCAGCGTCGTTCCGCCGAAGGGCTCCACCTCCAGCCCCAGGCGCGCGAGCGCCTCACGCCCTTCCACCAGCGCCTTGGCCACCGAC…
BO221_RS27400	0.759	1.578	0.565	1.692	0.794	1.096	Z-000414	BO221_RS27400	gene	D:\assemblies\040519CStranscriptome-131189281\archangiumVsGCF_RNA-Seq\ArchangiumspCbG35MeJA1_S47_L001_001.assembly\ArchangiumspCbG35MeJA1_S47_L001_001-4.template-seq	563765	NZ_MPOI01000009.1	+	963	281399..282361	42800	BO221_RS27400	1.29571	30	49	20	50	34	44	BO221_RS27400	BO221_26875	UDP-glucose 4-epimerase	WP_073563475.1	TGGAAGCAACTCAGGCGAGCAAGGGGGGACTTCGCGTCGCGGTGACGGGCGCTGCCGGCGACCTCGGCCGGCTGCTGCTCCCACTGTTGGAGCGAGACCCCGATGTGGAGAGCATCCTGGTCCTGGACGTGGCCAAGCCCGCCGGTGACAAGGTGGATTTCCATCGCGTGGACCTCACGCGGCACGACGCGGAGAGCGAGCTGTCCGACGCGCTCGCCGAGCTGCCCGTGGACGTCTTCTACCATCTGGCCTTCCTTCATGGGCCGGTGCGCGATGGATCCCTGGCACACGAGCTCGAGGTCATCGGCACGATGAGTGTGCTGAGCGCGGTGGGGCGGGCCCGGGTGCCGCGGCTCATCGTCCCCTCGTTGACGGCGCTCTATGGAGCACGCGGCCAGC…
BO221_RS27405	0.544	1.076	0.691	1.333	0.474	1.293	Z-000415	BO221_RS27405	gene	D:\assemblies\040519CStranscriptome-131189281\archangiumVsGCF_RNA-Seq\ArchangiumspCbG35MeJA1_S47_L001_001.assembly\ArchangiumspCbG35MeJA1_S47_L001_001-4.template-seq	563765	NZ_MPOI01000009.1	+	1614	282364..283977	43000	BO221_RS27405	1.264	36	56	41	66	34	87	BO221_RS27405	BO221_26880	hypothetical protein	WP_073563476.1	TGGCCAAGGGTGTGCTCGGGAACGATCCCTTCCAGCGGGGCGCCGCTCAGCGGCCCTCGGAGGGCAAGACGGCCGGTACGGCGGCCCCGGAGCCAAAGAAGGCCCAGGCCACGGGGAAGAGTGCCCCGGCGAAGGCCGCGAAGAAGGCGCCCGCTCCGGCTCCAGCGCCGAAGGAGAAGCCCGCCGCCAGGGCCGCCGCGCCGAAGCCCGCCGCCACGCCGAAGCCGGCACCCAAGCCCGCCTCGGGTGCACAGGGGAAGAAGGCCTCTGCCTCCAAGGGGACGGCTTCGAAGACCCCCGCCGCTCCCGGGGCGGTCAGGGCCGCCGGGGCCACGGTGGGCACTCCGGTCGAGCCACCTGCCACACCAGCGCCGGCCCAGGCCAAGGCACGCGATTCCG…
BO221_RS27410	0.149	0.474	0.166	1.196	0.55	1.027	Z-000416	BO221_RS27410	gene	D:\assemblies\040519CStranscriptome-131189281\archangiumVsGCF_RNA-Seq\ArchangiumspCbG35MeJA1_S47_L001_001.assembly\ArchangiumspCbG35MeJA1_S47_L001_001-4.template-seq	563765	NZ_MPOI01000009.1	-	327	284312..283986	43200	BO221_RS27410	3.85876	2	5	2	12	8	14	BO221_RS27410	BO221_26885	hypothetical protein	WP_073563477.1	TACTCCTGCTCAGCCCATGCCCGGAAGCAGCGCAGGAGGGCTCTCAGTTTCGTGGGATCGCCTGCCCCAACGAATCGGCCCTCCTTGATGGAGCACTCCATCCACTCCTCACCACCCAGGTTTCCGTTCTCCTCCGAGGGCGGTTCCCCAGAGCGATGGACAAGGGCCTCCGTCGTGCGCCCCTCGAGCGCTGTCCCACGAAGATCAACCCGAAGCATCCAACCTGGATTGTCCAGGGATTCGATCACCACACCCCTGTCCTCGGCCCAGTCACCCTGACACTGAGCCGCATACCACTGCTCCAACCATTCCAGGTCATCTAACAT
BO221_RS27415	0.166	0.423	0.062	0.556	0.102	0.737	Z-000417	BO221_RS27415	gene	D:\assemblies\040519CStranscriptome-131189281\archangiumVsGCF_RNA-Seq\ArchangiumspCbG35MeJA1_S47_L001_001.assembly\ArchangiumspCbG35MeJA1_S47_L001_001-4.template-seq	563765	NZ_MPOI01000009.1	-	879	285239..284361	43400	BO221_RS27415	2.12671	6	12	2	15	4	27	BO221_RS27415	BO221_26890	GGDEF domain-containing protein	WP_073563478.1	TACGCGCACACGCGGTTGCGGCCCCCGGACTTCGCCTCGTACAGCTTCGTGTCCGCCGCCCGCTTCAGGTCCTCCAGGCCCCGGTGCTCCGGCGCCAGCACCGCCACCCCCAGAGAGATCGTCACCGGAATCACGTTCTTGTCGAACTCGAAGCGCTGCTTCTCCACCAGCTTGCGCGCCTTGTCCGCCAGCTGCACCGCCCCCGCCTCGTCCACCTCCGGCAACAGCATCCCGAACTCCTCACCCCCGTACCTCGCGAACACGTCCTCCCGCCGGATCTTCGTCTTCAGCGCCGACGCCAGCTGCTTCAAGACGTAGTCCCCCGCCAGGTGCCCGTACCGATCGTTCACCTGCTTGAAGTGGTCCACGTCGAACATCACCAGCGCCAGGCTCCGCTCG…
BO221_RS27420	0.5	0.696	0.841	0.605	0.478	0.724	Z-000418	BO221_RS27420	gene	D:\assemblies\040519CStranscriptome-131189281\archangiumVsGCF_RNA-Seq\ArchangiumspCbG35MeJA1_S47_L001_001.assembly\ArchangiumspCbG35MeJA1_S47_L001_001-4.template-seq	563765	NZ_MPOI01000009.1	-	2586	287957..285372	43600	BO221_RS27420	0.894594	53	58	80	48	55	78	BO221_RS27420	BO221_26895	hypothetical protein	WP_083681419.1	CAGTGGATCGTCAGGGTGCGCTGGCTCGTCACTGGCGGGCTCAGTGCCACTCCCTCCGTGTCCACCAACGTCGCGTTGAGCTGCACCTCCGCTCCCGTACAGGCCGCGGGCAGTTGCAACTCCACCTCGCCACGGCCTTCCACCACGTACCCGTCCACCGGCTCGCAACCCGTGCCTCCCGCGAACGTCAGCCGCACGTAGCCCTCGTCCGCCATGCCGCTGCCCACCCGGAAGCCCAGCACGCGCACCTTCACCTTCGAGCCCTTCGCCACGCTCTGGCCGTCCTCCGCCGGCTCCATCCACGTCACCAGCGGACGCCCGTACTCCAGGGCCGACCAGGCCACCGCCAGCTCGCCCAGGTGCTCCAGGTCCACCCCGTCCGCCTCCACCAGTCCGTGC…
BO221_RS27425	0.166	0.422	0.555	0.003	0.153	0.653	Z-000419	BO221_RS27425	gene	D:\assemblies\040519CStranscriptome-131189281\archangiumVsGCF_RNA-Seq\ArchangiumspCbG35MeJA1_S47_L001_001.assembly\ArchangiumspCbG35MeJA1_S47_L001_001-4.template-seq	563765	NZ_MPOI01000009.1	+	294	288192..288485	43800	BO221_RS27425	0.187298	2	4	6	0	2	8	BO221_RS27425	BO221_26900	DUF721 domain-containing protein	WP_073563480.1	TGGCCCGGCGCGATCCCCAGACCCTCGACCAGCTCCTCCCCCGTGTCCTGGCCCGCCTGGCCGAACAGTCCGGGAAGGGACGGGCCCTCGCTCCGGTTTGGAACGCCACGGTGGGGCCCCACATCTCCAAGCACTCCCGGCCCCACTCCCTCGAAGGAGGCACCCTCGTGGTCACCGTGGCCAGCGCCGAGTGGGCGCATACCCTCTCCCGCCAGCAGTCCTCCCTGCTCGAGCAGCTCAACTCCCGGCTCGGCGCCGGCAGCGTCTCCGCCCTCGTCTTCCGCCTCGACTAG
BO221_RS27430	0.447	1.137	0.694	1.025	0.456	1.1	Z-000420	BO221_RS27430	gene	D:\assemblies\040519CStranscriptome-131189281\archangiumVsGCF_RNA-Seq\ArchangiumspCbG35MeJA1_S47_L001_001.assembly\ArchangiumspCbG35MeJA1_S47_L001_001-4.template-seq	563765	NZ_MPOI01000009.1	+	1527	288488..290014	44000	BO221_RS27430	1.1335	28	56	39	48	31	70	BO221_RS27430	BO221_26905	hypothetical protein	WP_073563481.1	TGCTCGCACTCGCCCTCAGCGTCCTCCTGGCCACTTCTCCCTCGCCCACCGACATGGAGCAGCAGGCCGCGCGCCACGTCCGCCAGGAATTCGAGCGCGTGGGCCGGCGCGTCCCCCAGGCCGATCCCTCCCTCACCCAGGCCGCTCGCCGGCTCGCGCGCGCGGCCCTCCACGACAGCCCCTCCGGCGCCGTGGAGCTGCTCGCCCTCACCGAGGCCGTCAGCGACGCCGGCGGTGCCGACCCCTCCCCCCGCTCCTACGTCGTCCGCGCCTCCGTGCGGGAGCACGCCGTGGGCACCCTGCTCGACCGCAAGGACCTCAACCAGGAGCCCGCCTCCCATGTGGGCGTCGGCGTGGCGGTGGACGAGGAGCGCGCCGCCCTCGTCGTGCTGCTCGCCG…
BO221_RS27435	15.313	37.379	25.332	41.094	18.446	50.639	Z-000421	BO221_RS27435	gene	D:\assemblies\040519CStranscriptome-131189281\archangiumVsGCF_RNA-Seq\ArchangiumspCbG35MeJA1_S47_L001_001.assembly\ArchangiumspCbG35MeJA1_S47_L001_001-4.template-seq	563765	NZ_MPOI01000009.1	-	234	290308..290075	44200	BO221_RS27435	1.38336	147	282	218	295	192	494	BO221_RS27435	BO221_26910	hypothetical protein	WP_043409150.1	CAGATGGCGCGGCGCTGCGTGGCGTACGCCTCGATGCCCATCTGCGGCGGGGCCACCTGCTGGTTCATCTGGCACTTCACGCAGGTGAAGGACTGCCACCCACGGCGCACCGCCTCGTCGAGGCAGTTGTCGTAGTAGTTGCAGTTGAGATTGCGGTGCGTCTCGACACCAGCCCGCTTCGGGCCAGCCTCGGGGTTGATGGTCTGCGGCAGATCAGTCGGACACGGCTTCAG
BO221_RS27440	0.477	3.032	1.608	1.411	0.712	1.63	Z-000422	BO221_RS27440	gene	D:\assemblies\040519CStranscriptome-131189281\archangiumVsGCF_RNA-Seq\ArchangiumspCbG35MeJA1_S47_L001_001.assembly\ArchangiumspCbG35MeJA1_S47_L001_001-4.template-seq	563765	NZ_MPOI01000009.1	+	2148	290709..292856	44400	BO221_RS27440	0.889915	42	210	127	93	68	146	BO221_RS27440	BO221_26915	lytic transglycosylase	WP_073563482.1	TGCGGCGGTGGACTGGAGCGGGGCTCCTCTCGGTGGTGGTGGGTACGGGTGCGTGGGCACAGTCCCCGGGGACACTGGAGGCTGTCCGGTTGCACCGCGCCGAGGCGCGCGCCCTGGCCCGCCAGGACCTGGAAGGTTGCAGGAGCAGCAAGTGCGCCGATGCGGGCCGCATCTCCCTGCTCGCCGGGACGCTCGCCCTCGCCGAGGGGGATGTGGCGGAGGCGCGCACCCTGCTGACGGGCGCGTCCGTGTCCGAGCCGCTCCAGCCCTACCTCGCCTACTACCAGGGCCAGGCGCACTTCTACGCGGGAGACCCGGCGGCGGCCGCGGAGGCCTTCCAGCGCGCGGTGGACAAGGGGACGCCGGCCCTGGTGTCCCGCTCGCGGGCCCGGCTGGGTG…
BO221_RS27445	0.003	0.14	0.003	0.003	0.203	0.003	Z-000423	BO221_RS27445	gene	D:\assemblies\040519CStranscriptome-131189281\archangiumVsGCF_RNA-Seq\ArchangiumspCbG35MeJA1_S47_L001_001.assembly\ArchangiumspCbG35MeJA1_S47_L001_001-4.template-seq	563765	NZ_MPOI01000009.1	+	222	292957..293178	44600	BO221_RS27445	1.13174	0	1	0	0	2	0	BO221_RS27445		addiction module toxin, HicA family	WP_073563483.1	TGCGCCGCCGCCCCAAGATTCGAGACCTGACGCGCCTTCTCAGACGCCTCGGTTGCCGCCCACTTGCTCCCCATGGGGGTTCACACCAGAAGTGGGTGACGCCAGGCGGACAGAGCTTCCCCATCGTCATCGACCACCCTGGCGCCGATGTGACCCGGACCGTGCTGACCAGCGTCCGCCGCGTCCTTCGCCGTGAGGGATTGGTGCTCGAAGCCGCCTGA
BO221_RS27450	0.003	0.039	0.003	0.003	0.028	0.003	Z-000424	BO221_RS27450	gene	D:\assemblies\040519CStranscriptome-131189281\archangiumVsGCF_RNA-Seq\ArchangiumspCbG35MeJA1_S47_L001_001.assembly\ArchangiumspCbG35MeJA1_S47_L001_001-4.template-seq	563765	NZ_MPOI01000009.1	+	1599	293290..294888	44800	BO221_RS27450	0.898265	0	2	0	0	2	0	BO221_RS27450	BO221_26920	XRE family transcriptional regulator	WP_073563484.1	TGAACGCCCAGGCCATGCCTGACCCTTCGGCTTCTTCCGAGGCCAACCCCCTCCCCACCAGCGCCGAGATCATCGGCTTCCTCGTGAAGACGCTGGAAGTGGACCTGGACCCCGACATCAAGGAGCGGACCTGGCGCAACTACATCACCGGAAAGCCGGTGAGCGAGAAGACCCGGGAAGCCATCTTCGAGGCCTTGATTCGCGCCTTGCTGGGGCCGGCAGTACCGACGGGTGACGTCCCGCTCCCCGATGGGCGGGTCGCTCCAGCGGATGCGGTCATCCAGGGCTTCCGGGACGTCCTCATGGCCCAGGCTAGGCACTGGGACGACATCCGGGCCCAACTCCCGGCGGGCGCCTCTCCGAAGGCGGTTCCGCTGCTCACCATCATCGCCCTCCGCC…
BO221_RS27455	0.003	0.003	0.019	0.003	0.003	0.034	Z-000425	BO221_RS27455	gene	D:\assemblies\040519CStranscriptome-131189281\archangiumVsGCF_RNA-Seq\ArchangiumspCbG35MeJA1_S47_L001_001.assembly\ArchangiumspCbG35MeJA1_S47_L001_001-4.template-seq	563765	NZ_MPOI01000009.1	-	1395	296482..295088	45000	BO221_RS27455	1.20835	0	0	1	0	0	2	BO221_RS27455	BO221_26925	DUF1552 domain-containing protein	WP_073563485.1	CAGCCGAACAGCTCCGACAAGGGGCCCGGAGCAATCCTTGTCGGTCCCTCCGACCCGAAGGTGTTGAAGTCGGGATCGCCCGCCGCGTGGCCCAGGGTGTTGAACAGGTTCGACACCTGACGGTTCCGTGCCTTGCCCTCGGCCGGATACACCACGGTCCGTCCATCCGTCTTCAGCCCCAGCGCATTGCCACCAATGACGAGCTTGGGCCACTCCCGTGCCTCCGAGTGGTGCTGCTCTCCATTGTCTGACATGAAGACAATCGCCGTATGGTCCAGCATCGAGCCGGACGCGCTGATCTCCGGCGTCGCCGCCAGCGCCCGCGCGAGCTTCGCCACCAGTGCCACGTGTTGCCGGGTCACCGCCGCGATGCCGGTCCAGTTGGCCGCGGTGTCGATG…
BO221_RS27460	0.003	0.003	0.047	0.003	0.003	0.082	Z-000426	BO221_RS27460	gene	D:\assemblies\040519CStranscriptome-131189281\archangiumVsGCF_RNA-Seq\ArchangiumspCbG35MeJA1_S47_L001_001.assembly\ArchangiumspCbG35MeJA1_S47_L001_001-4.template-seq	563765	NZ_MPOI01000009.1	-	2328	298812..296485	45200	BO221_RS27460	1.20835	0	0	4	0	0	8	BO221_RS27460	BO221_26930	DUF1588 domain-containing protein	WP_073563486.1	CACTCTCCCTGCGCCGGCTGGCGGCGCGTCGTCCAGGTGTCGCTGGTCATCAGGGCCGACAGCAGGGCCTTGAACGAGCCATTCTTCTGGTCATAGGCCTGTTCCATCCGCGCCAGCGTGCAGGCGTCGCTCCGGTTCTCGTCGCGGCCCATGAAGTAGCGGAAGGCGTGCCGGATGAAGCAGCGCTTCACGTAGCCCGAGGCGGCGAGCTTCTCACTGAGCTCCACCGCATCCCGCACCGGTCCGTTCAAGGCCGGGTCCGGCAGATTGATCAACGACACCTGCCCGGTGGGCGCCATCCATCCCCCTTCGGGGGAGTGGTCCCTCGTCCGCAGATAGCCGGCATGGTTGTAGATCTCGAAGGTGTAGCCGAGCGGGTTCATCAGCGAGTGACAGCCC…
BO221_RS27465	0.003	0.162	0.095	0.057	0.039	0.167	Z-000427	BO221_RS27465	gene	D:\assemblies\040519CStranscriptome-131189281\archangiumVsGCF_RNA-Seq\ArchangiumspCbG35MeJA1_S47_L001_001.assembly\ArchangiumspCbG35MeJA1_S47_L001_001-4.template-seq	563765	NZ_MPOI01000009.1	+	1149	298954..300102	45400	BO221_RS27465	2.11508	0	6	4	2	2	8	BO221_RS27465	BO221_26935	hypothetical protein	WP_073563487.1	TGAGCACGCGGGAGCTGTACGAGAAGTGGGAGCCGGGACGAGCGCTGACCGTCCTCACGATCGCGGCCATGCCGCTCTGTTTCAGCCTTGTCGCGTGCAATACCCCGCCGGACCCGGCCACGCCGCCCAGTGAGACCCCCACCTGTTACGAGCGCATCCGGGAACTCTCCGTCCATGACCGCGAGCTCTCCAGCCGGGCGGATCACAAAAGGCAGGCCGCGCAGGCGGCTCAAAGCTCCGAGGAATTCGTCTCGGCCATGCTCGGCTCCAGGGAAGATGGCGAGGCGTTCGCCTGCGGGTTGACCCGTGCGTGGGTCACCGAGGTGTTCGAGGGCCTCGAGCTCCAGTACTCCGAGTACAAACACGACAACGGCATCGACGGCTCCCAGGCCGGATACC…
BO221_RS27470	0.068	0.051	0.038	0.046	0.053	0.14	Z-000428	BO221_RS27470	gene	D:\assemblies\040519CStranscriptome-131189281\archangiumVsGCF_RNA-Seq\ArchangiumspCbG35MeJA1_S47_L001_001.assembly\ArchangiumspCbG35MeJA1_S47_L001_001-4.template-seq	563765	NZ_MPOI01000009.1	+	4272	300151..304422	45600	BO221_RS27470	1.36525	12	7	6	6	10	25	BO221_RS27470	BO221_26940	hypothetical protein	WP_073563488.1	TGACCTCCTCGGATGACAGCACGGGACGGGTAGACACGCCGGAGGCTCCAGCAGCGGAGACTGGAGCCACTCGGAGCTATCAGGGGTTCGAGTACCAGCTCGATGTGAGCGTGTGGGTGGTCCTTGAGGCCTTCTTCGGCGCCCTTCGGGAGATGACGGAGTGCGTCGAAATCGAGCCTGACTCCGAAGAAGATCTCGAGCTCATCCTCCATCCGGTCACCGCGCGGCAATTACCGATAGAGACAGCGCCACCGAGGATCTTCATCCAAATCAAGCGTCGTTCCACCAAAGCCTGGTCTGCCGCTAGCTTTGGGGCGATACTCAGGGATCGAATGCTCTCGGGGGGACAGCGGTGGTCCCTCTGGGAGCAGCTCAGCACGCACCGGGAGGATCGCTACC…
BO221_RS27475	0.003	0.057	0.003	0.119	0.123	0.131	Z-000429	BO221_RS27475	gene	D:\assemblies\040519CStranscriptome-131189281\archangiumVsGCF_RNA-Seq\ArchangiumspCbG35MeJA1_S47_L001_001.assembly\ArchangiumspCbG35MeJA1_S47_L001_001-4.template-seq	563765	NZ_MPOI01000009.1	-	1095	305602..304508	45800	BO221_RS27475	17.3344	0	2	0	4	6	6	BO221_RS27475	BO221_26945	amino acid adenylation	WP_073563727.1	CATGACACCTGTGCCTCGGCGATGGCGATGCGGATCTCGTTCGCCACCACCTTCACGTGCGGCTCGGTCAGCAACGAGACATGGTTGCCCGGAACCATGCGCAGGCGCAGCGGTTGCAGCGAGAGGTCCTCCCAACCCTCGGTGAGCGTCTCGCAGAACTTGCTGTCGAGCGCGCGCAGGAAGGTGATCGGGCCATGGAAGCGCTCCGCCGGCTCGTAGCCGGAATAGCTGACGCTGCGAAAGAGCGCCAGGATGCGCTCGATACGCTCGTCTGGCTCGTCCGGCGCATAGACACCGTGCTTCCTGGCGAGGTCCATGAAGTGCGCGATTCGCTGTCGTGGATCGAGGGCGCGCATGTCGTCGCTCTTCAGCCCGATGTCCACATCGAACCAGTACCGG…
BO221_RS27480	0.046	0.087	0.003	0.061	0.003	0.157	Z-000430	BO221_RS27480	gene	D:\assemblies\040519CStranscriptome-131189281\archangiumVsGCF_RNA-Seq\ArchangiumspCbG35MeJA1_S47_L001_001.assembly\ArchangiumspCbG35MeJA1_S47_L001_001-4.template-seq	563765	NZ_MPOI01000009.1	-	1068	306699..305632	46000	BO221_RS27480	1.34129	2	3	0	2	0	7	BO221_RS27480	BO221_26950	amino acid adenylation	WP_083681460.1	CACACCTGCGCCTCTGCGATCGCGGCCCGGAGCTCGCGGGCCAGGCGATCCACGTAAGGCTCGGTGACGAGTGTGACGTGGTTGCCCGGGAGCTCCCGGGTGAGAGGCGGCTGCGCCGAGACTTCTTCCCAGCCTCCCGTGGGCGTGACGCACAACAAGGAGTCACTGCCGCGAAAGAAGGCGAGCGTGCCCGTGAAGCGATCTCCGGGCACGTAGGTATTGCGGCAGATGTGACGGCCGAGGGCCAGGATCCGGTTCGCGCGATCATCGGGCGCGTCCGGCGTGTAGATGCCGTGCTTCCTGGAGACTTCCATGAAGCGCGCGGCTTGCCGGGCCGGCTCGAGGCCTCTCAGCTCCTCGCGCTCCAGCGGCACGTCCTCGCCGAACCAGTACTTGAAC…
BO221_RS27485	0.05	0.003	0.003	0.003	0.003	0.003	Z-000431	BO221_RS27485	gene	D:\assemblies\040519CStranscriptome-131189281\archangiumVsGCF_RNA-Seq\ArchangiumspCbG35MeJA1_S47_L001_001.assembly\ArchangiumspCbG35MeJA1_S47_L001_001-4.template-seq	563765	NZ_MPOI01000009.1	-	1950	308672..306723	46200	BO221_RS27485	0.371132	4	0	0	0	0	0	BO221_RS27485	BO221_26955	hypothetical protein	WP_073563490.1	CAGCGATCGAGCGGAACCAGCCGCATGGGAGGTGGGAGCGCGCCGGACGGCTCGCGCTGGACCGAGAGTTCCTGGTCACGTACCTGGCGCTTGATCTGGATCGGCAGCGCACCGGAGACCGCCTCACGCGCGAGCACGCTCGCGATGAGATGTGCGACGCGCGACCAGTCGCAATACCCGTTGATCGCCTCCCGCTGGAGCAACTGGACGGCTGGATCCACCGCACGGCGCAGCGTGGCCAGCGCCCGCTCCTGATCTCCGCCGAGTGTGTCGACGAGGATCGGCAGCGGCGAATCCCGGTGCGTGGCGCACTCGGTGGCATACAGCCGATCGAGCTGGAACGCGTAGACCGCGCGCTCCATGGCCACCTCCGCGGCGATCGCGTCCACGGCTCCATCC…
BO221_RS27490	0.003	0.003	0.003	0.003	0.003	0.128	Z-000432	BO221_RS27490	gene	D:\assemblies\040519CStranscriptome-131189281\archangiumVsGCF_RNA-Seq\ArchangiumspCbG35MeJA1_S47_L001_001.assembly\ArchangiumspCbG35MeJA1_S47_L001_001-4.template-seq	563765	NZ_MPOI01000009.1	-	1494	310162..308669	46400	BO221_RS27490	3.69019	0	0	0	0	0	8	BO221_RS27490	BO221_26960	pyridoxal-dependent decarboxylase	WP_083681420.1	CATCGGGAGGCCTCGCTCGCGTGGAGATCCCTGGCGATCATGTCCTCGTAGGTCTCCGCCCGACGGACGAGCGTCTCGCGGCCCTGGTCCAGGACCACGATGCCCGGCTGCGGGAAGCAGAAGGAGTTCGAGAAGGAGACCAGATAGGCACCCGCGTCCATGATCGCGAGCGTGTCTCCGAGCCTGAGCCGGGGGAGATCGATCGTGGTCCGCAGGCGGTCCATCGGGCTGCAGGTGGGGCCGTCGAGGGTGTACGTCTCAGTCGAGGATTCGCCCCACCGCTCGGCGTGGAAGAGCTCGTGATACTCGCGGTGCAGGATGTGAGCGATGTTCTCGCCAGCGTCCAGGATCGCGTGCGCGGGCCCTTCGCCGGCCTCGTTGAGGCTGCTCACCCGGCAC…
BO221_RS27495	0.485	0.888	0.433	0.467	0.393	0.725	Z-000433	BO221_RS27495	gene	D:\assemblies\040519CStranscriptome-131189281\archangiumVsGCF_RNA-Seq\ArchangiumspCbG35MeJA1_S47_L001_001.assembly\ArchangiumspCbG35MeJA1_S47_L001_001-4.template-seq	563765	NZ_MPOI01000009.1	-	1257	311669..310413	46600	BO221_RS27495	0.894115	25	36	20	18	22	38	BO221_RS27495	BO221_26965	hypothetical protein	WP_073563492.1	CAATCCAGCGGGTAGGCCGCCCCGCGCAGCGTCTCGTCGACGAGCGACAGCGGAACGGAGAGGGCCTCGGCTATCGCCTGCAGCTCCGTGAACTCTTCCTCCGCCACGTTGCCGTCCGCGGCCGCCACCAGCGTGAGGTGCTGCAGCAACCGGGCCCGCTCCAGGGTGGGCGCGTCCTGCCGCACCCGCGCCACCACGTCCTTCAGCTCGCGCCGGGCGGCGTCCACGGAGGGCATCGCCCCCACGTTCTCCGAGCCGAGCAGCGCGGACAGCGCCTGCAACTCCCGCTCGGACACACCCTCGTGCGCGTGCGCCACCAGCAGCCCGCCCAGGAAGAGCGCCCGCCGCAGCAGCTCGGCGTGCGGCGACTTCTCCTCCAGGTAGGACGGGTCCATCTCC…
BO221_RS27500	0.282	1.614	0.576	2.01	0.953	1.109	Z-000434	BO221_RS27500	gene	D:\assemblies\040519CStranscriptome-131189281\archangiumVsGCF_RNA-Seq\ArchangiumspCbG35MeJA1_S47_L001_001.assembly\ArchangiumspCbG35MeJA1_S47_L001_001-4.template-seq	563765	NZ_MPOI01000009.1	-	519	312202..311684	46800	BO221_RS27500	2.00886	6	27	11	32	22	24	BO221_RS27500	BO221_26970	hypothetical protein	WP_083681421.1	TAACGCGCGTACTTCATGGAGAGCACCTCGAGCACCTTCTGCGCGGTGCCGTCGTCGATCTCCAGGATGCGCTGCATGGCGGTGAGCAGCTCGTCCTCGTTCTCGTCCACGTCACCCGACGCCATCGCCAGGTCCGCCGCGAGCACGAATGCCTTCTTGCGCACCTTCTCGTTCGACAGGCCGCTGAGCGCCTTCACCGACTCGCGCAGGTTCGGGAAGCGCGCCACCAGCTTCTTGGCCTCGCCGTAGATGTCCTGGAACGCCTTGCCCTCGAACTCCGGCAGCTGGGTGAAGTAGGCCTCGACCGTCTCCACCTCGGCCTGGTCCAGGTACCCGTCCGCGCCGGCCATCAGGAGCATCGTGTGGAGCAGCAACACGTCATCCGACGCCTTCTTGGCC…
BO221_RS27505	0.117	0.32	0.168	0.717	0.062	0.132	Z-000435	BO221_RS27505	gene	D:\assemblies\040519CStranscriptome-131189281\archangiumVsGCF_RNA-Seq\ArchangiumspCbG35MeJA1_S47_L001_001.assembly\ArchangiumspCbG35MeJA1_S47_L001_001-4.template-seq	563765	NZ_MPOI01000009.1	-	1455	313711..312257	47000	BO221_RS27505	0.974871	7	15	9	32	4	8	BO221_RS27505	BO221_26975	hypothetical protein	WP_073563494.1	CACTGCACGGTGAAGAAGGCGGGCACGGAGGCGCCACTCGCGTCGGAGGCGCGGATCACGGCGCGCAACCGGGTGGTGCCGCTCGAGCCACTGCCCTGCGCGCCGGGGTGGACGTAGGTGTAGCCGGGCTCGGCCGAGAAGACCGGGGCGCACGCCGCGCCGCTGCCCGCGTAGGTGAGGTTGCCGCCACCGATGCGCACCCAGTAGCCCACGCCGCCCGAGCCCACCTTCCAGCGGTAGTAGTCGACATGGGCCGAGTGTCCATCCACGCAGGTGGAGGCACCGGCGGAGAGCGTGTGGCCGCCGGCCACGTTGGGCAGCTCGATCTCCGCGATGTATCGCTTGCAGGCACCAACGGAGGCGTAACCGGTGCCGCCCGAGTCCGCCGACCAGGTGGTG…
BO221_RS27510	0.584	1.149	0.74	1.385	1.126	1.411	Z-000436	BO221_RS27510	gene	D:\assemblies\040519CStranscriptome-131189281\archangiumVsGCF_RNA-Seq\ArchangiumspCbG35MeJA1_S47_L001_001.assembly\ArchangiumspCbG35MeJA1_S47_L001_001-4.template-seq	563765	NZ_MPOI01000009.1	-	918	314873..313956	47200	BO221_RS27510	1.64229	22	34	25	39	46	54	BO221_RS27510	BO221_26980	pseudouridine-5'-phosphate glycosidase	WP_073563729.1	CAGCCCCGAGTGCCCTGGGAGTAGGCCACGGCGAGCTGCCCGGCGAAACGGGCATTGTTGGTGAGCAGCGCGAGGTTGGCGCGCAGCGTCTTCCCACTGGTGCGGCGGGCCATCTCGGAGAGCAGGAAGGGCGTCACGGCCTTGCCACGGATGCCCTGCCGATCAGCCTCGGCCATCGCGGAGGCGATGTGCAGCTCCACATCGGCGCGAGGCAGCGAGGTCTCCTCGGGAGGAGGCACCGTGAAGAGGATGCCCCCCTGCCCCAGCGTGTCGAAGCGGGCCCGGAGGATGCGCGCGCCCGCCGTGGCGTCGTCCACCCGGTGCTCCAGCTTCAGCCCGGACGAGCTGCTGTAGAAGGACGGCAGCTCATCGGTGCCAACGCCGATGACGGGCACTGCG…
BO221_RS27515	0.06	0.153	0.067	0.08	0.083	0.118	Z-000437	BO221_RS27515	gene	D:\assemblies\040519CStranscriptome-131189281\archangiumVsGCF_RNA-Seq\ArchangiumspCbG35MeJA1_S47_L001_001.assembly\ArchangiumspCbG35MeJA1_S47_L001_001-4.template-seq	563765	NZ_MPOI01000009.1	+	813	314987..315799	47400	BO221_RS27515	1.08648	2	4	2	2	3	4	BO221_RS27515	BO221_26985	hypothetical protein	WP_073563495.1	TGCGAATCCTTTCCATCGAGACAACCCCCCTTCACGAGTGGACGTACCTGTCCGCCTCCCCGCGCGGAGGGAGCGAGCTCCAGCATCTCCCCCTGCTCTCCGCGGCAGTGGACACCCTCCCTCCAGACCTGGAGGCCCTCGTCGTCACCTCGGATCTCCAGGGAGTGGCCACCAGCGCCGAGTACGAGGGCGCGGCCACGCTGCTGGGCGAGGTGCTGGCCGAGGAGCTGGCGATCCTCGCGGAGCTGGGAGAGCTGCCCCATCCCAACCACATGGGCATCCTGCTCGCGGGAGACCTGTACTCGGACGCCTCGGCGGCGGTGCGAGGGGCATCGGGGGACGTGCGGAGCGTCTGGAGCGCCTTCGCCGAACGGTTCCGCTGGGTGGCGGGTGTAGCGG…
BO221_RS27520	0.003	0.068	0.003	0.003	0.123	0.026	Z-000438	BO221_RS27520	gene	D:\assemblies\040519CStranscriptome-131189281\archangiumVsGCF_RNA-Seq\ArchangiumspCbG35MeJA1_S47_L001_001.assembly\ArchangiumspCbG35MeJA1_S47_L001_001-4.template-seq	563765	NZ_MPOI01000009.1	+	912	315857..316768	47600	BO221_RS27520	2.65168	0	2	0	0	5	1	BO221_RS27520	BO221_26990	EamA	WP_073563496.1	TGAGCACCACCAGCACCGCCGTGCCCTCCCCGGCCGCCCCTCGCGCGTTCTCCCTTTCGGATCTCGCCCTCGTCCTGGTCGTCATCATTTGGGGCACCAACTACACGGTGGTGAAGGAGTCGCTGAGCACCCTCCCGCCGATGGCCTTCATGGCGTTGCGCTTCGGGCTGGCGGCGGTGGCCATGGCGGTGGTGTTGCACACGCGCGAGGGCTGGAAGCCCCTGCCCCGGGCCACGATGATCAAGCTCGTGGTGCTCGGGCTGGTGGGCAACACGCTCTACCAGTTCTGTTTCGTGATGGGCCTGGCGCATACCACGGCGGCGAACAGCGGGATGCTCGCCTCGGGCACGCCGGTGGTGACGGCGCTGCTGGGCGCGGCGCTGGGAGTGGACCGCCTCC…
BO221_RS27525	0.003	0.072	0.126	0.076	0.026	0.181	Z-000439	BO221_RS27525	gene	D:\assemblies\040519CStranscriptome-131189281\archangiumVsGCF_RNA-Seq\ArchangiumspCbG35MeJA1_S47_L001_001.assembly\ArchangiumspCbG35MeJA1_S47_L001_001-4.template-seq	563765	NZ_MPOI01000009.1	-	1722	318493..316772	47800	BO221_RS27525	2.48735	0	4	8	4	2	13	BO221_RS27525	BO221_26995	sigma-54-dependent Fis family transcriptional regulator	WP_073563497.1	CACACGCGCCGCCGCGACACGGTGATGCCGTAGTCCTCGATCTTCTTGTCCAGCGTGGGGCGGCTGATGCCGAGCAGCTTCGCGGCGACGATCTTCTTTCCCCCGGCGGTGCGCAGGGCCTCGGCGATGGCGTCGCGCTCCAGGCGGGAGACGCGCTCCTGCAGGGTGAGCTGGGGAGGCGAGGCACTCCCGGCCTGGATCTCCGGTGGCAGCGCCAGCGCATGGACCTGCGTGCCGGCGTGCACCAGCGCGAGCCGTTCCGCGAGCAGCTCCAGTTCGTGGACGTTGTGGGGCCACTCGTAGTCCCGGAGGAGCTGGCGGGCGTCGGGGTCGAGCACGGGAGGCTCCCTGCGTGCTGCGCGGGCCCCGCGGGAGGCGAAGAGCTCGAAGAGGATGGGG…
BO221_RS27530	0.917	1.087	0.767	1.031	0.98	1.169	Z-000440	BO221_RS27530	gene	D:\assemblies\040519CStranscriptome-131189281\archangiumVsGCF_RNA-Seq\ArchangiumspCbG35MeJA1_S47_L001_001.assembly\ArchangiumspCbG35MeJA1_S47_L001_001-4.template-seq	563765	NZ_MPOI01000009.1	-	1170	319693..318524	48000	BO221_RS27530	1.156	44	41	33	37	51	57	BO221_RS27530	BO221_27000	hypothetical protein	WP_073563498.1	CACATCGGGCGCTCGGCGTTGAGGAGCGCGCGAACCTCGTCCTCCTCCAGGGTGCGGCCCTCGCGGCTGAGGGCGAGCGCGTTCACATCCGCCTCGGCGACCTCCACATGGGCGCCCTTGCGCCACTCGGTGGTGTGGACGGCGCCATCCACGAGCCGGCCGACGATGACGCCCTCCTCCCAGGAGAGCACCTCGGACCAGAGCTGCTCGGTGACGGTGTTGCCCTCGGGGTGGGTCTCGAAGGGGGCGCGCACGACGAAGGTGAGCGGCTCCATGAGGCCGCGGCGCAGGAAGCGCGCCTTGAAGGCGGGCAGGTGGGCCTGGGCCTCCCGGTGCATGGACTCGGTCTGCTCGGTGGGCTCCTGGGCGAAGCGCTCGCGGAAGGGGCGCAGCAGCTCC…
BO221_RS27535	0.317	0.555	0.707	0.424	0.219	0.585	Z-000441	BO221_RS27535	gene	D:\assemblies\040519CStranscriptome-131189281\archangiumVsGCF_RNA-Seq\ArchangiumspCbG35MeJA1_S47_L001_001.assembly\ArchangiumspCbG35MeJA1_S47_L001_001-4.template-seq	563765	NZ_MPOI01000009.1	-	615	320307..319693	48200	BO221_RS27535	0.758987	8	11	16	8	6	15	BO221_RS27535	BO221_27005	deoxynucleoside kinase	WP_073563499.1	CACAGGTGCTTCTCGATCTGTCGGAAGAGGTCCACGCGGTCCACCAGGTTCGTCAGATAGTCCAGCTTATCCGTCGGGAGAACCAGGACGGGGGACATCTTGTAACCACTGAACCATTCCTCGTACAGGGCGTTCAGCCGGTTGAGGTAGGCGGTGGGGATGTCCTGCTCCATCTCCCGGCCGCGCAGGCGGATGCGCTGGCGGAGGGTCTTCACCGGGCAGCGCAGGTAGATCATCAGATCCGGCGGGGCGAGCGTCTGGGCGAAGGTCTCGTAGAGGCTGCAGTACATCTGCCAGTCGCGCTTGTCGATGTAGCGCTGGCGATGGAGGTTCTTGGCGAAGATCTCCGCGTCCTCGTAGAGGGTCCGGTCCTGGAGGGCGGTGCCGGGCGAGCGCTCG…
BO221_RS27540	0.426	0.581	0.339	0.895	0.505	0.988	Z-000442	BO221_RS27540	gene	D:\assemblies\040519CStranscriptome-131189281\archangiumVsGCF_RNA-Seq\ArchangiumspCbG35MeJA1_S47_L001_001.assembly\ArchangiumspCbG35MeJA1_S47_L001_001-4.template-seq	563765	NZ_MPOI01000009.1	+	801	320544..321344	48400	BO221_RS27540	1.74577	14	15	10	22	18	33	BO221_RS27540	BO221_27010	1-acyl-sn-glycerol-3-phosphate acyltransferase	WP_073563731.1	TGCTCCGTAACTTGTTGTGCATGGTGGTCGCGGTGGTCGCCACCGCCATCTTCTTTCCGGTGACGGTGCTGGTGGCACTGATCACCCTCGACCCGGGGGCGACGGTGTGGGTGTGCCGCCGGCTGTGGTCGCCCATCCTCATCGCGACGGGTGGGGCGAAGGTGGTGGTGACGGGCCAGGAGAACGTGGATCCGAAGCGGCCCGCCATCTACGTGTCCAACCACCAGTCCACGCTGGACATCCCCATCCACTTCGTGACGGTGCCGGTGAACTTCCGGTACGTGGCCAAGCACCAGCTCAAGTACGTGCCGCTGATCGGCTGGTACCTGTGGTTCGCGGGGCACATCTTCGTCAACCGGGGCCGGCGCGAGAAGGCCATCGCCTCGCTGGACGCCGCGG…
BO221_RS27545	0.139	0.775	0.485	0.465	0.465	0.685	Z-000443	BO221_RS27545	gene	D:\assemblies\040519CStranscriptome-131189281\archangiumVsGCF_RNA-Seq\ArchangiumspCbG35MeJA1_S47_L001_001.assembly\ArchangiumspCbG35MeJA1_S47_L001_001-4.template-seq	563765	NZ_MPOI01000009.1	+	1401	321360..322760	48600	BO221_RS27545	1.4151	8	35	25	20	29	40	BO221_RS27545	BO221_27015	tetratricopeptide repeat protein	WP_083681422.1	TGCGCCTCCCCTCCCCCGACTCCCGAAGTCATGCCCGTCGGCTGCGCACCTGGGCGGGTGTGGCCGTGCTCGGACTGGGCCTGGTCACTGGCTGCCGCCATGGCGCCGCCGCCGAGCGTCCCCTGGACGCGCGAGCGCAGGCCCGCGAGTACCTGGCGAAGAAACAGCCCGAGCGGGCCCTGCCGCTGCTGGAGGCCGAGTATGCCGGGGCGCCGGAGGATCTGGAGCTGGCGCGGCTGCTGACGGAGGCCCAGGTGAAGGCGGGCCACACGGACGCGTGGATCGCCGAGCTGCAGCGCCGCAACGCGCAGGCGGAACGGGCGGCGAACCACTACATGCTGGGGCTGGCGTACTTCTCGCGGGCGTCGGACGCGGGAGCGCCGGCGGTGGCGGCCTTCG…
BO221_RS27550	0.335	0.586	0.374	0.952	0.695	1.566	Z-000444	BO221_RS27550	gene	D:\assemblies\040519CStranscriptome-131189281\archangiumVsGCF_RNA-Seq\ArchangiumspCbG35MeJA1_S47_L001_001.assembly\ArchangiumspCbG35MeJA1_S47_L001_001-4.template-seq	563765	NZ_MPOI01000009.1	+	582	322857..323438	48800	BO221_RS27550	2.41714	8	11	8	17	18	38	BO221_RS27550	BO221_27020	hypothetical protein	WP_083681423.1	TGCCCCGCGTCTCGCAGACGAACAATCCGCGCGTGATGAGCGCCGCGCGTGCGGCCCCCCTGCCCAAGGAGCAGCAGCAGGCAGCGTTGAGCCAGAAGCTGAAGGCCGAGTCCGCCAACGTGGCCCTCAACGCCCTCTCCATCGTGAAGGAGAAGGTGGAGGAGTTCCGCGAGCAGGACAGCTTCTTCAAGTACAAGGCCTTCATCGTGGCGGGCTGGGTGTTCCTGTCCATCAGCACGTTCGGCGTCACGTGTGCCCGGGGCAGCGTGAAGGAGACGGGTGACTTCGGCGCGAAGCTGGTGCCCGTCACCAGCCGGGCCTCGCTGACGATCATGAACAAGAGCGAGGACGCCTGGGAGAAGGTCCACATCGTCGTCACGGACAGCCAGCGCGTGGAGT…
BO221_RS27555	16.134	32.937	19.487	32.131	19.911	41.806	Z-000445	BO221_RS27555	gene	D:\assemblies\040519CStranscriptome-131189281\archangiumVsGCF_RNA-Seq\ArchangiumspCbG35MeJA1_S47_L001_001.assembly\ArchangiumspCbG35MeJA1_S47_L001_001-4.template-seq	563765	NZ_MPOI01000009.1	-	420	323935..323516	49000	BO221_RS27555	1.37202	278	446	301	414	372	732	BO221_RS27555	BO221_27025	50S ribosomal protein L17	WP_043409059.1	TACTCCGCCTTGGTCTCCGTGGCGCCAGCGGCGGCCTCGGTGTCGACCGGAGCGGCCTTGGCGGGACGATCCACCAGCTCCAGCAGGGCCATCTCGGCGCCGTCACCACGACGGAATCCGAGGCGCACGATGCGGGTGTACCCGCCCGGGCGGTTGGCGTAACGGTCCTTGTACTCGCTGAACACCTTCTGGAGGATGACGCGGTTGCGAACCGTCCGCTCCGCGAGGCGCACGTTGGCCAGACCACCGCGCTTGCCGAGGGTGATGATGCGCTCGGCGATCGCCCGGGCCTCCTTGGCCTTGGGCAGCGTGGTGCGGATGGCCTCGTGCTCGAGCAGCGAGGTGACCATGTTGTGGAGCATCGCGAGCCGGTGGCTCGTGGTGCGGTGGAGCTTCCTC…
BO221_RS27560	9.988	21.363	15.373	21.461	12.317	24.848	Z-000446	BO221_RS27560	gene	D:\assemblies\040519CStranscriptome-131189281\archangiumVsGCF_RNA-Seq\ArchangiumspCbG35MeJA1_S47_L001_001.assembly\ArchangiumspCbG35MeJA1_S47_L001_001-4.template-seq	563765	NZ_MPOI01000009.1	-	1086	325195..324110	49200	BO221_RS27560	1.26039	445	748	614	715	595	1125	BO221_RS27560	BO221_27030	DNA-directed RNA polymerase subunit alpha	WP_052519278.1	TAGGCCTTGGGAGCGCCGGGGGGCACCGCGCCACCCGCCGTCGCCGCAGCGGCAGCAGCCGCCGCCGCCGCACCCGGAGCGGGCGGGGGCGGGGTCTTCGGAGGCCAGTTCTCCAGCTTCATGCCGAGCGACAGGCCCATCTCCGCGAGGATCTCCTTGATTTCCTTCAAGGACTTGCGGCCGAAGTTCTTGGTCTTGAGCATCTCGGCCTCGGTGCGCTGCACCAGGTCGCCGATGGTCTTGATGTTGGCCTGCTGCAGGCAGTTGGCCGAGCGCACGGAGAGCTCCAGCTCGTCCACCGAGCGGAAGAGGTTCTCGTTGAGCTTGGCCTCCTCCTTCGGGGCCTCGACCGCCACGGGCTCCTCGGTCTCGTCGAAGTTGACGAAGACGGTGAGCTGC…
BO221_RS27565	19.438	38.734	22.247	43.306	19.72	47.897	Z-000447	BO221_RS27565	gene	D:\assemblies\040519CStranscriptome-131189281\archangiumVsGCF_RNA-Seq\ArchangiumspCbG35MeJA1_S47_L001_001.assembly\ArchangiumspCbG35MeJA1_S47_L001_001-4.template-seq	563765	NZ_MPOI01000009.1	-	627	326029..325403	49400	BO221_RS27565	1.34662	500	783	513	833	550	1252	BO221_RS27565	BO221_27035	30S ribosomal protein S4	WP_073563501.1	TACTTCGAGTAGAGCTCGACGATGAGCTGCTCCTGGATCGGCATGGTGAGGTCCTCGCGGTTCGGGGCGGTCTTCACCGTCGCCTTGAAGGACTTCTTGTCCAGGTCGATCCACTGCGGCACGCCGCGGCGATCCACGGTCTCCAGCGCCTCGGAGATGCGGAGGATCTTCCGGCTCTTCTCGGCCACCTCGATGGTGGTGCCGGGCTTCACCGCGAACGACGGGATGTTCACCCGCTTGCCGTTCACCGTGAAGTGGCCGTGACGCACCAGCTGGCGGGCCTCGGCGCGGGTGTCCGCGAAGCCCATGCGGAACACCACGTTGTCCAGGCGGAGCTCCAGCTGCTGCAGGAGGTTCTCACCGGTCTTGCCCTTGGCGGCGGAGGCGCGGTGGTAGTAG…
BO221_RS27570	21.992	49.007	35.771	44.693	25.428	47.654	Z-000448	BO221_RS27570	gene	D:\assemblies\040519CStranscriptome-131189281\archangiumVsGCF_RNA-Seq\ArchangiumspCbG35MeJA1_S47_L001_001.assembly\ArchangiumspCbG35MeJA1_S47_L001_001-4.template-seq	563765	NZ_MPOI01000009.1	-	450	326542..326093	49600	BO221_RS27570	1.11995	406	711	592	617	509	894	BO221_RS27570	BO221_27040	30S ribosomal protein S11	WP_053066623.1	TAGACGCGGCGGCGCTTGGGCTGACGGCAGCCGTTGTGCGGGATGGGCGTCACGTCGCGGATGAGCGCGATCTTCAGGCCGGCGGCGGCGAGCGCGCGCAGGGCGGACTCACGGCCCGCGCCAGGACCCTTCACCAGCACCGTCACGTTCTTCAGGCCGTGCTCCATGGCCTTGGCCGCGGCGTCACCGGCGGCCACCTGGGCGGCGAACGGCGTCGACTTGCGGCTGCCGCGGAAGCCGCGGGCGCCAGCGGAGGACCAGGAGATCACGTTCCCGGACACGTCCGTGATCGTGATGATGGTGTTGTTGAACGTGGACTGGATGTGGACCACGCCATTGAGGATGCTCTTCTTGCCCTTCTTGCCCTTCTTGCGCGCAGCGGCGGCGGCGTCGCCCGTC…
BO221_RS27575	17.774	38.206	23.226	43.547	20.198	56.469	Z-000449	BO221_RS27575	gene	D:\assemblies\040519CStranscriptome-131189281\archangiumVsGCF_RNA-Seq\ArchangiumspCbG35MeJA1_S47_L001_001.assembly\ArchangiumspCbG35MeJA1_S47_L001_001-4.template-seq	563765	NZ_MPOI01000009.1	-	384	326995..326612	49800	BO221_RS27575	1.46576	280	473	328	513	345	904	BO221_RS27575	BO221_27045	30S ribosomal protein S13	WP_043409053.1	TAGCGAGCGCCCGCCGCCGGCTTGGCGCGCACGATGCCGCGCTTCGGACCCTTGCGGGTGCGCGCGTTGGTGTGCGTCCGCTGGCCACGGACCGGCAGACCCTTGCGGTGACGCAGACCCCGGTAGCAACCCAGGTCCATCAGCCGCTTGATGTTCATGGTCACCTCGCGACGGAGGTCACCCTCGACCTTGTAGGTCGCCTCGAGGATCTCGCGGATCTTGCGCGTCTGCTCCTCGGTGAGGTCCTTGGTCCGGGTGGCGAGGTCGATACCCGCCGCGGTGATGATGTCGTGGGCGGACTTGTTGCCGATCCCGTAGATGTACTGCAGCGAGATCACCGCGCGCTTGTTGGGCGGGAGGTCGATGCCGGCGATACGAGCCAT
BO221_RS27580	15.625	44.537	25.797	38.169	16.524	70.32	Z-000450	BO221_RS27580	gene	D:\assemblies\040519CStranscriptome-131189281\archangiumVsGCF_RNA-Seq\ArchangiumspCbG35MeJA1_S47_L001_001.assembly\ArchangiumspCbG35MeJA1_S47_L001_001-4.template-seq	563765	NZ_MPOI01000009.1	-	117	327163..327047	50000	BO221_RS27580	1.35186	75	168	111	137	86	343	BO221_RS27580	BO221_27050	50S ribosomal protein L36	WP_002633586.1	TAGCCCTGGCGCTGCTTGTGCCGCGGGTTGGAGGCGCAGATGACGCGCACGATGCCCTTGCGGCGGACAACCTTGCACTTGTCGCAGATCTTCTTGACGGACGCCCGAACCTTCAT
BO221_RS27585	16.362	39.656	16.265	54.625	20.222	88.828	Z-000451	BO221_RS27585	gene	D:\assemblies\040519CStranscriptome-131189281\archangiumVsGCF_RNA-Seq\ArchangiumspCbG35MeJA1_S47_L001_001.assembly\ArchangiumspCbG35MeJA1_S47_L001_001-4.template-seq	563765	NZ_MPOI01000009.1	-	219	327460..327242	50200	BO221_RS27585	2.10278	147	280	131	367	197	811	BO221_RS27585	BO221_27055	translation initiation factor IF-1	WP_043409051.1	TACTTCGCCCGGTAGGTGATCCGGCCCCGGGACAGATCGTACGGGGACAGCTCGACCTTGACCTTGTCGCCCGGGAGGATTCGGATGAAGTGCATCCGCATCTTGCCCGAGATGTGCGCGAGCACCTTGTGGCCATTGTCCAGCACCACACGGAACATCGCGTTCGGGAGGGGCTCCATTACCGTCCCCTCGACTTCGATGGAATCATCCTTCGGCAA
BO221_RS27590	1.752	1.5	0.818	2.301	1.234	4.515	Z-000452	BO221_RS27590	gene	D:\assemblies\040519CStranscriptome-131189281\archangiumVsGCF_RNA-Seq\ArchangiumspCbG35MeJA1_S47_L001_001.assembly\ArchangiumspCbG35MeJA1_S47_L001_001-4.template-seq	563765	NZ_MPOI01000009.1	-	765	328362..327598	50400	BO221_RS27590	1.81369	55	37	23	54	42	144	BO221_RS27590	BO221_27060	type I methionyl aminopeptidase	WP_073563502.1	TACCCGGTCCGCTGCCGGGTGAGGACTTCGGGCCCCCCTTCGGTGATGAGCACGGTGTGCTCGAAGTGAGCGGAAAGCTTGCTGTCGCGCGTTACGGCTGTCCACTGATCCTCGAGGACCATCACCTCATCCGTGCCCTGGTTCACCATGGGCTCGACCGCGAGGACCATTCCTGGACGAAGCTTCAGGCCACTGCCCGGCTGGCCGTAATTGGGCACATCCGGCTCCTCGTGGAGGCGGCGGCCGATGCCATGGCCGCTGAAGAGCCGGACCACGGAGAAGCCCCGGGCCTCCACGTGGCGCTGGACGGCGTGGCCGATGTCCCCGAGCCGGTTGCCGGGCACCATGGCCTGGATGCCCTTGTGGAGGGCCTCCCGGGTGGTGTTGACCAGGGCCTGG…
BO221_RS27595	3.31	3.111	1.217	3.471	2.359	4.516	Z-000453	BO221_RS27595	gene	D:\assemblies\040519CStranscriptome-131189281\archangiumVsGCF_RNA-Seq\ArchangiumspCbG35MeJA1_S47_L001_001.assembly\ArchangiumspCbG35MeJA1_S47_L001_001-4.template-seq	563765	NZ_MPOI01000009.1	-	648	329030..328383	50600	BO221_RS27595	1.43428	88	65	29	69	68	122	BO221_RS27595	BO221_27065	adenylate kinase	WP_073563503.1	CAGCCCTTGCCCAGGGCCTTCTTGATGTCGGCGTACACGCCCTCGGGCGAGCCGACACCGTCGATCGTCTTGAGCAGACCGCGCTGCGCGTAGAACGGCTCCAGGGCCGCGGTCTCCGCGTCGTACTTCTTCAGGCGCTTCTCGATGACATCCGCCTTGTCGTCATCGCGCTGCACCAGGCCGGCGCCATCCTTGTCGCAGAAGCCCGCCCGCTTCGGGGGGTTCTGGTAGACGTGGTAGACGGAGCCGCAGGTGGGGCACGAGCGCCGGCCCGAGCCACGCTCGATGAGCTTCTCGTGGGGCACCTTGAGGGACACCACGGCGTCGAGCTTCTTGCCCAGCCGGGCGAGCATGCGCTCGAGCGCCTCGGCCTGGGGAGGCGTACGCGGGAAGCCGTCC…
BO221_RS27600	4.153	7.513	4.753	7.775	3.897	6.734	Z-000454	BO221_RS27600	gene	D:\assemblies\040519CStranscriptome-131189281\archangiumVsGCF_RNA-Seq\ArchangiumspCbG35MeJA1_S47_L001_001.assembly\ArchangiumspCbG35MeJA1_S47_L001_001-4.template-seq	563765	NZ_MPOI01000009.1	-	1350	330521..329172	50800	BO221_RS27600	1.11216	230	327	236	322	234	379	BO221_RS27600	BO221_27070	preprotein translocase subunit SecY	WP_043409041.1	TAGGCCGCCACGCGGGGGGCCCGGCCGCGGATGCGCGGACCGCGAGGACCGGCGAAGCCCTCGTAGTTGCGGCTGATGAGGTGACCCTCGATCTGCTGCACCGTGTCCAGCGCCACGCCCACGACGATGAGCAGGGCCGTACCGCCGAAGGTGAAGCGCACGCCCAGCACGTTGCTGATGATGGACGGAATCACGCAGATGGCGGCCAGGTAGAGCGCGCCACCGAAGGTGATGCGGTTGAGCACGCCCTCGATGAAGTCCGCCGTCTGCCGACCCGGACGGATGCCCGGGATGTAGCCGCCCTGCTTCTTGATGTTGTCCGCCACGTCGTCCGGCCGGAAGGTCAGCGCCGTGTAGAAGAACGCGAAGAAGATGATGAGCAGCACGAAGATGCCGTTG…
BO221_RS27605	14.266	24.525	12.647	30.575	12.809	36.91	Z-000455	BO221_RS27605	gene	D:\assemblies\040519CStranscriptome-131189281\archangiumVsGCF_RNA-Seq\ArchangiumspCbG35MeJA1_S47_L001_001.assembly\ArchangiumspCbG35MeJA1_S47_L001_001-4.template-seq	563765	NZ_MPOI01000009.1	-	516	331163..330648	51000	BO221_RS27605	1.48378	302	408	240	484	294	794	BO221_RS27605	BO221_27075	50S ribosomal protein L15	WP_073563504.1	CACGACTTGGCCTGCTTGACGCCCTTGCCGCTGTGGGCCTTGGCGGCGGACTCGGGCTTGTGGGCCACGAGCGGCAGCTCCTCGACGGAACCGCCCGCCTTCTCGACCGCCTCGCGAGCCGTGGCCGAGAGCTTGTGCGCCCGGACGGTCAGCTTCTTGGAGAGCTTGCCGTTGCCGAGCACCTTCACGCCGTCGTACCGGCCCTTCACCAGGCCGCGCGCCTTCAGCGCCGCCTCGTCCACCGTGGCGCCCGCGTCGAACGCCTCGAGGTCCGCCAGGTTCACCACCGCGTAGATGGTGCGGTTGGGGGAGATGAAGCCGAACTTCGGCAGCCGGCGCTGCAGCGGGCTCTGACCGCCCTCGAAGCCCTCGAACCGCATGTTACCGGAACGAGCCTTC…
BO221_RS27610	17.635	23.85	14.523	26.917	16.179	38.797	Z-000456	BO221_RS27610	gene	D:\assemblies\040519CStranscriptome-131189281\archangiumVsGCF_RNA-Seq\ArchangiumspCbG35MeJA1_S47_L001_001.assembly\ArchangiumspCbG35MeJA1_S47_L001_001-4.template-seq	563765	NZ_MPOI01000009.1	-	264	331443..331180	51200	BO221_RS27610	1.40374	191	203	141	218	190	427	BO221_RS27610	BO221_27080	50S ribosomal protein L30	WP_073563505.1	TAGGCCTTGGAGGCCTGGCTGGCGCGCGCGGCGTCCCGCTCCCGGATGTGCCGGGGCTTGCGACGGGTGGTCTTCGGGGCGTCGCCCTTCACCGTCTCGGACGTCACCAGGTGACGCACCTTGTTCACCATGCCGCGGATCGCCGGCGTGTCCTGGAGGAGCCGCTCGTCGCCGAACTTCTTCAGCCCGAGGCTCCGGATGGTCGCGAGCTGGTCCACGGACGAACCCGCGAAGCTCTTCGTCAGCTTGACCTTGAGCGCCAT
BO221_RS27615	15.875	29.822	17.027	30.398	12.605	39.423	Z-000457	BO221_RS27615	gene	D:\assemblies\040519CStranscriptome-131189281\archangiumVsGCF_RNA-Seq\ArchangiumspCbG35MeJA1_S47_L001_001.assembly\ArchangiumspCbG35MeJA1_S47_L001_001-4.template-seq	563765	NZ_MPOI01000009.1	-	519	331965..331447	51400	BO221_RS27615	1.23288	338	499	325	484	291	853	BO221_RS27615	BO221_27085	30S ribosomal protein S5	WP_043409036.1	TAACCCCTCGCCTCTTCGGACTTCTGGGGACCCACGTCCTTGCCGCGCAGGCGAGACACCTGCTCCGGCGAACGCAGCGTCTTCAGACCGGCCACCGTGGCCTTCAGCACGTTGTGGGGATTCCGCGAGCCCTGGCTCTTGGTCAGGATGTTGCGGATACCCGCCGCCTCGAGGACCGCGCGCACCGCACCACCGGCGATGACGCCCGTACCCTCACCGGCCGGCTTCAGGAGCACCCAGCCCGCGCCGAAGTGACCGAGCACCTCGTGCGGAATGGTGTGGCCCTGCAGCGGGACGCGGAACAGGTTCTTCTTCGCGTTCTCGCCACCCTTGCGGATGGCCTCGGGGACCTCGTTGGCCTTGCCCAGGCCGATGCCGACGTGGCCGGCACCATCGCCC…
BO221_RS27620	8.535	19.201	8.835	19.631	8.942	23.852	Z-000458	BO221_RS27620	gene	D:\assemblies\040519CStranscriptome-131189281\archangiumVsGCF_RNA-Seq\ArchangiumspCbG35MeJA1_S47_L001_001.assembly\ArchangiumspCbG35MeJA1_S47_L001_001-4.template-seq	563765	NZ_MPOI01000009.1	-	357	332349..331993	51600	BO221_RS27620	1.4247	125	221	116	215	142	355	BO221_RS27620	BO221_27090	50S ribosomal protein L18	WP_043409034.1	TAGAACTTCAGCCCGCCCTCACGCGCGGCATCGGCCACGGCGGCGATACGGCCGTGGTAGGGGAAGCCGTTGCGATCGAACACCACCGCATCGACATTGGCCGCCTTGCACTTCTGGGCGATCAGGGCGCCCACGCGCTTGGCCTCGGCCTTCTTGTCGCCCTCGGTATTGCCCTTGAGCTCCTTGGAGAGCGACGAGGCGAACGCCAGGGTGCGGCCCGTGGTGTCGTCCACCACCTGGGCGTAGATGTGCTTGAGGCTCTTGTAGACCGACAGACGCGGGCGCTCGGTGGTACCCGAGAGCTTCCGGCGGATGCGGTCCTTCCTCTTGAGGCGCGGATCGAGTTTCTTCGACAT
BO221_RS27625	10.948	20.841	13.452	22.703	10.728	25.544	Z-000459	BO221_RS27625	gene	D:\assemblies\040519CStranscriptome-131189281\archangiumVsGCF_RNA-Seq\ArchangiumspCbG35MeJA1_S47_L001_001.assembly\ArchangiumspCbG35MeJA1_S47_L001_001-4.template-seq	563765	NZ_MPOI01000009.1	-	570	333015..332446	51800	BO221_RS27625	1.26555	256	383	282	397	272	607	BO221_RS27625	BO221_27095	50S ribosomal protein L6	WP_047857266.1	TAGGCGGTGCCCGTCTTGCCTTCCTTGCGACGGATCTTCTCGGTCGAGTACTTGATGCCCTTGCCCTTGTACGGCTCGGGCGGGCGCAGCGCGCGGATCTTCACGGCGGCGGCCCCGAGGGCCTCCTTGTCCGCGGACCGGAGCGTCAGACCCAGGGTGGGCAGACCATCCTCGGTGCGGGCGGCCTTGTCGACCTCGGCCGTCACGCCCTCGGGCAGGTTGAACACCACCGGGTGCGAGTAGCCCAGCGACATGTTGATCGTCTTGCCCTTCACCTCGGCGCGGAAACCGACGCCGCGGATGTCCAGGCGACGCTCGAAGCCCGTGGACACGCCCTTGGCCGCGTTGGCCAGCAGCGTGCGCGTCAGGCCGTGCAGGCTGCGGGCCTCGCGCGACTCA…
BO221_RS27630	10.126	15.123	12.852	23.839	9.73	21.779	Z-000460	BO221_RS27630	gene	D:\assemblies\040519CStranscriptome-131189281\archangiumVsGCF_RNA-Seq\ArchangiumspCbG35MeJA1_S47_L001_001.assembly\ArchangiumspCbG35MeJA1_S47_L001_001-4.template-seq	563765	NZ_MPOI01000009.1	-	402	333476..333075	52000	BO221_RS27630	1.36924	167	196	190	294	174	365	BO221_RS27630	BO221_27100	30S ribosomal protein S8	WP_047857265.1	TAGTAGACGGTGCAGAGCAGCTCGCCGCCGACCTTCTGCTTGCGAGCCTCGGAGTCCACCATCACGCCCTTGGAGGTGGACAGGATCGAGATGCCCAGGCCGCCGAGCACCTGCGGAATCTCACGCACGTTCACGTAGCGGCGCAGGCCGGGCTTGGACACGCGGCGGATGCCGGTGATGGCCGGAGCGCGATCCGGGCCATACTTCAGCTGGACCGAGATCTCGTTCTGCGGGGCGCGCTCGTGGACGGTGTAGTCCCCGATGAAACCCTCGGACTTGAGAACCTTGATGATCTCGAGCTTGAGGTTCGAGTGGGGCATGACGACCTTGTCGTGACGCGCGCGCGAACCGTTGCGCAGGCGGGTCAGCATGTCGCCAATGGGATCGTTGACAACCGAC…
BO221_RS27635	10.877	13.841	10.379	19.102	7.131	16.12	Z-000461	BO221_RS27635	gene	D:\assemblies\040519CStranscriptome-131189281\archangiumVsGCF_RNA-Seq\ArchangiumspCbG35MeJA1_S47_L001_001.assembly\ArchangiumspCbG35MeJA1_S47_L001_001-4.template-seq	563765	NZ_MPOI01000009.1	-	186	333839..333654	52200	BO221_RS27635	1.12008	83	83	71	109	59	125	BO221_RS27635	BO221_27105	type Z 30S ribosomal protein S14	WP_043409024.1	TACCAGGACGACTTGGTGACGCCGGTGATCTCACCGCGGAGCGCGCGGTGCCGGAAGCAGATACGGCACATGTTGAACTTCCGCAGGAACGCGCGGGGCCGGCCGCAGAGCGGGCAGCGGTTGTACGCGCGGACGGAGAACTTCGGCTTGCGCTTCGCCTGGGCGATCTTCGAGAGCTTGGCCAT
BO221_RS27640	17.711	34.685	26.773	36.853	20.029	49.3	Z-000462	BO221_RS27640	gene	D:\assemblies\040519CStranscriptome-131189281\archangiumVsGCF_RNA-Seq\ArchangiumspCbG35MeJA1_S47_L001_001.assembly\ArchangiumspCbG35MeJA1_S47_L001_001-4.template-seq	563765	NZ_MPOI01000009.1	-	651	334506..333856	52400	BO221_RS27640	1.30305	473	728	641	736	580	1338	BO221_RS27640	BO221_27110	50S ribosomal protein L5	WP_073563506.1	TACGTGCGGAACGGCATGCCGAAGTGACGCATCAGCGCCAGCCCCTGCTCATCGTTCGCGGCGGTGGTGACGAAGCTGATGTTGAGCCCCTTCACCTTCTCGATCTGGTCGTAGTTGATTTCCGGGAAGATGATCTGCTCGCGGACGCCGAGCGTGTAGTTGCCCTTCCCGTCGAAAGCCTTGGGGGACACGCCCTTGAAGTCACGCACGCGCGGCAGCGCCACGGTGATGAGGCGGTCCAGGAACTCGTACATGCGATCGCCGCGCAGCGTGACGGCGCAGCCAATGGCCTGGCCCTGGCGCAGCTTGAAGTTCGCGATGGACTTGCGGGCGCGGGTCACCACGGGCTTCTGGCCGGTGATGGCACCCAGCTGGTCCACTGCGGACTCGAGGATCTTG…
BO221_RS27645	17.802	29.983	20.023	36.449	20.301	47.174	Z-000463	BO221_RS27645	gene	D:\assemblies\040519CStranscriptome-131189281\archangiumVsGCF_RNA-Seq\ArchangiumspCbG35MeJA1_S47_L001_001.assembly\ArchangiumspCbG35MeJA1_S47_L001_001-4.template-seq	563765	NZ_MPOI01000009.1	-	330	335011..334682	52600	BO221_RS27645	1.48371	241	319	243	369	298	649	BO221_RS27645	BO221_27115	50S ribosomal protein L24	WP_073563507.1	TAGTCAATCAGGGCGTCGCAGTTCTTGCAGAACCGCTTCTTCTTGTCCCCATCAGCCCGGATACCCACGCGGGTCGGCTTGTCGCACTTGGCGCAAACCACCTGCACGTCCGAGATCTGGATGGTGCCCGGCTTCTCCACGATGCCGCCCTCGGGCTGCTGGGGCGTCTTGCGGAGGTGCCGCTTGACCAGGCGCAGTCCCTCGACGGTCACGCGCTGGGCCTCGCGGTCGATCTTCAGCACCTTGCCGCGCTTGGTCGCCGGGGTCTTCTCCGAGCGCTCGGCGCCGGCGATGACCTGGACGGTGTCTCCAACCTTGAGCTTCTCCAT
BO221_RS27650	12.617	24.292	12.748	26.678	14.195	41.278	Z-000464	BO221_RS27650	gene	D:\assemblies\040519CStranscriptome-131189281\archangiumVsGCF_RNA-Seq\ArchangiumspCbG35MeJA1_S47_L001_001.assembly\ArchangiumspCbG35MeJA1_S47_L001_001-4.template-seq	563765	NZ_MPOI01000009.1	-	369	335417..335049	52800	BO221_RS27650	1.58749	191	289	173	302	233	635	BO221_RS27650	BO221_27120	50S ribosomal protein L14	WP_073563508.1	TAGAGGACCTCGGGAGCGAGCGAGATGATCTTCATGAACTTGCGGGCGCGGAGCTCGCGGGCCACCGGCCCGAAGATGCGCGTCCCGATGGGCTCCATGTCCTTGTTGATGAGGACGGCGGAGTTGCCATCGAACTTGATGTAGCTGCCATCCGGACGGCCCACCCCGCGCGCGGTGCGCACGATGACCGCCTTGGCCACGTCACCCTTCTTCACCTTGGAGTTCGGCAGCGCCTCGCGCACCGACACGACGATCACATCGCCGATGGACGCGTACTTGCGCTTCGAACCACCAAGCACCTTGATGCAGAACACCTTCTTGGCGCCCGAGTTGTCGGCCACGTCGAGCACGCTCGTCATCTGAATCAT
BO221_RS27655	18.649	32.1	19.422	38.805	17.057	64.574	Z-000465	BO221_RS27655	gene	D:\assemblies\040519CStranscriptome-131189281\archangiumVsGCF_RNA-Seq\ArchangiumspCbG35MeJA1_S47_L001_001.assembly\ArchangiumspCbG35MeJA1_S47_L001_001-4.template-seq	563765	NZ_MPOI01000009.1	-	315	335838..335524	53000	BO221_RS27655	1.54334	241	326	225	375	239	848	BO221_RS27655	BO221_27125	30S ribosomal protein S17	WP_043409017.1	CAGACGTTCTTGCTCTTCTCCAACACCTCGACCACGCGCCAGCGCTTGTCCTTGGAAGCAGGACGGGTCTCGGCGATACGCACCCGGTCACCCTCGTTGATGGTGATCTTCGCCGGGTAGTCGTGGTCCTCGACGTGCGCCTTGTACTTCTCGCGCATGCTCATGATCTTCCCGTACTTCGGGTGAGACGCGCGGCGCGAGACGGTGACGACCACCGTCTTCTGCATCTTGTTGGAGGTCACGATCCCCACGCGGGTCTTGGGACGGCCGCGGGTGGAGATCTTGGCAGAGGTGGATTGAGTCGCTTCAGCCAT
BO221_RS27660	21.785	36.261	21.674	32.282	23.241	54.115	Z-000466	BO221_RS27660	gene	D:\assemblies\040519CStranscriptome-131189281\archangiumVsGCF_RNA-Seq\ArchangiumspCbG35MeJA1_S47_L001_001.assembly\ArchangiumspCbG35MeJA1_S47_L001_001-4.template-seq	563765	NZ_MPOI01000009.1	-	207	336056..335850	53200	BO221_RS27660	1.33351	185	242	165	205	214	467	BO221_RS27660	BO221_27130	50S ribosomal protein L29	WP_073563509.1	TAAGCCTTCTTCTCCGCCCGGGACTTCTCCCCCAGGACGGTCAGGATGCGCGCCAGATCGCGCTTGTGCTGGGTGCGCTCGGGCGGGTTGTCGAGCGAGCCGGTGGCCCGCTTGAGCTGGTCCTGGAACAGCGTCTCGCGCAGCTCGGCCGCGCGCCGCTTCAGGTCGTCCGCCGAGAGCTCCTTGAGTTCCTTCGCAGTCGCCAT
BO221_RS27665	16.425	21.933	11.653	23.516	13.488	39.007	Z-000467	BO221_RS27665	gene	D:\assemblies\040519CStranscriptome-131189281\archangiumVsGCF_RNA-Seq\ArchangiumspCbG35MeJA1_S47_L001_001.assembly\ArchangiumspCbG35MeJA1_S47_L001_001-4.template-seq	563765	NZ_MPOI01000009.1	-	420	336542..336123	53400	BO221_RS27665	1.43375	283	297	180	303	252	683	BO221_RS27665	BO221_27135	50S ribosomal protein L16	WP_043409010.1	TAGAGGGCCAGCTCGTTGCGGCTGACGATCTTCGTCAGCACCGGCAACTTCGCCTGGGCCAGCTTCATGGCGGCCGTGGCAACCTCGGGCGTCATACCCTCCATCTCGTAGAGGATGCGGCCGGGCTTGACCACCGCCACGTAGTACTCCACGCCACCCTTACCGGTACCCATTCGAGTCTCGGCGGGCTTCTTGGTGATCGGCTTGTCCGGAAACACGCGGATCCAGATCTTGCCGCCACGCTTGATGTGACGCGTCATCGCGATACGGGCCGCCTCGATCTGCCGCGAGGTGATCCACCCCGGCTGCAGGGACATGAGGCCGTACTGACCATAGGTCAGGTCGCTGCCACGGTGGGCCTGGCCGGGCATGCGGCCCTTGTGCATCTTGCGGAATTTC…
BO221_RS27670	26.067	48.794	35.476	51.279	29.025	75.796	Z-000468	BO221_RS27670	gene	D:\assemblies\040519CStranscriptome-131189281\archangiumVsGCF_RNA-Seq\ArchangiumspCbG35MeJA1_S47_L001_001.assembly\ArchangiumspCbG35MeJA1_S47_L001_001-4.template-seq	563765	NZ_MPOI01000009.1	-	663	337261..336599	53600	BO221_RS27670	1.35724	709	1043	865	1043	856	2095	BO221_RS27670	BO221_27140	30S ribosomal protein S3	WP_043409008.1	TAGCGGTTGGCAGCCGGCGCGGCCTGGCCACCCTTGGTGGGCAGCACCTCGCCGCGGCAGATCCAGACCTTGCAGCCAATCTTGCCGTAGGTGGTCTTGGCCTCGGCGAAGCCGTAGTCGATGTCCGCACGAAGGGTGTGCAGGGGCACGCGGCCCTCGCGGTACCACTCGTAGCGGGCCATCTCCGCGCCGCCGAGACGGCCGGAGCAGGAGACACGGATGCCCTTGGCGCCGAACTTCATCGCCGTCTGCAGCGCCTTCTTCATGGCGCGGCGGAAGGCGATACGGCGCTCGAGCTGGGTGGCGATGTTCTCGGCAACCAGCTGGGCGTCCGTCTCGGCCTTGCGGACCTCGACGATGTTGAGGAAGACCTCGTTCTTGGTGAACTGCTGGAGGTCC…
BO221_RS27675	15.06	34.849	13.986	37.936	21.641	61.415	Z-000469	BO221_RS27675	gene	D:\assemblies\040519CStranscriptome-131189281\archangiumVsGCF_RNA-Seq\ArchangiumspCbG35MeJA1_S47_L001_001.assembly\ArchangiumspCbG35MeJA1_S47_L001_001-4.template-seq	563765	NZ_MPOI01000009.1	-	348	337655..337308	53800	BO221_RS27675	1.90091	215	391	179	405	335	891	BO221_RS27675	BO221_27145	50S ribosomal protein L22	WP_043409005.1	TACTTCTTGGCCGCCTCCTCCAGCACCACGTGAATGTGGCTGGTCTTCTTGTTGATGCGCGTGGCGCGGCCCATGGCGCGCGGCATGTAGCGGCGCTGGGTCGGACCCTGATCCACCGAGATCGTCTTCACGATCAGGCGGTCCACATCGACCTGGCCCTTGGACAGGTCGGTGGCGTTGGCCACGGCGCTCTTGATGAGCTTGGCCACCGGAACAGCCGCGGCGCGGCTGGTGAAGCGCAGGATGTTCAGGGCCTGCCCCACCGGCTTGCCCCGGACAAGCGCCGCCACGGTGGAAACCTTCCGGGGCGACATGCGCAGGTACCTCAGATGTGCCTTCGACTCCAT
BO221_RS27680	16.164	32.887	21.117	38.145	19.212	54.438	Z-000470	BO221_RS27680	gene	D:\assemblies\040519CStranscriptome-131189281\archangiumVsGCF_RNA-Seq\ArchangiumspCbG35MeJA1_S47_L001_001.assembly\ArchangiumspCbG35MeJA1_S47_L001_001-4.template-seq	563765	NZ_MPOI01000009.1	-	282	337977..337696	54000	BO221_RS27680	1.52608	187	299	219	330	241	640	BO221_RS27680	BO221_27150	30S ribosomal protein S19	WP_073563510.1	TACTTGCCCTTGGCGACCTTCTTCTCCGCCGAGTGACCGCCGAACGTACGCGTCGGGGCGAACTCGCCGAGCTTGTGGCCCACCATGTTCTCGGTCACGAAGACGGGGATGAACTTGCGGCCGTTGTGCACCGCGAAGGTGTGGCCCACGAACTCCGGCAGGATGGTGGAACGCCGGGACCACGTCTTCACAACACTCTTCTTGCTCGTCTTGATCATGTCCTCGATCTTCTTCACGAGGTAACCATCGACGAACGGACCCTTCTTAATCGAACGCGCCAT
BO221_RS27685	22.042	40.989	27.802	48.278	26.44	62.604	Z-000471	BO221_RS27685	gene	D:\assemblies\040519CStranscriptome-131189281\archangiumVsGCF_RNA-Seq\ArchangiumspCbG35MeJA1_S47_L001_001.assembly\ArchangiumspCbG35MeJA1_S47_L001_001-4.template-seq	563765	NZ_MPOI01000009.1	-	846	338838..337993	54200	BO221_RS27685	1.47076	765	1118	865	1253	995	2208	BO221_RS27685	BO221_27155	50S ribosomal protein L2	WP_073563511.1	TACTGGCTGCGCGCGCCCGGGCGGCGGACGCTCACGATGAACTTGTCAGTACGCTTGTTGGTGCGCGTGCTGAGACCCTTGGTCTTCTGGCCCCACGGCGACACCGGGTGCGGATTACCCTGGCCGGACTTACCCTCACCACCACCGTGCGGGTGGTCGACAGGGTTCATGGCCAGACCGCGGACGGTGGGCCGGATGCCCAGCCAGCGGCTGCGACCGGCCTTGCCGATCCGGATGATCTCGTGCTCCAGGTTGCCCACCTGGCCCACGGTCGCCCGGCACTCGATGAGGACCATGCGCACGGCGCCCGAGGGCAGACGAACCTGGGCGTAGCGGCCCTCCTTGGCCATCAGCTGGCCGGAGGAACCGGCGGAGCGGATGATCTGGGCGCCACGGCCC…
BO221_RS27690	14.924	23.315	15.353	29.049	16.364	48.626	Z-000472	BO221_RS27690	gene	D:\assemblies\040519CStranscriptome-131189281\archangiumVsGCF_RNA-Seq\ArchangiumspCbG35MeJA1_S47_L001_001.assembly\ArchangiumspCbG35MeJA1_S47_L001_001-4.template-seq	563765	NZ_MPOI01000009.1	-	294	339164..338871	54400	BO221_RS27690	1.6295	180	221	166	262	214	596	BO221_RS27690	BO221_27160	50S ribosomal protein L23	WP_043408997.1	TAGACCGCGCCTCCCTCGAAGAGCTCGATCTTGTCCCCTTCCTTCAGGGTCACGACCGCCTTCTTGAAGTTCGGCCGCTTGCCAATCGAGCGACCCACGCGCTTGGTCTTGCCGCGCACGATGTTGGTCCGCACTCCCTCGACGCTCACCTTGAAGAGCTTCTCGACGGCGTTGGCCACGTCGTACTTGCTGGCCTTCTTGTCGACGATGAACGAGTACTGCCGGAACTTCTCGCGGGCCGCGTCCAGCTTCTCGGTGATGAGCGGTCCCTTGATGACGTCGTTGATATTCAC
BO221_RS27695	13.438	27.587	21.134	27.738	17.725	47.166	Z-000473	BO221_RS27695	gene	D:\assemblies\040519CStranscriptome-131189281\archangiumVsGCF_RNA-Seq\ArchangiumspCbG35MeJA1_S47_L001_001.assembly\ArchangiumspCbG35MeJA1_S47_L001_001-4.template-seq	563765	NZ_MPOI01000009.1	-	624	339784..339161	54600	BO221_RS27695	1.4358	344	555	485	531	492	1227	BO221_RS27695	BO221_27165	50S ribosomal protein L4	WP_073563512.1	CACGAGAGCGCCCCCTCGATGGCCTTCGCGGCCGCGGAAGTGAGCACCAGGTGCTTGTGGCGGAGCACGGACTCGAGGTTCAGGCCCTCGGGGGGCAGAACGTCGAACTTCGCCAGGTTGCGCACGCTGCGGTGCAGGTTGGTGTTGGTCTTGGCGTCGATGACCAGCGCGCCAGACAGCTTCAGGCGCTTGGTCAGAGCCTCGAAGGCCTGCTTGCTCTTGGGAGCGGACAGGCTGAAGTCACTCACGATGATGAGCGTCTTCTCACGAGCGCGCAGAGACAGGGCCGCCTTGAGCGCACCGCGGCGGACCTTCTTCGGAGGACGGTAGAAGTAGTCCCGCTGCTTCGGGGCCATCGCCTTACCGCCACCCACCCAGTGGGAGGCGCGGATGGAACCC…
BO221_RS27700	17.513	30.113	15.312	29.643	16.369	54.65	Z-000474	BO221_RS27700	gene	D:\assemblies\040519CStranscriptome-131189281\archangiumVsGCF_RNA-Seq\ArchangiumspCbG35MeJA1_S47_L001_001.assembly\ArchangiumspCbG35MeJA1_S47_L001_001-4.template-seq	563765	NZ_MPOI01000009.1	-	309	340146..339838	54800	BO221_RS27700	1.48641	222	300	174	281	225	704	BO221_RS27700	BO221_27170	30S ribosomal protein S10	WP_002625389.1	CAGGACTTGATCTCCACGTCAACGCCGGCCGAGAGATCCAGCTTCATCAGCGCGTCCAGCGTCTGCTGGGTCGGCTCGAGGATATCGAGCAGGCGCTTGTGAGTACGGATCTCGAACTGCTCGCGGCTCTTCTTGTCCACGTGCGGCGAGCGCAGAACCGTGAACTTGTTGATGCGCGTGGGCAGGGGGATCGGACCGGCCACCTTGGCGCCCGTGCGCCGAGCCGTCTCCACGATCTCGCCAGCGCTCTGATCCAGGAGCTTGGAGTCGTACGCCTTCAGCCGGATGCGGATCTTCTGTGTCGCCAT
BO221_RS27705	33.749	62.398	48.697	64.372	39.997	78.325	Z-000475	BO221_RS27705	gene	D:\assemblies\040519CStranscriptome-131189281\archangiumVsGCF_RNA-Seq\ArchangiumspCbG35MeJA1_S47_L001_001.assembly\ArchangiumspCbG35MeJA1_S47_L001_001-4.template-seq	563765	NZ_MPOI01000009.1	-	1191	341524..340334	55000	BO221_RS27705	1.25284	1649	2396	2133	2352	2119	3889	BO221_RS27705	BO221_27175	elongation factor Tu	WP_073563513.1	TACGCGATGATCTCGGCCACGACGCCGGCGCCCACGGTACGGCCACCCTCGCGAACGGCGAAGCGCAGCTCCTTCTCCATGGCCACAGGGGTGATCAGCTCCACCTCAATGGCGATGTTGTCACCGGGCATCACCATCTCGACGTTGTCCGGCAGCTTCACCGTACCCGTCACGTCCGTGGTGCGGAAGTAGAACTGCGGACGGTAGCCCTTGAAGAACGGGGTGTGACGACCACCCTCCTCCTTCGAGAGCACGTAGATCTGGGCCTTGAACTTGGTGTGCGGCGTGATGCTGCCCGGCTTGGCCAGCACCTGGCCGCGCTCGAGGTCCTCACGCTTCAGACCACGCAGCAGCGCGCCAATGTTATCGCCCGCGCGGCCCTCGTCCAGCAGCTTGCGG…
BO221_RS27710	1.996	4.512	2.174	5.386	2.707	6.239	Z-000476	BO221_RS27710	gene	D:\assemblies\040519CStranscriptome-131189281\archangiumVsGCF_RNA-Seq\ArchangiumspCbG35MeJA1_S47_L001_001.assembly\ArchangiumspCbG35MeJA1_S47_L001_001-4.template-seq	563765	NZ_MPOI01000009.1	-	2076	343716..341641	55200	BO221_RS27710	1.66858	170	302	166	343	250	540	BO221_RS27710	BO221_27180	elongation factor G	WP_073563514.1	CAACGGTTCAGCACGTCCTTGGGTGCCGGCGCGTAGTGGCTGAACCGCATGGTGTAGGTGGCTCTTCCCTGGCTGCGGCTCCGCAGGTCGGTCGAGTACCCGAACATCTTGGCGAGCGGCACCTGGGCGTTGATCGCCTGCACGCCTCCCGGCCGGGGCTCCATGCCCAGGATCTTCCCGCGGCGGCCGTTCAGGTCGCCAATGACGTCACCCGTGAAGTCGTCCGGGGTGACGATCTCGCAGTCCATGATGGGCTCGAGGAGCGTCGGGGCGGCGGAGCGCACGGCATCGCGGAAGGCCATCGAGCCGGCGATCTTGAAGGCCATCTCGTTGGAGTCCACGTCGTGCATGGAGCCGTCATAGGCCTCCACCTTCACGTCCAGCATGGGGTAGCCCGCG…
BO221_RS27715	15.526	31.873	17.204	31.351	19.426	52.659	Z-000477	BO221_RS27715	gene	D:\assemblies\040519CStranscriptome-131189281\archangiumVsGCF_RNA-Seq\ArchangiumspCbG35MeJA1_S47_L001_001.assembly\ArchangiumspCbG35MeJA1_S47_L001_001-4.template-seq	563765	NZ_MPOI01000009.1	-	471	344327..343857	55400	BO221_RS27715	1.55597	300	484	298	453	407	1034	BO221_RS27715	BO221_27185	30S ribosomal protein S7	WP_043408972.1	TACCAGCGGTAGTGGGCGAAGGCCTTGTTGGCCTCGGCCATCTTGTGCGTGTCCTCGCGCTTCTTCACCGCGTTGCCACGGTTGTTGGCGGCGTCCATGATCTCGCCGGCCAGCTTCTCCATGGCCGTCTTCTCACCACGCGCCTTGGCGTAGGTGATGATCCAGCGCATGCCCAGCGCCACGCGGCGGTCCTGACGGACCTCCACGGGCACCTGGTAGGTGGCGCCACCGACGCGGCGGCTCTTCACCTCGAGCACCGGCTTGACGTTGTCCAGGGCCTTCTTGAACGTCTTGAGGGGATCCTCCTTCGCACGCTCCTCGATGAGGGCGAAGGCGCCGTAGCACACCCGCTCGGCGATGGACTTCTTCCCCTTGCGCATCAGGTCGTTCACGAACTTC…
BO221_RS27720	22.541	33.602	29.603	35.926	22.118	52.423	Z-000478	BO221_RS27720	gene	D:\assemblies\040519CStranscriptome-131189281\archangiumVsGCF_RNA-Seq\ArchangiumspCbG35MeJA1_S47_L001_001.assembly\ArchangiumspCbG35MeJA1_S47_L001_001-4.template-seq	563765	NZ_MPOI01000009.1	-	372	344844..344473	55600	BO221_RS27720	1.22934	344	403	405	410	366	813	BO221_RS27720	BO221_27190	30S ribosomal protein S12	WP_043408969.1	CAGCTCGGGCGCTTGGCGCCGTACTTCGAGCGGCTCTGCTTGCGGCCGGCCACGCCCACCGAGTCCAGCGTGCCGCGGACGATGTGGTAGCGGACGCCCGGGAGGTCCTTCACACGGCCACCGCGGATCATCACCACCGAGTGCTCCTGGAGGTTGTGACCCACGCCGGGGATGTAGGAGGTGACCTCGATCCCGTTCGTCAGACGAACACGCGCCACCTTGCGGAGGGCCGAGTTCGGCTTCTTCGGAGTGGTGGTGTACACGCGGGTGCACACGCCACGCTTCTGGGGGCACTCCTTCAGAGCGGGGCTCTTACCCTTGATGTTCAACTTCTCGCGGCCCTTGCGGACCAGCTGGCTGATAGTCGGCAC
BO221_RS27725	0.047	0.361	0.738	0.442	0.131	0.511	Z-000479	BO221_RS27725	gene	D:\assemblies\040519CStranscriptome-131189281\archangiumVsGCF_RNA-Seq\ArchangiumspCbG35MeJA1_S47_L001_001.assembly\ArchangiumspCbG35MeJA1_S47_L001_001-4.template-seq	563765	NZ_MPOI01000009.1	-	516	345565..345050	55800	BO221_RS27725	1.32975	1	6	14	7	3	11	BO221_RS27725	BO221_27195	ribosomal-protein-alanine N-acetyltransferase	WP_073563515.1	TAGAAGTCGAGCACCATCACGATCGCGTCCTCGGGCGGCTGGCCCTCGTCCACGTAGTAGTTCGGCCTCACCCCCACCGCGCGGAAGCCGAACGACTTGTAGAGGTTGATGGCGGCCTCGTTGCTCTTGCGCACCTCCAACGTGGCCAGGCTGCACTTGCGTGCCCGCCCCTCGGCCAGGGTGGCCTCCATCAGCTCCCGCCCCACCCCGCGCCGCCGGTGCTCCGGCGCCGTCGCCACGTTCAGCACGTGCACCTCGTCGTGGACGATCCAGAAGATGGAGATGCCCAGCAGGCGCTTCCCTCCCTCCGGCAGCGGCTCCTCCAACAGGAAGATGACGGACCAGTCGTGACTGAGCTCGCGCTGCAGCAGCTCGAAGGACCAGGGGTTGCGGAACGAG…
BO221_RS27730	0.33	0.588	0.295	0.972	0.487	0.585	Z-000480	BO221_RS27730	gene	D:\assemblies\040519CStranscriptome-131189281\archangiumVsGCF_RNA-Seq\ArchangiumspCbG35MeJA1_S47_L001_001.assembly\ArchangiumspCbG35MeJA1_S47_L001_001-4.template-seq	563765	NZ_MPOI01000009.1	-	738	346299..345562	56000	BO221_RS27730	1.69118	10	14	8	22	16	18	BO221_RS27730	BO221_27200	hypothetical protein	WP_073563516.1	CATGGCTGCTCCCCCTCCTGGAGCCGTGCGAAGGGCGCCACCCGCCGGATCCTCGCGCTCTCCCGGACCTGCTGGAACTCTTCCCCCGCCAGCCTGGTGTAACGCTCCCGGAACAGCTTCTCCCGGATCGTGTCCCGCACCGCCTCGAACGGACCCCCCAGCGTTCCCTTGTGCTCCTCCCAGTACCGCCGGACGTCCGCGTCACTCACCTGGGCGCGCAGGCGGATCCGGCTGTCCAGGATGCGCTCGGCCCGGACGTTCCGCTCCAGCACCACCGTGAGCTGCTCCAGGTCCGCGTCGTGCCGGGCCAGGAAGGCCAGCAGCGACGTCTCGTCCTCGAAGCGGTCCCGGAACGACCTCAGCCGCGCCTCCACCTCCGAGCGCTCCGCCTGGAAGGCC…
BO221_RS27735	0.352	0.844	0.902	0.443	0.249	0.918	Z-000481	BO221_RS27735	gene	D:\assemblies\040519CStranscriptome-131189281\archangiumVsGCF_RNA-Seq\ArchangiumspCbG35MeJA1_S47_L001_001.assembly\ArchangiumspCbG35MeJA1_S47_L001_001-4.template-seq	563765	NZ_MPOI01000009.1	+	1176	346413..347588	56200	BO221_RS27735	0.72254	17	32	39	16	13	45	BO221_RS27735	BO221_27205	molecular chaperone DnaJ	WP_073563517.1	TGGCGGACGACTACTACCAGATTCTCGGCGTGTCCCGGACGGCCTCAGCCGACGAAATCAAGAAGGCCTTCCGCAAGCTCGCCCGCAAGTATCACCCGGACGTCAACCCGGGCGACAAGGCGGCCGAGGAGAAGTTCAAGCAGCTCAACGCGGCCTTCGAGGTGCTCTCGGACGAGCGCAAGCGCAAGCTGTACGACGAGTTCGGCGACGAGGCGGCCCAGTTCGGCTTCGACGAGAAGAAGGCCACCCAGTACCGCGCCTACAAGGCCGCCCAGGCCTCCGGCGGCGGCATGCCCTTCGGCGGCGGGGGCGGCGGCGTGGACTTCGACCTGGGCGACATCCTCGGCGACATCTTCAACCGCTCGGGCGGAGGCGGCGGCGGCGTGGACTTCGGCGAGG…
BO221_RS27740	1.074	1.239	1.91	1.392	1.796	1.421	Z-000482	BO221_RS27740	gene	D:\assemblies\040519CStranscriptome-131189281\archangiumVsGCF_RNA-Seq\ArchangiumspCbG35MeJA1_S47_L001_001.assembly\ArchangiumspCbG35MeJA1_S47_L001_001-4.template-seq	563765	NZ_MPOI01000009.1	+	726	347700..348425	56400	BO221_RS27740	1.11782	32	29	51	31	58	43	BO221_RS27740	BO221_27210	HEAT repeat domain-containing protein	WP_073563518.1	TGGGCATCTTCGATTTCCTCGGCGGCTCCGGCCCCGAAAAAGCCCTCAAGCTCAAGTCCAAGGTGACCCAGAAGTACGGGGACCCCACCACCCGCCAGAAGGCCCTCCAGCAGCTCGGGGAGATGCGAATCCCCGAGGCCGTCAGCGTCCTGCTGCACCGCTACACCATCACCGTGGAGCCCCTCACCACGGACGCCGACGAGAAGGAGCACGTCTTCGAGCTCATCAAGAGCTTCGACAAGGACGCCGTGGCCCCCGTCACCGAGTTCCTGCGCAAGAACGAGCAGGCCACCTCCTGGGCGCTGCGCATCCTCGAGTCGCTGCTGCCCGAGCCCGAGGTCGTCAGCATCATCGTGGACTCGCTCAACGCCCTGAGCGCCCAGTACATGCGCGACCCCG…
BO221_RS27745	5.44	7.447	7.463	9.289	5.437	12.133	Z-000483	BO221_RS27745	gene	D:\assemblies\040519CStranscriptome-131189281\archangiumVsGCF_RNA-Seq\ArchangiumspCbG35MeJA1_S47_L001_001.assembly\ArchangiumspCbG35MeJA1_S47_L001_001-4.template-seq	563765	NZ_MPOI01000009.1	+	1716	348628..350343	56600	BO221_RS27745	1.26545	383	412	471	489	415	868	BO221_RS27745	BO221_27215	hybrid sensor histidine kinase	WP_073563519.1	TGGACGCGCCACCCCCTGGTTGCCGAGGTAGCTCCGTGCCGAAGAAGAAGGTTCCGCATCTGGCAGAGATCGTCACCCTCCGTCCCGAGGTGAAGAAGCCCCGGCGGATGGTCAAGCCCCAGCCCCCCGTGGATGGCGAGGCCGCCGAGCGCGCCCTCGTGGAGATGGCCCAGCACATCTCCTCCAGCGCCGGCCCCACCGAGGCCCTCCGCTCACAACTGCAGATCATCCACGGCCTCATGCAGGCCAAGGCCTGCTACGTGGCCCGCTTCGAGCCCTCGCGCAACCATCTCCACGTGGAGCACGTGCGCGGCCGCTACGACGACCGCATCACCGCCGCCACCCCCGATCAGGGCGTGGTCGGCCGCGCCTTCGCCGAGAAGTCCATCCAGCGCGACG…
BO221_RS27750	0.737	1.462	1.566	1.555	0.549	1.856	Z-000484	BO221_RS27750	gene	D:\assemblies\040519CStranscriptome-131189281\archangiumVsGCF_RNA-Seq\ArchangiumspCbG35MeJA1_S47_L001_001.assembly\ArchangiumspCbG35MeJA1_S47_L001_001-4.template-seq	563765	NZ_MPOI01000009.1	+	1719	350420..352138	56800	BO221_RS27750	0.979313	52	81	99	82	42	133	BO221_RS27750	BO221_27220	arginine--tRNA ligase	WP_073563520.1	TGAATCCTTCCGTCTACTCCCGCTATCGGACTGCCTTCGTCGAGGCGCTCGCCCAGGCCCTGGGCGTCCCCGCCTCCGAGCTCGAATCCCAGGTGAAGCCGGCCGACCCGGCTCACGGTGACTTCTCCTTCCCCACCTTCCCCCTGGCCAAGGCCCAGAAGAAGGCCCCTCCCGCCATCGCCGCCTCGCTGGCCCAGAGCATCAAGGTCCCGGGCCTCGAGGTGGTGGCCACCGGCCCCTACGTCAACGCGAAGTTCGCGCTGATGCCCTTCACCTCCGAGGTGCTCGACGCGGTGCGCTCGCAGGGAGCGCGCTACGGCGGCGGGGACGTGGGCGCCGGCAAGACGGTGGTCATCGACTACTCGTCGCCCAACATCGCCAAGCCCATCGCCTTCCACC…
BO221_RS27755	0.43	1.203	0.682	0.868	0.678	1.682	Z-000485	BO221_RS27755	gene	D:\assemblies\040519CStranscriptome-131189281\archangiumVsGCF_RNA-Seq\ArchangiumspCbG35MeJA1_S47_L001_001.assembly\ArchangiumspCbG35MeJA1_S47_L001_001-4.template-seq	563765	NZ_MPOI01000009.1	+	2553	352170..354722	57000	BO221_RS27755	1.41124	45	99	64	68	77	179	BO221_RS27755	BO221_27225	glycerol-3-phosphate acyltransferase	WP_073563521.1	TGGAAACCGCATTGACACCCGCTGTCAGTCACAGTGAGGCGTTGAAGGAAGAGTTCGGTCCCATCTCCCGGATATTGGGGGAGCGGTACTTCGACGGGGTGCGGTTCCCCGCCGAGGCCGAGGACGAATTGCGCGCCCTCCACGCCAAGGGGTTCGTGGTGCACGTCATGCGCACCACGGCGTGGATCAACTTCCTCTACCTGGCCTGGGCCATGGTGCGCCGGGCCCTGCCCCCCGTGCGGGCGGTGGTGAACCTGCGGCCCTGGTTCACCCGCCCCTTCCGCAAGACGGCCCAGCGTGGCGACTTCGACGTGCGCTTCACCTACGCCCGGCGCCACGCCGGCAGCGGCCTCATCTTCCTCAAGAAGACGGCCCTGCTGAGCGCCGCGGGCAAGGACA…
BO221_RS27760	0.055	0.349	0.429	0.661	0.456	0.702	Z-000486	BO221_RS27760	gene	D:\assemblies\040519CStranscriptome-131189281\archangiumVsGCF_RNA-Seq\ArchangiumspCbG35MeJA1_S47_L001_001.assembly\ArchangiumspCbG35MeJA1_S47_L001_001-4.template-seq	563765	NZ_MPOI01000009.1	-	444	355170..354727	57200	BO221_RS27760	2.95197	1	5	7	9	9	13	BO221_RS27760	BO221_27230	hypothetical protein	WP_083681424.1	CACGGCGACGTCCGGAAGGGCACCCGCACCTCCTGCCCGAGCGGGTTCCCTTCCTGGTCCGTCAACGACGCGCGCAGCACCAGCGTGTACGCGGTGCCCGGCTTGAAGGCCCCCGTCTCCGTGCCCACGGTGACGGGATACGGCACGTCTCCCCGCTCGATGTCCTCGCCCGCGTCCGAGCCGGGGGGCACCGTCAGCTTCAACGGAATCTCCACCCGGCCCTCGAAGACGGCGATGCCCGGGCGCAGCGTGCGGACGTCCATCGTCTCGGAGAAGAGGATCTCCAGCGTGCCGGTCGCGAGCAGCGTGCCTCCGGCGCTCGGCTCGGTGGACACCACGTCGGGCGGATCCGTGTCGCGCGCGGCGAGGAAGGGATCTCCCGGCTCCAGGCACGCGGCA…
BO221_RS27765	0.373	1.002	0.786	0.915	0.172	0.775	Z-000487	BO221_RS27765	gene	D:\assemblies\040519CStranscriptome-131189281\archangiumVsGCF_RNA-Seq\ArchangiumspCbG35MeJA1_S47_L001_001.assembly\ArchangiumspCbG35MeJA1_S47_L001_001-4.template-seq	563765	NZ_MPOI01000009.1	-	1176	356336..355161	57400	BO221_RS27765	0.745864	18	38	34	33	9	38	BO221_RS27765	BO221_27235	cytochrome C	WP_073563522.1	CAGCGGCACCCCTTGGCCACGAGGCTCTCCTCGGTGTGGCACTTGATACACGCCCTGTCATTGGCCGCCGCCACCCGCTTGCACGCCGCGGCGAAGCCATCCGGATGCGGATTCACCTGCCTGCGCACCGAGCGCTCCGAGTGGCAGCTCATGCACGACTCCTCGCGGTGGCAGGACACGCACTGCTGGATGTCTCGCGAGGCCACCACGCCATGGTGCTGGGGCCCGGGCGTCTCCACCCACGCGGTGTAGTCCGGATGCACCTTCACGTTGCGCGGGCGCAGCGAGCGGTCCGCGTCCATGCCCACACCCGTGCGCTCGTGGCACGAGGCGCAGAAGGACTGCATCCGGTGGCAGCTCGAGCAGCGCGTGCTGTCCTGCCGCGCCTGCACCGGGTGC…
BO221_RS27770	0.352	0.38	0.353	0.494	0.211	0.588	Z-000488	BO221_RS27770	gene	D:\assemblies\040519CStranscriptome-131189281\archangiumVsGCF_RNA-Seq\ArchangiumspCbG35MeJA1_S47_L001_001.assembly\ArchangiumspCbG35MeJA1_S47_L001_001-4.template-seq	563765	NZ_MPOI01000009.1	-	1386	357722..356337	57600	BO221_RS27770	1.09049	20	17	18	21	13	34	BO221_RS27770	BO221_27240	hypothetical protein	WP_083681425.1	TACAGGCTCGCCTTCAAGTCGAAGAGGAAGAACACCTTGGCGTCCCAGCGGGTGAACGGGTTCACGTTCTGCTCGAGCACCAGGGACAAACGCGCGGCCCGGGACAGCGCCTGGCTGGCCCACAGCTGCGCGCCGAAGAAGTTGCCCGCCAGCAGCGGGTTGAAGCCATCATCGATGTGCGCCGCGGACAGCCGCCCATCCAGGGTGAAGTTCCCCTGCCCGAAGCCGTACCCGGCGGTGAGATCCGCCCAGAGCTGCGAGCCTCCGAAGCCCTGCCGGTACGACAGATCCAACGCCGAGCGGAAGCGCCCCATGCGCAGCGACGCGCCCGCCGAGCCGCCCACGGTCTGGGACGGAGGCCCCCCGGGCGCCTTGGCCGCCTCCGCCAGCGCGAGGGTG…
BO221_RS27775	0.105	0.241	0.282	0.169	0.078	0.186	Z-000489	BO221_RS27775	gene	D:\assemblies\040519CStranscriptome-131189281\archangiumVsGCF_RNA-Seq\ArchangiumspCbG35MeJA1_S47_L001_001.assembly\ArchangiumspCbG35MeJA1_S47_L001_001-4.template-seq	563765	NZ_MPOI01000009.1	+	1158	357840..358997	57800	BO221_RS27775	0.699323	5	9	12	6	4	9	BO221_RS27775	BO221_27245	CPBP family intramembrane metalloprotease	WP_083681426.1	TGGAAGAAGTCAGCCCCAGCCCCCCTACACCCTCGCCGCACCTGCGCGATCCCCGCACCGTGGCCGTGGGCGCCGCAGCGGCCGTGTTCGTGGCCTTCCTGGCCTCGGGGCTGCTCGTGCAGACCCTCAACGTGGCCTTTGGCATCTGGTTCACCCAGATCTTCGTCTTCCTCGGCCTGGGCTGGTACGTGCTGCGCGCCACCGGCAGGGAGCCGGTCCGCTACACCCGCCTCGCCTTCCCGGGGCTGGTACCGGTGGCCTTCGGATTCGTGCTCGGCGTGGTCAACTTCTTCGCCATCGTCGCGCCCATCCAGTACGTCGCCCAGTCGCTGCTGCCCCCGGCGTGGCGGGAGATCTACGACGTCGCGGACATGTTCCGCGGCCAGTCCTCCCTGGAGA…
BO221_RS27780	0.248	0.631	0.346	0.664	0.143	0.977	Z-000490	BO221_RS27780	gene	D:\assemblies\040519CStranscriptome-131189281\archangiumVsGCF_RNA-Seq\ArchangiumspCbG35MeJA1_S47_L001_001.assembly\ArchangiumspCbG35MeJA1_S47_L001_001-4.template-seq	563765	NZ_MPOI01000009.1	+	786	359049..359834	58000	BO221_RS27780	1.19583	8	16	10	16	5	32	BO221_RS27780	BO221_27250	aminotransferase class I and II	WP_073563739.1	TGAAAAAAATCACCGCGACACGCTATGTCACACCGCTGCGCGAGGGCGGCTCGGTGCCCGCCATCGTCGAGGCCGAGGACTCGGGGATGTACGTCCTGAAGTTCCGGGGAGCGGGCCAGGGAATCAAGGCGCTCGTGGCCGAGATCATCTCGGGCGAGCTGGCGAGGGCCCTGGGCCTGAGGATGCCGGAGCTCGTGCTGTTGGAGCTGGATCCCGCCCTGGGCCGCGCCGAGCCGGACCAGGAGATCCGCGATCTGATCAAGGCGAGCGGGGGCATCAACCTGGGTATGGACTACCTGCCGGGCTCCATCACGTTCGATCCAACGGTGGGACCGGCGCCGAAGACGGAGGAGGCCTCGGCCATCGTCTGCTTCGACGCCTACGTGACGAACGTGGACC…
BO221_RS27785	0.949	1.132	0.463	0.317	0.547	0.934	Z-000491	BO221_RS27785	gene	D:\assemblies\040519CStranscriptome-131189281\archangiumVsGCF_RNA-Seq\ArchangiumspCbG35MeJA1_S47_L001_001.assembly\ArchangiumspCbG35MeJA1_S47_L001_001-4.template-seq	563765	NZ_MPOI01000009.1	+	411	359812..360222	58200	BO221_RS27785	0.688042	16	15	7	4	10	16	BO221_RS27785	BO221_27255	DUF3037 domain-containing protein	WP_073563524.1	TGCCCGCGCACAGCTCGTTTGACTACGCCATCATCCGCATCGTGCCGCGCGTGGAGCGCGAGGAGTTCATCAACGCGGGTGTCATCCTCTACTGCCTCACCCACCGGTTCCTCGGTGCGCGGGTGGAGCTGGACGAGCGGCGGCTGCTGGCGCTCGCGCCGGACGCGGACGTCGAGCTGCTGAGGAGTCACCTGGAGTCGATTCCCCGGATCTGCGCGGGAGGCAAGGCGGCGGGGCCCATCGGCCAGCTGCCGCAGAAGGAGCGTTTCCACTGGCTGGTGGCGCCGCGCAGCACGATGCTCCAGACGGGACCGGTCCACGCGGGACTGTGCGAGGAGCCGGCGAAGGCGCTCGAGCACCTGATGCAGCGGATGGTACGGCCCCCTCTCCCCTCTCCCC…
BO221_RS27790	0.903	4.451	5.287	4.678	2.498	4.775	Z-000492	BO221_RS27790	gene	D:\assemblies\040519CStranscriptome-131189281\archangiumVsGCF_RNA-Seq\ArchangiumspCbG35MeJA1_S47_L001_001.assembly\ArchangiumspCbG35MeJA1_S47_L001_001-4.template-seq	563765	NZ_MPOI01000009.1	-	216	360622..360407	58400	BO221_RS27790	1.37966	8	31	42	31	24	43	BO221_RS27790	BO221_27260	hypothetical protein	WP_073563525.1	CAGATGAAACGGTAGGAGGCCACGTTGAACACGGGCCCCACCATGGCGGCGGTCAGCATGTCGCGGGCCACATCGCCCTCGACTTCCACGCGCTGACCGTCCTTCTTGATCTTCCGATCGCCACCGGCGAGCTGGTAGGTGCGGCCGTCATCCCCTTCCAGCACCCAGACGCCCGTCTCGATGTCGCGGAACACCACGCGCCCGGTGAGCTTCAT
BO221_RS27795	4.398	9.132	8.917	8.84	4.858	8.268	Z-000493	BO221_RS27795	gene	D:\assemblies\040519CStranscriptome-131189281\archangiumVsGCF_RNA-Seq\ArchangiumspCbG35MeJA1_S47_L001_001.assembly\ArchangiumspCbG35MeJA1_S47_L001_001-4.template-seq	563765	NZ_MPOI01000009.1	-	1851	362469..360619	58600	BO221_RS27795	0.997108	334	545	607	502	400	638	BO221_RS27795	BO221_27265	peptidase S8	WP_073563526.1	CATGCCGCCGTCTCCTTGCGCAGCATGGCCCGCGCGATGATGAGGCAGATGAACGTGTTGATCACCAGCCAGGGCAGCGCGAGGAAGTGGAAGGGCATCCACGCCAGGGAGGGAGCCTTGGACCAGGCGGCGTAGGCGAGGAAGCCCGCGAAGCCCAGGGCGAGCCCGCCGATGGCGGACCGGAGCCCCTTGAACTTGATGGCCAGGAAGGACAGCAGCAGCGGGATGAGCGAGCTGTAGAAGAGCGGGTTGGCCGTCTTGCCCCGGCCGAAGATGATGCGCTGCCAGTCGGGGATGGGCAGGTACGCCGCGTCCACCACGTCGCCCGCGACCCCGGAGGCGCCACCGAACCACGAGCGCGCGAAGAACACGCCCACGGTGGCCAGCACCAGCGGCACG…
BO221_RS27800	0.693	3.479	2.706	2.266	1.847	2.918	Z-000494	BO221_RS27800	gene	D:\assemblies\040519CStranscriptome-131189281\archangiumVsGCF_RNA-Seq\ArchangiumspCbG35MeJA1_S47_L001_001.assembly\ArchangiumspCbG35MeJA1_S47_L001_001-4.template-seq	563765	NZ_MPOI01000009.1	-	633	363242..362610	58800	BO221_RS27800	1.23221	18	71	63	44	52	77	BO221_RS27800	BO221_27270	alpha	WP_073563527.1	CATTTGCCCGACAACATCTTCAGCCAGGTGCGTACGGCTTTTCCCACCATGGGCAGGGCGTGATGGAAATGGGCCCCGGCGCCTTCCACCACCGCCAGCTCGCCCCCCGCCGCGTCCACCGCCTCGGCCAGCTCCGCCCGGGACAGGGTGGTGTCCAGCTCGCCTACCACCACCAGCAGCGCCCGGCCGAGCCCGGCCAGCTCCCGGGCCGACACCTCCCTGGGGCTCACCAGGCACAGGCCCGCCACCTCGGGATGGCGCGCCCGGAGCGCGAGGGCGACCCGGGCACTGCCATGGAGCGCGGCCACCGCCGCCGCGGGCGAGTGGGCATTCTCCAACACCACCCCCAGTGCCGCCCCGGCATCCTCGACCAGCGCGTCGCCCGAGCCCCTCTCTCCC…
BO221_RS27805	0.094	0.956	0.472	0.565	0.26	0.508	Z-000495	BO221_RS27805	gene	D:\assemblies\040519CStranscriptome-131189281\archangiumVsGCF_RNA-Seq\ArchangiumspCbG35MeJA1_S47_L001_001.assembly\ArchangiumspCbG35MeJA1_S47_L001_001-4.template-seq	563765	NZ_MPOI01000009.1	-	519	363800..363282	59000	BO221_RS27805	1.20815	2	16	9	9	6	11	BO221_RS27805	BO221_27275	hypothetical protein	WP_073563528.1	CACTCCTGGAGGATTTCCTGCCGGGCGGTAAACGCCAGCCGGGCGTCACAGGACAGGGCACTGCCTCCGGCGCACGCGGCACAGCTCGAACGAAGCTCCACCACCCCCCGGGAGATGGTGTCCAGGTCCTCGAAGACGATGCGCAGGGTGGTGGACTCGAGCACCTGACCATCGGCCGACACCTGCACCCGCTCGGCCGAGAAGGAGTCCCCGGTGCCGGCGATGGCTCCCGAGAGCAGCACAGGAGGGGCATCTCCCAGCGGCCAGCCGCCCTCGGGCGCGTCCAGCTCCAGGAAGGCGCGATCCGCGCTGCCGGCCTCCCAGACCGTCCAGATGAAGTCCCGGTAGAGGTTGCGCTCCTCCACCCGGGGGGACGGAGGCGTTCCGCCGCGGTAGCAG…
BO221_RS27810	0.159	0.405	0.444	0.533	0.003	0.47	Z-000496	BO221_RS27810	gene	D:\assemblies\040519CStranscriptome-131189281\archangiumVsGCF_RNA-Seq\ArchangiumspCbG35MeJA1_S47_L001_001.assembly\ArchangiumspCbG35MeJA1_S47_L001_001-4.template-seq	563765	NZ_MPOI01000009.1	-	306	364107..363802	59200	BO221_RS27810	0.281517	2	4	5	5	0	6	BO221_RS27810	BO221_27280	hypothetical protein	WP_073563529.1	CAGGTCGCTCCCGCCATCTCCGCCGCATGCTCCTGGCGGACCCACGCGTAATACCGATCCGTGTTCTCGGGGGTGTGGAAAAGCACGAGGAGCGCCAGGCCCTTCTCGTCATAAAACCTCGACAGCAACTCCCAGAGCCGATGGCGGAGTTCCCGCCGTTCCTTGGAAGGCACGTCGAAGACATTCAGACACCAGTCCCGTCCTGGGAAGTCGCCCTTCGTGATCCGATGATCCGTCCATCTCACCGGCCGATTCCCGACGATCTCCTTCACCTGCCTGCGAATCTCCTCCCGCTCATTCACCAT
BO221_RS27815	0.387	0.492	0.575	0.259	0.238	1.079	Z-000497	BO221_RS27815	gene	D:\assemblies\040519CStranscriptome-131189281\archangiumVsGCF_RNA-Seq\ArchangiumspCbG35MeJA1_S47_L001_001.assembly\ArchangiumspCbG35MeJA1_S47_L001_001-4.template-seq	563765	NZ_MPOI01000009.1	-	378	364478..364101	59400	BO221_RS27815	0.846065	6	6	8	3	4	17	BO221_RS27815	BO221_27285	HEPN domain-containing protein	WP_073563530.1	CACCATGCCGGCTCCTCCCCCAGCACATGCCGGACGATGACGGTGGCAGCCGCCAGCGCATCCCTTGCCTCCTCCACCGTCACATCCAGTTCCAGATAATCCGCGTCGACGCGTAACTCGATCAGCTCACCCAGCTCCTCACTCAATCGGGTGTCGAGCACACCCGCCCTGCGTACCGCATAGGCCAGAGGCTCATGCTGGAAGTAATATACACCCGGCCTGACTTCTGGAGTAGGGATACCCGCTTCGTTCATCGCGTGCCAGCACGCATGGTAGGCCGCGTAATACGCCCGTGAGGCCGCCGCGTTGGGACACGGATCCTCAACGTCCAGAAGCACACGCGCCGCCGACAGGTTCTCCCACGCCTTCCTCTCCAT
BO221_RS27820	1.625	1.92	1.424	2.716	2.034	3.998	Z-000498	BO221_RS27820	gene	D:\assemblies\040519CStranscriptome-131189281\archangiumVsGCF_RNA-Seq\ArchangiumspCbG35MeJA1_S47_L001_001.assembly\ArchangiumspCbG35MeJA1_S47_L001_001-4.template-seq	563765	NZ_MPOI01000009.1	+	420	364661..365080	59600	BO221_RS27820	1.70657	28	26	22	35	38	70	BO221_RS27820	BO221_27290	hypothetical protein	WP_073563531.1	TGACCCGCGACGAAGCGCAGCGACTGGTGCAGGCGTTCATGAAATCCCTCGGTCAGGCGAGCGAGGGCCTCAACCCGCAGGGATTCGGTGGAGTGGCGGTCGGGAACGCGCAGCTCTACTTCGAGTACCACACGGACAAGCAGACGCTGGAGACGAGCGCCCTCATCTACAAGTTCCGGGATCCCCCCAAGCCCGGCGTGCTCGAGGGCTTCCGCGCCGAGGAGAAGTCCGGCACGGACACCGGCGGTGGCGCGGTGGACTACGAAACCGAGAACAACAGCCTCTTCCTGAGCCGCACCTATGCTTCGGTGCCGTCGGAGGCGGCCTTCCGCGAGGACATGAAGCGCCTCACCCAGGCGAGCCTCGTGTGGAGTGACGAGGTGATGGACCGCGTGGCCT…
BO221_RS27825	0.228	0.29	0.169	0.203	0.003	0.299	Z-000499	BO221_RS27825	gene	D:\assemblies\040519CStranscriptome-131189281\archangiumVsGCF_RNA-Seq\ArchangiumspCbG35MeJA1_S47_L001_001.assembly\ArchangiumspCbG35MeJA1_S47_L001_001-4.template-seq	563765	NZ_MPOI01000009.1	-	321	365422..365102	59800	BO221_RS27825	0.240262	3	3	2	2	0	4	BO221_RS27825	BO221_27295	hypothetical protein	WP_073563532.1	CAGGGAGTGGCGCGTGCCACTCCCGCCCGCTCCGCCGCGTGCTCCTCGCGGACCCAGGCGTAGTAGCGATCCGTGTTCTCGGGGGTGTGGAACAGGATGGTGAGCGCCAGGCGCTTCTGCTGATAGAGGGGCAGGTAGAACTCGTCGAACAGACGGTCATGAAGTTCCTCCTGCTCGTCAAAGGGCACGTCGAAGATCTCCAGCGCCCAATCGCGCCCTGGGAAGTCGCCCTTCGTGGTCCGATGATCCGTCCACCTCACGGGTCTTCCCCCCACGGCCTCCATCACCTTCCGCCGAATCTCTTCCCGTTCGCTCACCAT
BO221_RS27830	0.003	0.003	0.003	0.003	0.003	0.003	Z-000500	BO221_RS27830	gene	D:\assemblies\040519CStranscriptome-131189281\archangiumVsGCF_RNA-Seq\ArchangiumspCbG35MeJA1_S47_L001_001.assembly\ArchangiumspCbG35MeJA1_S47_L001_001-4.template-seq	563765	NZ_MPOI01000009.1	-	378	365793..365416	60000	BO221_RS27830	1	0	0	0	0	0	0	BO221_RS27830	BO221_27300	hypothetical protein	WP_073563533.1	CACCATGTCGGCTCCTCGCCCAGCAGCCGCTGGACGAAAGCCGTGGCTCTCTCCAGCGCCCTTCTCACCAGCTCCACTGTCAGCTCATCTCCAAGGTAGTCCGCGACAACTCTCAGCTCGGCCAACCATCTCAGCGCCTTGCCCGCCTGCCCATCGAGCACGCCTACCTCGATTGCATCTCCAGGCAGAGGCTCATGCAGGAAGTAATATACACCCGGCCTGACTTCTGGAGTAGGGACACCCGCTTCGTTCATCGCATGCCAGCACGCATGGTAGGCCGCGTAGTACGCACGCGAGGCCGCCGCGTTGGGACACGGATCCTCGATCTCGAGAAGCACACGCGCCGCCGACAGGTTCTCCCACACCTTCCGCTCCAT
BO221_RS27835	0.061	0.077	0.068	0.081	0.056	0.003	Z-000501	BO221_RS27835	gene	D:\assemblies\040519CStranscriptome-131189281\archangiumVsGCF_RNA-Seq\ArchangiumspCbG35MeJA1_S47_L001_001.assembly\ArchangiumspCbG35MeJA1_S47_L001_001-4.template-seq	563765	NZ_MPOI01000009.1	+	801	365977..366777	60200	BO221_RS27835	0.331683	2	2	2	2	2	0	BO221_RS27835	BO221_27305	DUF4261 domain-containing protein	WP_073563534.1	TGGGATTCTTCCGGAAGAAATCGGTGGAAGTGGACGCGCCGAAGCCGCAGCGCAACCTGGGGCTGGCAATGGTGACGCTCGATCGTGCAAGGCCACTGCCCGAGGGCGCGCTGCTGGCCTTTCTGCTGGACAACTGGCCGGAGCTTCCACGCGCGAAGGAGGTCCGCCAGGAGGGGGACACGCTGAGCTTCGAGCTGGACGGCGCGGCCGTCACTCTCACGCTGATGAGCGCCCCCATTCCCTGGAGAGACCTGGAGGGACCGGCACGCGCCGCCTGGCACTGGCCCGAGGCGGCCGAAAGGCTGAAGGCCCATCTGGCGCACGTCATCGTCGCCGTGCTCGCCCCGGGGATGGATCGCATCGCGACGATGCTGTTGCTGACGCGGGTGGTGGCCGCGG…
BO221_RS27840	0.003	0.081	0.143	0.086	0.059	0.252	Z-000502	BO221_RS27840	gene	D:\assemblies\040519CStranscriptome-131189281\archangiumVsGCF_RNA-Seq\ArchangiumspCbG35MeJA1_S47_L001_001.assembly\ArchangiumspCbG35MeJA1_S47_L001_001-4.template-seq	563765	NZ_MPOI01000009.1	+	762	366920..367681	60400	BO221_RS27840	3.49802	0	2	4	2	2	8	BO221_RS27840	BO221_27310	hypothetical protein	WP_083681427.1	TGAGCGTATTGAAATCGCAGATTCTAAGTCTTGCGGTCCTGCTCTTCGCCGCGCCGTCCGCGCTGGCACAGAATGCCACTCCTGGATCGTCGCCCTCGACGGCACTCGAGAACTGCCGGGCCTTGCAGGCGGCAGGAGTCGCCCTGTCCGGCACCTACTGGATCCGGCCCGCTGGCGGGACCCCCGTCACCGCATACTGTGACATGGAGACGAATGGCGGAGGATGGACGCTCGTCTACAATAGCAACCTGGGCGTCAACACAACCGACTTCTGGAACATCCCTCACTGGGAAAGACTGAACCGCCGAGGACGCCCCAACCTCGAATCACTCTTCTACGACGGCAGCTTCTACCGATACGGCACCCTCTACATGGACGTCATCGAGGATCTGCGAGGCA…
BO221_RS27845	0.183	0.389	0.318	0.899	0.263	0.501	Z-000503	BO221_RS27845	gene	D:\assemblies\040519CStranscriptome-131189281\archangiumVsGCF_RNA-Seq\ArchangiumspCbG35MeJA1_S47_L001_001.assembly\ArchangiumspCbG35MeJA1_S47_L001_001-4.template-seq	563765	NZ_MPOI01000009.1	-	1197	368909..367713	60600	BO221_RS27845	1.73526	9	15	14	33	14	25	BO221_RS27845	BO221_27315	class I SAM-dependent rRNA methyltransferase	WP_073563536.1	TACACCGACACCATCACGTAGAACTTCAGGTAGCGGCCCTCGGGGAACTGGAGCCGGATCGGATGATCCGGCGGCTGGTAGCGCTCCTCCACCATCGCCAGATCCACTCCCGCCTTGAAGGCCGCCTCCTTCACCGCGCCCATGAAGTCATCCGGGCCCACTCGCGCCGAGCACGACGCCGTCGCCAGCAGGCCCCCGGGCCGCAGCAGCCCCAATGCCTGACGGTTCAGCGACGCATACCCGTCGATCGCCGCCTGCACCGCCTTCTGGCTCTTCGCGAACGCCGGCGGGTCCAGGATGATCATATCGAACGTCCTCCCCTCCTCCCGGAAGGACGCCAGCAGCTTGAACACGTCCGCCGCGAGGAAGTCGTGCTTCTCCGCCGGCAGCCCGTTGCGC…
BO221_RS27850	0.119	0.453	0.132	0.079	0.164	0.204	Z-000504	BO221_RS27850	gene	D:\assemblies\040519CStranscriptome-131189281\archangiumVsGCF_RNA-Seq\ArchangiumspCbG35MeJA1_S47_L001_001.assembly\ArchangiumspCbG35MeJA1_S47_L001_001-4.template-seq	563765	NZ_MPOI01000009.1	-	822	369727..368906	60800	BO221_RS27850	0.720528	4	12	4	2	6	7	BO221_RS27850	BO221_27320	haloacid dehalogenase	WP_073563537.1	CACGCTCCCACTCCTCGGCGAGGGGCCCGGCGGGCCCGTTGGGCGACAATGGCACGGGCGAGCTCCTCGAAGCCCCGCCCCTCCTCCGCCCGGGTAATGAAGGCCGGCGGGGTGTCGATGCGATCCAACACCCGCCGCACGTTGGCCACCCCGACACTCAGGGCGAACCCTCCAAACATCGGGGCATCATTGAAGCTATCCCCGGCGTACACGAAGCGCCCATCCCCCGGTTCCAGCCGCAAACCCCAGGCGAGCTTCAGGAAGCGCCTCACCGCCGACAGCTTGTCGAAGCGCCCCAGCCAGCAGTTGATGTGCACCGACGAGCGCACCGCCGTCACCCCCCGCGCCCGCAGCAGCGCTTCGATCCGCTCGGCCCCCTGCTCGCCCAGCCGCGCCTCC…
BO221_RS27855	0.104	0.066	0.058	0.278	0.024	0.179	Z-000505	BO221_RS27855	gene	D:\assemblies\040519CStranscriptome-131189281\archangiumVsGCF_RNA-Seq\ArchangiumspCbG35MeJA1_S47_L001_001.assembly\ArchangiumspCbG35MeJA1_S47_L001_001-4.template-seq	563765	NZ_MPOI01000009.1	-	1878	371715..369838	61000	BO221_RS27855	1.44106	8	4	4	16	2	14	BO221_RS27855	BO221_27325	peptidase M4	WP_073563538.1	CACGGCGTGTACGCGCCCTTGATCGTGACGCCGGAGTAGGTGGTGTAGGCGTTCAGCATGACGTGCATGCGCTGGGCCGTGCTCTGCGCGGCGATGTTGCACGTCTCGTTGTTGCCGGAGAGGTACGGACGGCAGTTGTACGAGGAGGTGGTCGGCTGCGAGCCGATCCTCACGTACATGTCCGCGTCACCCGTGCCACCGGTGATGGTGAAGGTGGAGGCGCGGCTGGCCGGCACGTCCAGGTAGTAGAACTTGTTCGTGCCCGAGGTGCCCGACTGGCCCGTGAGGCCCACGTTGTTGGTCAGCGCGGTGGCCGGAGCCGGCGGAACCACGATGCCCACGCCCACCGCCTGCCAGGCGGCCGACACCGAGGCGACCTCGGCCGTGGTGTAGCCCAGC…
[truncated: 9,642 more rows]
