# Supplementary material for: Myxobacterial Response to Methyljasmonate Exposure Indicates Contribution to Plant Recruitment of Micropredators
Source: Front Microbiol. 2020 Jan 28;11:34. doi: 10.3389/fmicb.2020.00034 (PMC6997564; doi:10.3389/fmicb.2020.00034)
Supplement: Supplementary file 3 [file Table_2.xlsx]

## Sheet: Supplementary Table S2
Supplementary Table S2: RNAseq data table from Archangium sp. Cb G35 methyljasmonate exposure experiments for all genes with >4-fold change at 95% confidence that includes fold change values, linear total RPKM values, target ranges, target lengths, locus tags, source sequences, protein IDs, sequences, and annotated products for all replicates for each condition as well as the average linear total…
Name	Fold change	ArchangiumspCbG35MeJA - linear total RPKM	ArchangiumspCbG35unexposed - linear total RPKM	ArchangiumspCbG35MeJA1_S47_L001_001 - linear total RPKM	ArchangiumspCbG35MeJA2_S48_L001_001 - linear total RPKM	ArchangiumspCbG35MeJA3_S49_L001_001 - linear total RPKM	ArchangiumspCbG35unexposed1_S44_L001_001 - linear total RPKM	ArchangiumspCbG35unexposed2_S45_L001_001 - linear total RPKM	ArchangiumspCbG35unexposed3_S46_L001_001 - linear total RPKM	QSeq ID	/qseq_name	Feature Type	Source File	Source Seq Length	Source Sequence	Strand	Target Length	Target Range	/dnas_annoID	/locus_tag	ArchangiumspCbG35MeJA1_S47_L001_001 - total_raw_count	ArchangiumspCbG35MeJA2_S48_L001_001 - total_raw_count	ArchangiumspCbG35MeJA3_S49_L001_001 - total_raw_count	ArchangiumspCbG35unexposed1_S44_L001_001 - total_raw_count	ArchangiumspCbG35unexposed2_S45_L001_001 - total_raw_count	ArchangiumspCbG35unexposed3_S46_L001_001 - total_raw_count	locus_tag	old_locus_tag	product	protein_id	sequence
BO221_RS11775	0.00623878	0.41	0.003	0.401	0.255	0.671	0.003	0.003	0.003	Z-007586	BO221_RS11775	gene	D:\assemblies\040519CStranscriptome-131189281\archangiumVsGCF_RNA-Seq\ArchangiumspCbG35MeJA1_S47_L001_001.assembly\ArchangiumspCbG35MeJA1_S47_L001_001-35.template-seq	760876	NZ_MPOI01000003.1	+	243	301582..301824	49800	BO221_RS11775	4	2	6	0	0	0	BO221_RS11775	BO221_11545	hypothetical protein	WP_073560514.1	TGGCCTGCTCGCCACCCAAACCCAATCCCACCGAGCTCCGCCTGCCCATGTGGGCGGACCACCATCGCGTCGAGGACTACCGCAACGTCCACTGCCGCTCGTACGCGATGTGCATCGACGCGGCGGTGCGTGAGGACTGGGAAGGCTTCACCTGCCAGAAGTGCCCCTTGTTCCACAATGACGCCGCGCCGCGCGCGGAGCAGTACGCCTTTGATCAGCCGGCCGACAACGGCCGCCCGTAG
BO221_RS10035	0.00801251	0.319	0.003	0.163	0.623	0.319	0.003	0.003	0.003	Z-003222	BO221_RS10035	gene	D:\assemblies\040519CStranscriptome-131189281\archangiumVsGCF_RNA-Seq\ArchangiumspCbG35MeJA1_S47_L001_001.assembly\ArchangiumspCbG35MeJA1_S47_L001_001-15.template-seq	993275	NZ_MPOI01000002.1	+	597	855334..855930	140600	BO221_RS10035	4	12	7	0	0	0	BO221_RS10035	BO221_09850	hypothetical protein	WP_073560139.1	TGGACAACGTGAAGCTCGAGAACGTGCAGGTGCTGGGTGCCAACCTGTCGAACGTGCTGAACGCATTTGGCAGCTTCCAGCTGCTCGCCAGCCGCATCATGCTGGAGGAGGGGCTTGGCGCGGAGTCGAGGGAAGGCGTCGTCCAGTTCGACAAGGACCAGTGGTACCCGGTGAAGCGCTGGCTGGCCACCATCGAGCGCATCGGCCGCGAGTACGGGGAGAGCATGCTCGGCCAGGTGGGGCTCGCCGTGCCGAAGAACGCCAGCTTCCCGCCCTTCGTGACGGACATCGACAGCGCGCTCAAGTCGGTGGACATGGCCTACCACATGAACCACGCCCTCGAGGGGCGGCCCATGTTCTCGCCCACCACCGGCACCATGCTCGAGGGCATCGGCCACT…
BO221_RS11195	0.00844245	0.303	0.003	0.214	0.544	0.239	0.003	0.003	0.003	Z-007472	BO221_RS11195	gene	D:\assemblies\040519CStranscriptome-131189281\archangiumVsGCF_RNA-Seq\ArchangiumspCbG35MeJA1_S47_L001_001.assembly\ArchangiumspCbG35MeJA1_S47_L001_001-35.template-seq	760876	NZ_MPOI01000003.1	+	228	172182..172409	26800	BO221_RS11195	2	4	2	0	0	0	BO221_RS11195	BO221_10970	hypothetical protein	WP_073560412.1	TGAGCGACGTGAAAGACCCCCGCGTCCAGGAAGCGCTGCGGCAGGCGTGCGACGAGCTCGGGCTGCCCCTCACCTACCGCGGCTGCGTCCATCCCCTCCTGCGCGACCCCGAGGGCGAGTGGCCCCAGTGCTGCGGCGGAGGTTGCTATCCGTGCGCGCAAACGCTCGTCGATGTCGCGGTGCGCACGCTGCAATTGCTCGGGACTCCGCGCACCTCACCCCTGTAA
BO221_RS34380	0.0131977	0.194	0.003	0.119	0.456	0.133	0.003	0.003	0.003	Z-003628	BO221_RS34380	gene	D:\assemblies\040519CStranscriptome-131189281\archangiumVsGCF_RNA-Seq\ArchangiumspCbG35MeJA1_S47_L001_001.assembly\ArchangiumspCbG35MeJA1_S47_L001_001-16.template-seq	505674	NZ_MPOI01000012.1	-	408	433179..432772	62200	BO221_RS34380	2	6	2	0	0	0	BO221_RS34380	BO221_33765	DUF2085 domain-containing protein	WP_073565080.1	TACCCGTCCCTCGAGCTCCGGTAGGTCATGAGCAGGACGGGGAGCGCGACCACGGCCACCAGGGCGGCCTGCCACACCAGCACCTGGGGCAGGGGCTTCTGGAAGTGGATGAACAACGAGCGGCCCAGGGCCACCCCCAGCAGCACACCGGTGAGGGTGCGCACGGCGTTGGAGCCACCGCCCGGACGGAAGCGCCCCACCGCCCAGTCCACGAGCGCCGGCAGGGTGAGGCCGAGCACCACCGGCACATCCCACTCCCACGACAGGGGCGCTCGAACCTTGAAGAGGGCCACCATCACGGCCAGCAGCACCGGGTACGTCCCCAGGCAGCGCGCGCACACCCGCACGCCGCCGAGCAGGTACGTGCGGTTGTACTCCTCCTCATGGTGGTGACTGAGC…
BO221_RS00590	0.0145572	0.176	0.003	0.172	0.328	0.096	0.003	0.003	0.003	Z-008929	BO221_RS00590	gene	D:\assemblies\040519CStranscriptome-131189281\archangiumVsGCF_RNA-Seq\ArchangiumspCbG35MeJA1_S47_L001_001.assembly\ArchangiumspCbG35MeJA1_S47_L001_001-39.template-seq	1567116	NZ_MPOI01000001.1	+	567	140662..141228	23400	BO221_RS00590	4	6	2	0	0	0	BO221_RS00590	BO221_00580	hypothetical protein	WP_073558390.1	TGGGTAAGCTCCGCGGCATCTCCGGTCCTGGGTTCACGCCTCCTGCGCGCTCGCTGGACCAGAAGCCCGTCACCGTCTACCGGGTGGAAGGGCCGGACAATCAGCGCGTCTCCATCAACCCCCAGGGCAACGCTCACGTCTCGAAGTCCTTCGACAGCGCGACGAACGAGAGCAAGCCGGGCCTCTACAAGAAGCCCATGGAGTACCAGGATCGCGCCTTCCTCAACTTCGGGGACCGCGTCCGCGCCGAGGAGTTCCTCGCCGTCCGTCACGATCAGGGTCATCGCCAGACGGTGATGAAGGCCTTCGACGTTCCGCACGACACCTTCGAGCAGGTCCGCAAGTCCTCCGTCCCCGAGAGCGCCGCGCGCGTCCCTGGCAACGAGCACCGCCCCATCC…
BO221_RS35945	0.0159435	0.16	0.003	0.471	0.1	0.088	0.003	0.003	0.003	Z-002364	BO221_RS35945	gene	D:\assemblies\040519CStranscriptome-131189281\archangiumVsGCF_RNA-Seq\ArchangiumspCbG35MeJA1_S47_L001_001.assembly\ArchangiumspCbG35MeJA1_S47_L001_001-14.template-seq	504192	NZ_MPOI01000013.1	-	621	295627..295007	49700	BO221_RS35945	12	2	2	0	0	0	BO221_RS35945	BO221_35330	hypothetical protein	WP_073565534.1	CAAGGTGATGTGAACCACCGCTGGTCCACGGTGGCGAAGCCCGCGAGCAGCTCTCCGGCGAGCCGGGGGTAGGTGGCCTTCTCGGGGCGGCGCAGGTAGTCGTTGAGCACCCGGCCCTTCGCATCCCGGCGGAGGGCGGGTTGGCGCAGGTGCAGCTTCGCGCGTTTCACACCTCCGCCCGCGCGGTGCACGAAGGTCACGGTGCCGTCCCGGTCCACGCGCTCGACGACGCCGATGTGCGTGAGCCCGTCGTTGCGCCGGCCGTCGCGGTTGCGGTCATACGTCTCGCGGAAGAAGACGAGGTCACCCGGGCGAGGGGTTTTGTGGAGCGAGCCGAGGCTCCGGGCCTTGCGGTAGATGGCGGCGACGCCGTTTTCGCCGGGGAGGGTGCGCTCGGGC…
BO221_RS30995	0.0165669	0.154	0.003	0.06	0.305	0.201	0.003	0.003	0.003	Z-005698	BO221_RS30995	gene	D:\assemblies\040519CStranscriptome-131189281\archangiumVsGCF_RNA-Seq\ArchangiumspCbG35MeJA1_S47_L001_001.assembly\ArchangiumspCbG35MeJA1_S47_L001_001-29.template-seq	526602	NZ_MPOI01000011.1	+	813	73807..74619	13000	BO221_RS30995	2	8	6	0	0	0	BO221_RS30995	BO221_30430	bifunctional hydroxymethylpyrimidinekinase	WP_073564464.1	TGGAACACCCCAGGAAGGTAGCGACCGCGCTCACGATCGCGGGCTCGGACAGTGGAGGGGGCGCGGGCATCCAGGCGGACCTGCGCACCTTTTCGTTCCACCGCGTCCACGGCACCAGCGCCATCACCGCGCTGACGGCCCAGAACACCCTCGGCGTCACCCGGGTGGACGTCATGCCCCCCGAGTCCGTCGCGGCCCAGATCGACGCCGTGGCCTCGGACATCGGCATCGGCGCCGCCAAGACGGGCATGCTCGTCAACAGCGCCATCATCTCCACCGTCGCCGAGCGCGTCCGGGCGCACGGCATCACCCCGCTCGTCGTGGACCCCGTCATGGTCTCGCGCGCGGGCTCCCGCCTCATCGACAACGAGGCCGTGGCCGCCCTGCGCGAGCTGCTCA…
BO221_RS46515	0.0184745	0.138	0.003	0.123	0.078	0.275	0.003	0.003	0.003	Z-006199	BO221_RS46515	gene	D:\assemblies\040519CStranscriptome-131189281\archangiumVsGCF_RNA-Seq\ArchangiumspCbG35MeJA1_S47_L001_001.assembly\ArchangiumspCbG35MeJA1_S47_L001_001-30.template-seq	274060	NZ_MPOI01000020.1	-	396	161365..160970	29600	BO221_RS46515	2	1	4	0	0	0	BO221_RS46515	BO221_45725	hypothetical protein	WP_073567379.1	CATCGCCCGCCTCCGTCCCGCCGCTGCTCGCCCACCACCCGCTCGATGGCCCGCTCGATGGGGATGTGCACCACCCCCGCGTCACGGTCCACCCAGCCGTATCCGTGCAGCCGTTTCCGCTGCTCCGCCTTCTCGTCCTCCGCCCGGGTGTCCAGCTCGAAGAGCCCCGTGTTGACGATGTTGATCTCCGCCTTGCCCAACGGTTGAGGCTGCGTGGGCCCCGCCGGATTGAGGTTCTTCTCGCGCTGCTGGAGCTGCGCCCACGTGCCCACCCCGAAGAACGTGAAGAGGATCAACGCCCCCGCGAGCACCCCGCTCACACGCCACCCGCTCACCGGCCGCTCGTCGCGCTCGGGCGTCTTCCACTCCACCTTGGACCCGTCCTCGCCGCTCAT
BO221_RS29860	0.0205219	0.125	0.003	0.107	0.203	0.089	0.003	0.003	0.003	Z-003934	BO221_RS29860	gene	D:\assemblies\040519CStranscriptome-131189281\archangiumVsGCF_RNA-Seq\ArchangiumspCbG35MeJA1_S47_L001_001.assembly\ArchangiumspCbG35MeJA1_S47_L001_001-17.template-seq	562281	NZ_MPOI01000010.1	-	915	387043..386129	51100	BO221_RS29860	4	6	3	0	0	0	BO221_RS29860	BO221_29305	hypothetical protein	WP_073564149.1	TAATCCTCTCGTATTGCTCCCTGCCGCGGAGAGACAAGCCTTGGCTTTACTCCAGTTGCACGCTCATAAACCCGTCCCTGCATCTCATCGTGCCAACGCCCCCCTTTGTATCTCTCCCATCGCGCGTTGTTGAACTCGGGGCAAGGAAACTTGAGATCGTACACGTGTACGATGAAGCCCTTCTCGTCCATGAGGACGATGTCCGGCTCGATGGTGCCCCACAGCCCCTTCCAACCGTGCTCCGACACAATCTTTTTCACCTGCTCCTCATTCAAGAACTTCCACGTTCCAGTCAGCTCGTTGAGTTGAAAGCGAGGATGAAGCAGGTATCGCTTGGGTAGCAATTTGTCCAACGCCTCGCGCAGGCACGGCCAGGACTCCTCGTGCTTGAAAAGCCCC…
BO221_RS05100	0.0241634	0.106	0.003	0.065	0.249	0.073	0.003	0.003	0.003	Z-009806	BO221_RS05100	gene	D:\assemblies\040519CStranscriptome-131189281\archangiumVsGCF_RNA-Seq\ArchangiumspCbG35MeJA1_S47_L001_001.assembly\ArchangiumspCbG35MeJA1_S47_L001_001-39.template-seq	1567116	NZ_MPOI01000001.1	-	747	1212114..1211368	204000	BO221_RS05100	2	6	2	0	0	0	BO221_RS05100	BO221_05025	hypothetical protein	WP_083680745.1	CAGATGTAGGCCACGCAGGAGAAGGACCTGCTGCTGACGTTCGACCAGTTCCCGTTGCTGTCCTGCACCTTGAAGTTGAAGGTGACCGACTGGAGGGGCCAGTCCTTGTTGTCAGTGCTTCGCGCCTCGCAGCTGAAGTACTGGATGAGCGAACCCTGGGACCAACCGTATCCCTCGCCCAGGATGGACTCCTGCCAGTAGGGGGTGTGCGTACCGGTGCCCTGGCTGACGCTCCCCGTGCACTTGACCAGGAAATTCGTGCTCCGCACGCAGGAGAGCGTGGTGGTGGGGGGGCAGTACTGGCTGAAGGGCGCGGTGAGCGTCTGGGGACTGTCGAAGCAGGTGGTGCGGTTGCCACCGCTGTCCACGATCATGGGGAACGCCTTCACCTCCAGGTTG…
BO221_RS10935	0.0338699	0.075	0.003	0.067	0.085	0.075	0.003	0.003	0.003	Z-007420	BO221_RS10935	gene	D:\assemblies\040519CStranscriptome-131189281\archangiumVsGCF_RNA-Seq\ArchangiumspCbG35MeJA1_S47_L001_001.assembly\ArchangiumspCbG35MeJA1_S47_L001_001-35.template-seq	760876	NZ_MPOI01000003.1	+	726	97775..98500	16400	BO221_RS10935	2	2	2	0	0	0	BO221_RS10935	BO221_10710	heme ABC exporter ATP-binding protein CcmA	WP_073560372.1	TGATCGAAGCGCGGAGGTTGACGAAGCACTACGGCGGCTTCACGGCCGTGAAGGAGGTGAGCTTCACGGTGGCCGCCGGAGAGGTGGTGGGGCTGCTGGGCCCCAACGGCGCGGGGAAGACGACGCTGTTGCGCATGCTGGCCGGAGTGCTGACGCCCTCGGAGGGGGAGGGCCTGGTGGACGGGGCGAGCACGGCGGCGGACGCCTTCCGCGTCAAGCAGCGGCTGGGCTTCCTCTCGGGGGACACGGCGCTGTCGCAGCGGCTGAGCCCGCGCGAGGTGCTCACCTTCTTCGGCCAGCTGCACGAGCTGGAGCCGGCGCACCTGAAGCGGCGCACGGAGGAGCTCATCGCGCGTTTCGAGATGGGCGCCTTCGCGGACAAGCCCTGCGGGACGCTGT…
BO221_RS05740	0.0372289	0.069	0.003	0.061	0.078	0.068	0.003	0.003	0.003	Z-009933	BO221_RS05740	gene	D:\assemblies\040519CStranscriptome-131189281\archangiumVsGCF_RNA-Seq\ArchangiumspCbG35MeJA1_S47_L001_001.assembly\ArchangiumspCbG35MeJA1_S47_L001_001-39.template-seq	1567116	NZ_MPOI01000001.1	+	798	1386925..1387722	229600	BO221_RS05740	2	2	2	0	0	0	BO221_RS05740	BO221_05665	alpha	WP_073559495.1	TGGGCAACGGCTGTGGCTCGTCCTTCTGGACGGAGCCCTTCTGCGACCTGCTGGCCCAGGGCGGCCGCCGCGTCATCCGCTTCGACTACCGCGACACGGGCCTGTCCACCCACATCGAGGACTTCGACCGCCAGCCCTACACCCTCAATGACCTCGCGCTCGATGCTCTCGGACTGCTCGACCACCTCGGCGTCGCGCGAGCGCACCTCGTGGGGCTCTCGATGGGAGGATTCCTCGCCCAGCGGCTCGCCCTGCACCATCCCGGGCGCGCGCTCTCGCTCACGAGCATGATGTCGACCTCGGACTACGCCGTGCTGCTGCACACATTCATGGGCGGAGAGGCCCCCACGTCCTCCCTGCCTCCTCCCGACGCGGAGTGGATGAAGGCCCTCGGCCGCC…
BO221_RS39845	0.0631284	0.04	0.003	0.045	0.058	0.025	0.003	0.003	0.003	Z-008675	BO221_RS39845	gene	D:\assemblies\040519CStranscriptome-131189281\archangiumVsGCF_RNA-Seq\ArchangiumspCbG35MeJA1_S47_L001_001.assembly\ArchangiumspCbG35MeJA1_S47_L001_001-38.template-seq	412994	NZ_MPOI01000015.1	-	1074	236895..235822	38600	BO221_RS39845	2	2	1	0	0	0	BO221_RS39845	BO221_39200	AmmeMemoRadiSam system radical SAM enzyme	WP_073566151.1	TACATCACCGCGACGGGGCGCCGGCGGCGGCCGAAGTCTCCCGGCTTCGCGTCGAAGTGGCCCGGAATCTTCGCTCCGCAGTCCGGGCACCCGCCTTCCTCCGTCAGCCGGTACGTGAGGATGTCGTGCCAGTCCCGCACGATGAGCTCCCCGCCGCAGTCCGGGCACAGCGTCGTCTCGCCCTCCGAGTTGTGCGTGTTCCCCGTGTACACGTACCGCAGCCCCGCCTTGCGCGCGATGTCCCGTGCCCTCCTCAGTGTCTCCGGTGGCGTCTCCGGAATGTCCCGCAGCTTGTAGTCCGGGTGGAACGCCGTGAAGAACAACGGCACGTCCGGGCCCAGGTGCTTCAACAGCCACTCGCTCATCGCCCCCACTTCCGCGTCCGAGTCGTTCTTCCCC…
BO221_RS33605	0.0713787	0.036	0.003	0.032	0.041	0.036	0.003	0.003	0.003	Z-003473	BO221_RS33605	gene	D:\assemblies\040519CStranscriptome-131189281\archangiumVsGCF_RNA-Seq\ArchangiumspCbG35MeJA1_S47_L001_001.assembly\ArchangiumspCbG35MeJA1_S47_L001_001-16.template-seq	505674	NZ_MPOI01000012.1	-	1530	225769..224240	31200	BO221_RS33605	2	2	2	0	0	0	BO221_RS33605	BO221_33000	xylanase	WP_073564950.1	CAGAGCTGCTCCAGGGTGAAGTCGTCCATGAAGGCGGACCCGATCCCACGCAACGCCAGCCCCACGCTCAGGTGCGTGGCGCCCGGGGGCAGAGGCGGCGTCACCCACTCACCCCGGAGATAGGTGGTGGGGCTCATGGGCAGGTCCGGCCCCGACGTCCAGGTGACCCAGGCGCCCGTGGCGGTGCGGTAGGAGGCGACAAAAGCGGCCCGCGAGTCTGTCCTGTACCAGGCGGACACCCGATAGGCGCGCCCGGACGCCGCGGCGGGCGCGCACGCACCGGTGTCCTGGGTCACCACCAGCCTCCGATCTCCGCTGGTGTAGCTGCTGATGCGCGGCCGTTGCGCCCAGCTCCCCGTGTGGGCCTCCGTCGTCCGCAGCCAGCCTCCCGAGGTGGTT…
BO221_RS26890	0.217296	0.129	0.028	0.115	0.146	0.128	0.031	0.021	0.034	Z-000314	BO221_RS26890	gene	D:\assemblies\040519CStranscriptome-131189281\archangiumVsGCF_RNA-Seq\ArchangiumspCbG35MeJA1_S47_L001_001.assembly\ArchangiumspCbG35MeJA1_S47_L001_001-4.template-seq	563765	NZ_MPOI01000009.1	-	2118	144370..142253	22400	BO221_RS26890	10	10	10	2	2	3	BO221_RS26890	BO221_26380	histidine kinase	WP_073563387.1	CAGACGGCATGTCGCTCCTCGCTCGGCAGGGGCGTGGCCGGCCACCACAGCGTCACGCACGTGCCCTGCCCGGGCTCGCTCTCCAGTTCGATGCGGCCCCCGTGGTTGCGGACAATCTGGGCCACCATCGTCAGGCCCAGGCCCGTACCCTGGCCGCGCTTCTTCGTGGTGAAGAAGGGGTCGAAGACGCGGTTGAGGCTCTCCGGCGGAATGCCGCGCCCGTCGTCGCGCACCGTCATCCGCACCCCATTCCAGGCCCCCGGCTCGACCGGCGCCTCCACGTGCGCGGCGATGCGCACCGAGCCTCCCGGCTCGCACGCGTCGCACGCGTTGAGCGCCAGGTTGAGCACCACCTGCTGCAACTGGTCCGGGTCCGCCGACAGGGAAGGCAACCCCTCG…
BO221_RS29350	5.58481	0.003	0.014	0.003	0.003	0.003	0.016	0.011	0.017	Z-003837	BO221_RS29350	gene	D:\assemblies\040519CStranscriptome-131189281\archangiumVsGCF_RNA-Seq\ArchangiumspCbG35MeJA1_S47_L001_001.assembly\ArchangiumspCbG35MeJA1_S47_L001_001-17.template-seq	562281	NZ_MPOI01000010.1	+	4170	252850..257019	30900	BO221_RS29350	0	0	0	2	2	3	BO221_RS29350	BO221_28805	hypothetical protein	WP_083681520.1	TGCCGGCCGGCCCGGCGTGCATCCCACCGCCGGCCGGTACGAGCTGCTGGCGCGGGCGGCAGGGAGTGCGTTGCTCCCCGGAGAGGCCGTGCACATTCGTCATTGGATGGGCACGAGGCCAGGCCATGCAGGATAAAGGGAGTCACCCCTTCCAGGTGCGGTCCCAGCCGGAATCGCCGCAAGACGATTCGGATTTCGGGGACTCTTTCCTGGCGGAGGTATTGCGCGCGGAGAGCTGGCTGCCCAACCCGGTGCCAGGGGAACGGCTGGGGGGACCCGATGGCCACCGGTTCGAGATTCAGCAGGCACTCGGCGGCGGAGCCATGGGCAAGGTGTACCGGGCCTGGGATGCGGCGCTGCAACGGATCGTGGCGCTCAAGTTTCTCCAGCCCCGTACCG…
BO221_RS41980	11.888	0.003	0.03	0.003	0.003	0.003	0.033	0.023	0.037	Z-004992	BO221_RS41980	gene	D:\assemblies\040519CStranscriptome-131189281\archangiumVsGCF_RNA-Seq\ArchangiumspCbG35MeJA1_S47_L001_001.assembly\ArchangiumspCbG35MeJA1_S47_L001_001-25.template-seq	403423	NZ_MPOI01000016.1	-	1959	332322..330364	56800	BO221_RS41980	0	0	0	2	2	3	BO221_RS41980	BO221_41295	serine protease	WP_073566534.1	TACTGAACGGTATAGACCACCGTGCCGCCGCAACTGCGCTCGCCGGCGCAGCCCGCGCGGAGCTGGTACGTGCCGCCCGCGCCCGCGGGGACGGTGTAGCGCAGGTGCGAGAGCGAGCCGCACGCGTTGTCGTTGGCGGCCACCAGTGAGCCGCTGGAGGTGTAGAGCCGCAGGAACGTGTCGCCGCTACCGGACGCGCCCGCGAGGGTGCAGGTGCCGAGGGTGATCGTCTGGCCCGCGGCCGCCGTCACGTCGCGGTGGGTGGTGTTTCGGGTGGCGTTGGTGGTGCTGCTGGCGGTGTAGGTGAACGACGCGGTGACGGGGCCGGGCGGCGGGGGAGCGGCGGTGAGCTTCCACACCACGGTGCCGCCGCAGCTGCCGCTGGAGTAGCAACCGGCG…
BO221_RS39805	15.2822	0.003	0.039	0.003	0.003	0.003	0.034	0.07	0.025	Z-008667	BO221_RS39805	gene	D:\assemblies\040519CStranscriptome-131189281\archangiumVsGCF_RNA-Seq\ArchangiumspCbG35MeJA1_S47_L001_001.assembly\ArchangiumspCbG35MeJA1_S47_L001_001-38.template-seq	412994	NZ_MPOI01000015.1	+	960	229536..230495	37000	BO221_RS39805	0	0	0	1	3	1	BO221_RS39805	BO221_39160	PAP2 family protein	WP_073566144.1	TGGCGGCCCTGCTCCTGATGTCGGCGCGCATGGCGCATGCGCAACCCACGCCGGAGGAGCCCCGTGCCGCCTCGACGCAGGCGCCGGACGACGCAAGGGCCAGCGGTCCCGGTGGAGCCCCGCTTCCCTTCCTCCCGGAGGAGCCGGGCGACAGGCTGAGACCCGGGCTCTTCCTCGGTGACGAATTCCGCTATGGGAACATGATGCTTCCCCTGCGAGTGCTCTCCGACCTCGCCGCCATTCCGGCGGGCATGGCGCTCTGGGAGCCTCACGATTGGGGCGCCTTCTCCCTGGTGACGCTGGCGACGGGCGCGTTGATGCTTCCGCTCGGCCATCCGCTCGATGCGCACATCCAGAACGCCATCCACCGCGCGCTCGGGCCGGAGCACTTCAAGATCT…
BO221_RS08850	15.9217	0.003	0.041	0.003	0.003	0.003	0.04	0.028	0.061	Z-003000	BO221_RS08850	gene	D:\assemblies\040519CStranscriptome-131189281\archangiumVsGCF_RNA-Seq\ArchangiumspCbG35MeJA1_S47_L001_001.assembly\ArchangiumspCbG35MeJA1_S47_L001_001-15.template-seq	993275	NZ_MPOI01000002.1	-	1623	598149..596527	95000	BO221_RS08850	0	0	0	2	2	2	BO221_RS08850	BO221_08740	DUF2254 domain-containing protein	WP_083680869.1	CAGTGCACGGTGTCACACGGCAGGGGGCTCGGCTCGTGGGCCTTCTGCTGCAACTGGCTCCAGCGCTGCTCGATGAACCGCGCGTCGCGCTCGCGCTGCTCGGCGAGCCGGGCCGCCTCGTACACCGCCCGCCCTGTCTGCACGAGCGCTCCGCGCATCGCCGGGTTCACCTCCACGCTGGCGATCTCCGTGAGCACCTCGAGGATGCGGAGGATGACCCGTGGCTGGGTGGTGGCGGCGAGTGGAATCTCCCCGAACGCGTCTTGCAGGAAGGGCACGAGCCCGAAGGCGGGCCGCAGCATCGTCACCTTCCCGCACCGTTGCATCCACCAGCCCTGGCCGAGCCTCCCCCGGCTCGCCACCGCCCGGCCCACCGCGCCCAACTCGTTGATCACCATC…
BO221_RS07425	16.1636	0.003	0.041	0.003	0.003	0.003	0.065	0.045	0.024	Z-002718	BO221_RS07425	gene	D:\assemblies\040519CStranscriptome-131189281\archangiumVsGCF_RNA-Seq\ArchangiumspCbG35MeJA1_S47_L001_001.assembly\ArchangiumspCbG35MeJA1_S47_L001_001-15.template-seq	993275	NZ_MPOI01000002.1	+	999	264174..265172	38200	BO221_RS07425	0	0	0	2	2	1	BO221_RS07425	BO221_07335	hypothetical protein	WP_083680826.1	TGCCTTTGAGCACGAGCAAGAACAGGGCCGAGGCCCAGCAGCCCTTGCTGTCGGCGAGCACCCGGGAGCACTGGGCCCGCCGCTTCTGGCGCGATGCGCTCGCCTGGAAGGGCACGGTGACGCCGCTCGTGATGCCGCGGGTGCTCTTCTTCGGAGTCTATGGGCTGCTCGTCGGGCTCGTGCACGAGGTGCTCGACTGGTCGCCCATGGGCAGCGGCCCCGTGCAGTTCACCGCCGCCTTCCTCGCGCTGCTGCTCGTGCTGCGCACCAACAGTGGTTACGATCGCTGGTGGGAAGCGCGCAAGCTTTGGGGCGGCATCGTCAACCAGTCGCGCAACCTGGCCATCGCGGGGCTCTCCTACGGTCCGAGCGACCCCGAGTGGCGCGAGCGCTTCGTGC…
BO221_RS47620	16.8192	0.003	0.043	0.003	0.003	0.003	0.021	0.059	0.063	Z-008465	BO221_RS47620	gene	D:\assemblies\040519CStranscriptome-131189281\archangiumVsGCF_RNA-Seq\ArchangiumspCbG35MeJA1_S47_L001_001.assembly\ArchangiumspCbG35MeJA1_S47_L001_001-37.template-seq	181814	NZ_MPOI01000021.1	+	1524	153877..155400	26200	BO221_RS47620	0	0	0	1	4	4	BO221_RS47620	BO221_46820	FAD-dependent oxidoreductase	WP_073567587.1	TGAAGGTCGCTATCGTCGGGGGCGGTATCGCGGGGATGGGCGCCGCCTACAGCCTGCACCGTCAACACGAGGTGACGCTCTTCGAGGAGTCGCAGGCGTTGGGCGGCCACGCGCACACCGTGGAGGTGACGCGCGAGGGCCGCACGGTGCCGGTGGACATCGGCTTCCTCATCTATCACCCGTGGGTGTATCCGAACCTGTCGGCGCTCTTCCGGAAGCTGGGCGTGGAGACGCAGCCGCTGCGGCCGGGCCTCGAGCTGTCCATCCACTTCCAGGGTGGCCACTGGCGCACGGGGCGGGACTCGGCGTTCTGGGAGTCCGTGCGGCACGAGGTGGATCGCTTCCAGCTCGCGGTGCCGGAGCTCGTGTCGAATCCGAAGAAGTACATGCCCCTGACGG…
BO221_RS34560	16.9508	0.003	0.043	0.003	0.003	0.003	0.038	0.026	0.083	Z-003662	BO221_RS34560	gene	D:\assemblies\040519CStranscriptome-131189281\archangiumVsGCF_RNA-Seq\ArchangiumspCbG35MeJA1_S47_L001_001.assembly\ArchangiumspCbG35MeJA1_S47_L001_001-16.template-seq	505674	NZ_MPOI01000012.1	-	1731	472642..470912	69400	BO221_RS34560	0	0	0	2	2	6	BO221_RS34560	BO221_33940	SulP family inorganic anion transporter	WP_073565162.1	TACGAATCCATGACCGGCGCCCGGTTGCGAACGGGCCGGGCCTCTTCCTGACCCGCCGCGACATCGGCGGCCTTGTGACTCCGGGCGACGTGCTCCAGCGCGTCGTCATACGAAGCCACCAGGCTGGCGGACGGAGACTGCCGCGGGAAGCCGCCCTGCGCGAGCATCCGCTCCACCTCGCCCCACGCGACGACGACGACCACTCCCTTGCGCATGACGAGGCAGTCCCGGAGGTTCAGCACGTCCTGGAGTCCCGCCGCGTCCAGATAGGGCACCGCGGTCAGATCGAGCACGAGGTACCTCGGGATGGGCTGGCTGTTGAGCACCGTGTTGAGGACGCCAGGAGAGAGGAAGTCGAGCGGCCCGCGGACGCGGACGCGCTGGAGGGGAGGCCGATCG…
BO221_RS13705	17.0542	0.003	0.044	0.003	0.003	0.003	0.043	0.06	0.032	Z-005097	BO221_RS13705	gene	D:\assemblies\040519CStranscriptome-131189281\archangiumVsGCF_RNA-Seq\ArchangiumspCbG35MeJA1_S47_L001_001.assembly\ArchangiumspCbG35MeJA1_S47_L001_001-26.template-seq	740547	NZ_MPOI01000004.1	+	1503	84928..86430	12800	BO221_RS13705	0	0	0	2	4	2	BO221_RS13705	BO221_13455	sensor histidine kinase	WP_073560908.1	TGAAGCTGCGGATGCGGCTGGCGCTCACGACGGTGGCGGTGGCCATCCCCGTCGCGCTCTGCATGGCGTGGATCCACCGGGCCGTCGAGGCCCGGGCGCTCGAGACGGCCCTCTCCGAGTACGCCCTCGCGCACATGCTTTCGGGAGGACGCGAGCGTTGCGAGGCCGCTCCCGAGTCCTGGAGCAGCGAGCCCCGGGGGCCACCGCCTCCAGGAGATTGGAAGGAGCCGGGCCCGAGACCTCCTCCGGAGTGGCGGCCCGGAGGCCCTCCGCCGCTTCCTCCCGGAGGTGGAGGTCCAGGCGGCCCAGGCGGGCCCCGTCCGCCCCGAGGCACCCGGCTGTTCGCCTATGACTCGGAGCTCTCGGCCCGCAACCCCGCCGCGCCCCGCCTGGACGCGT…
BO221_RS03205	17.2347	0.003	0.044	0.003	0.003	0.003	0.061	0.063	0.022	Z-009440	BO221_RS03205	gene	D:\assemblies\040519CStranscriptome-131189281\archangiumVsGCF_RNA-Seq\ArchangiumspCbG35MeJA1_S47_L001_001.assembly\ArchangiumspCbG35MeJA1_S47_L001_001-39.template-seq	1567116	NZ_MPOI01000001.1	+	2145	771225..773369	127400	BO221_RS03205	0	0	0	4	6	2	BO221_RS03205	BO221_03175	hypothetical protein	WP_073558817.1	TGACGAGCAGGTGTGGCCGGTACGTGGTCGCGGCGGGACTCCTCTTCATGGCCGTGCTGCTGGCCAGTCCGGTGCAAGCGAGGACTCCTGCCTCCGAGGCACTCGAGGATGAAGCGCTCTGCGATCTCCTCGAGCTCCGCTCCCTGGTCATGTCGGCGTCCGCTCCGATCCGGATCCAGGACGGCGACCAGGTCCACCTGAACGAATCCGACTTCCGGCCTCTGCCCTGCAAGGATGGCTCGCGGCCACAGGTGCCAGGGCCTGGATGGGTCTCCGGGTGCCACTTCGCCTACCGGATGGAGCTGTCCGGGTCCGCGTACGCGTTCGTGGCGCTGGGGGTATCCGCCCGCTCCCAGGGCCTCGAGTTCCGCGTGGGCAAGCGGGAAGGGGTGGAGGGGC…
BO221_RS23425	18.0257	0.003	0.046	0.003	0.003	0.003	0.046	0.032	0.067	Z-001869	BO221_RS23425	gene	D:\assemblies\040519CStranscriptome-131189281\archangiumVsGCF_RNA-Seq\ArchangiumspCbG35MeJA1_S47_L001_001.assembly\ArchangiumspCbG35MeJA1_S47_L001_001-11.template-seq	627340	NZ_MPOI01000007.1	-	1422	470995..469574	77700	BO221_RS23425	0	0	0	2	2	4	BO221_RS23425	BO221_22985	chain-length determining protein	WP_073562695.1	TAGTTGAGCGGCGAGTCGGACGAAGAAGACGTCACCACCCCATTGCGGTTCCCCGTGGCGGGCATCAGCACCCGCTTCTCCGCCTTGCCCTGCATGTTCGGGACCACCGCGAGCACGGGGAGCGGCAGGCGATCGCGCAGCTCCTGGGTGTCGCGGATGCTGTCGTCACGCATCTCCATCACCACACCGGTGAGCACTCCCGCGCCCAGGGCGAGCAGGAAGCAGATGAGCAACCCGCTGACGCGGTCCGGCTTCGCCGCCGCCACCGGCACGCCGGCCGGGGAGATGGTGGAGAAGAGGCTCTCGGCGCTCTTGGCCTCGAGCTCCTGGGCCAGCTCCGCCTCCACCCGGCGGGACACCACGCTCTGGTACTTGGTGCGGGCGATCTCGTAGTCCCGG…
BO221_RS38805	18.0257	0.003	0.046	0.003	0.003	0.003	0.092	0.032	0.034	Z-004486	BO221_RS38805	gene	D:\assemblies\040519CStranscriptome-131189281\archangiumVsGCF_RNA-Seq\ArchangiumspCbG35MeJA1_S47_L001_001.assembly\ArchangiumspCbG35MeJA1_S47_L001_001-18.template-seq	479499	NZ_MPOI01000014.1	-	1422	461588..460167	80600	BO221_RS38805	0	0	0	4	2	2	BO221_RS38805	BO221_38160	DUF1929 domain-containing protein	WP_073565888.1	TACGGGACGGTCGAAATCCGCACCATCCGTCCCACGGAGGGCACGCCCGCGTCGTTCACCAGGAAGAGCTGGTAGTAGCCCGGCGGCGCCCGGTTGTTGTTCGCCGGGGCGGTGATGGTGAGGGTGCCGCTGCCGCGCGTGAAGGGCAGGGTGAGCAGCCGCTGGTTCTGGTCGAAGGCGTGCGTCACCGAGCCCAGGGCTATCAGCGTCACCTTCGTCACCCGGCTCGCGTCCGGCGTCGAGACGGTGAACGTCGTCCCCGGCGACACCACGTCAGGCACCGAGCTCACCACGGGCCGCGCTCCCTTGAAGAGGTAGGGCGGCGAGAAGACCTCCGCGGAGTTCGCGTTGCGGCCTCCCGCGCTCAGCACGCGCCCATCCGGCAGCAGCACCGTGGTG…
BO221_RS35405	18.7058	0.003	0.048	0.003	0.003	0.003	0.052	0.036	0.058	Z-002259	BO221_RS35405	gene	D:\assemblies\040519CStranscriptome-131189281\archangiumVsGCF_RNA-Seq\ArchangiumspCbG35MeJA1_S47_L001_001.assembly\ArchangiumspCbG35MeJA1_S47_L001_001-14.template-seq	504192	NZ_MPOI01000013.1	+	1245	157498..158742	28300	BO221_RS35405	0	0	0	2	2	3	BO221_RS35405	BO221_34790	IS21 family transposase	WP_083681843.1	TGGTCGAGCAGGAAGTGGTGCGACGCATCCGCGTGCTGGCGGAGGCGGGCTGGGGCCACAAGCGGATAGCGCGCGAGGTGGGCGTGGCGCGCAACACGGTGAGGCGCTACCTGCGCGCGGGCAGCGCGGCCGACAAGCAGGTGCGGCCCAAGGCGCGGCGGCTCACCGGGGAAGAGCAGCAGCGCGCGGTGGAGCTGTGGAATGGAGCGGCGGAGGGCAACGCCGTCGTCGTCAAGGCGCTGCTGGCCCAGGAGGGCGTGGAGGCCAGCGTGCGCACCGTGCAACGAGCGGTGGAGGAGARACGGCGGCAGGTGCACGCGGCACAGGTGGCCACGGTGCGCTTCGAGACGAAGCCGGGACAGCAGATGCAGGTGGACTTCGGTGAGAAGAAGGTGCTGC…
BO221_RS07015	20.0839	0.003	0.051	0.003	0.003	0.003	0.081	0.056	0.03	Z-002636	BO221_RS07015	gene	D:\assemblies\040519CStranscriptome-131189281\archangiumVsGCF_RNA-Seq\ArchangiumspCbG35MeJA1_S47_L001_001.assembly\ArchangiumspCbG35MeJA1_S47_L001_001-15.template-seq	993275	NZ_MPOI01000002.1	+	804	158467..159270	21600	BO221_RS07015	0	0	0	2	2	1	BO221_RS07015	BO221_06930	hypothetical protein	WP_073559608.1	TGCGACTGCCTGCTTCCCTGCCCTCCTGTCTGGCCTCCCTCTCGCTGCTCGGGGCCGTGCTCGCACCGCCCCAGGCCTTCTCCCGGCCCCTGCACGAGTCGCCCCTGAGCGCGCGGGCCCGGGGCATCCCCGCCGCGCTCTCGCTCCTGCCCCACCAGAACGTCCCCAATCAGAACGTCGAGTTCCCCGCCATCCCCGTCCAGCCGGAGCCCCCCGAGGCCTCCCCCGACGTGGAGAAGACCCCGCCCCCCGAGAAGACGGAGCGGACGTCTCCCCACCTCACCGCCACGGATGCGCCCGTCACGCCCGGAGCCTGGGTGACGTATGGCGCGGCCGCGCTCGCGCCGCTCGGGGGCGTGTACGGGGCGAGCCGCCTTGGCGAGGAGCGGCTGTGGGTGA…
BO221_RS37650	22.1797	0.003	0.057	0.003	0.003	0.003	0.093	0.043	0.046	Z-004271	BO221_RS37650	gene	D:\assemblies\040519CStranscriptome-131189281\archangiumVsGCF_RNA-Seq\ArchangiumspCbG35MeJA1_S47_L001_001.assembly\ArchangiumspCbG35MeJA1_S47_L001_001-18.template-seq	479499	NZ_MPOI01000014.1	-	1050	211983..210934	35400	BO221_RS37650	0	0	0	3	2	2	BO221_RS37650	BO221_37030	hypothetical protein	WP_073565697.1	TACTCATAGAGATACCCGAGCTCCCGGGTGCCGAGCATGTCGAGAGCGCTCAGGCCGTGAGCGGTCATCCGTTCATTGTCATACTCGCCAAAGGGATGCATGTCCTGGTGATGGGAGTTGTGTCCGTCCCCATCCTCGTAGACGCCCGGGTGCAATTCCTCCCACTGTGCCCAGACGCGGTCCACGTTGGCGTGGTGGAGGTAGAACACCGGATCATTGGGCGAGACATCCGGAGCTCCCATCGTCCCCCAGCGCTCCGAGCCATCCTCGAGGCGGAAGTGGCCCGCCACCCACGTGTGCACCATGTTGTGCATGTGGAAGTAACCCGGGCGCTCCGGGTCGAAGCCCTCCAGGTAGTTGCGGAAGCTCCGCTCCCTCGGGGACTTGTCGTTCCAGGGA…
BO221_RS02210	25.2981	0.003	0.065	0.003	0.003	0.003	0.053	0.037	0.138	Z-009247	BO221_RS02210	gene	D:\assemblies\040519CStranscriptome-131189281\archangiumVsGCF_RNA-Seq\ArchangiumspCbG35MeJA1_S47_L001_001.assembly\ArchangiumspCbG35MeJA1_S47_L001_001-39.template-seq	1567116	NZ_MPOI01000001.1	-	1221	541479..540259	88000	BO221_RS02210	0	0	0	2	2	7	BO221_RS02210	BO221_02195	glutathione-dependent formaldehydedehydrogenase	WP_073558654.1	CACGTCAGCATGGACGGCTCGAGCTCCACCTTCATCCACCCCGGCTTGCGAGCGTCGAAGGAGCGGTAGGCATCCAGGGCGCTCGTCAGCGGCTGCACGTGCGAGAGGATTTCGGTGGGGTCCACCGCGCCCGTGCGCACCAGCTCCATGAGGTGGGGGATGTACTTGCGGTGGTTGCAGTTGCCCATGTTCAGGGTCAGGTTCTTGTTCATCGCCAGGCCGAGCGGGAACGTGCGCATCTGCTGCGGGTACACGCCGATGATGGCCAGCGTGCCGGCCTTGGCCAGCGACTCCACCGCCCACATCACCGCCTGGGCCGGCGCGTCACCCGGCACCCAGTTCTCTCCCGCCGGGTTCGTGTGCGGCGCCACTTCCTTCACCTCGCGCTTGAACTCGGCC…
BO221_RS13710	25.8132	0.003	0.066	0.003	0.003	0.003	0.066	0.045	0.097	Z-005098	BO221_RS13710	gene	D:\assemblies\040519CStranscriptome-131189281\archangiumVsGCF_RNA-Seq\ArchangiumspCbG35MeJA1_S47_L001_001.assembly\ArchangiumspCbG35MeJA1_S47_L001_001-26.template-seq	740547	NZ_MPOI01000004.1	-	993	87435..86443	13000	BO221_RS13710	0	0	0	2	2	4	BO221_RS13710	BO221_13460	protocatechuate 3,4-dioxygenase	WP_073560909.1	CAGGCTCCCGGAGGCGGGGGAGGCGTGCCGCCATCCCAACCCGGAGGAGGACGCACGCCGCCATCGCCGGGAGGAGGACCGCCGGGGCCGCCCGGGCCGCCGCTGCCGCCCGGAATCTGGCACGTCGGGTTGGAGAGCGAGGAGCGGATGACGAGCGTCTTCCAGGCCAGCAGCGCGCCATCCGGCATCCGCTGGGTCTGGAACGAGTATTGGGCGGCGCTCTCCGCGGAGATGACGGTGTCGTTCGTGTTCGTCGTGTCGCGCGGCCCGCGATCCTTGTAGAGCGGCTGGGTGCCGATGATGTCGTCGTTCAGCGCGTCGTCGAAGACGAGCTGGGACGTCACGTACTCGTTGCCGTTGACGCGGACCGTGAAGTGGATGTGGATGGTCCGGCTGCTG…
BO221_RS08385	26.0827	0.003	0.067	0.003	0.003	0.003	0.084	0.115	0.031	Z-002907	BO221_RS08385	gene	D:\assemblies\040519CStranscriptome-131189281\archangiumVsGCF_RNA-Seq\ArchangiumspCbG35MeJA1_S47_L001_001.assembly\ArchangiumspCbG35MeJA1_S47_L001_001-15.template-seq	993275	NZ_MPOI01000002.1	+	780	484234..485013	76400	BO221_RS08385	0	0	0	2	4	1	BO221_RS08385	BO221_08275	class I SAM-dependent methyltransferase	WP_073559864.1	TGCAGGTCGACTTCGGACGGACGGCGAATGACTACGTGAAGCACCGGGCGGGATTCCCGGAGCGTTTCTTCCAGCGGCTCGTCCGCGAGGAGGTCCTCCGTCCCGGGCTGCGCGCCGTGGACCTGGGCACCGGTACCGGCACCGTGGCCCGGGGGCTCGCCCGCAACGGCTGCCAGGTCACCGCCCTGGACATCTCCGCCTCCATGCTCGAGGGGGCCCGCCAGCTCGCCGCCCATGAGCGGCTCTCCATCGACTGGCGCCTCGCCCCCGCGGAGAACACCGGCCTGCCCGATGCCTCGGCGGACCTCGTCATCGCCGGTCAATGCTGGCACTGGTTCGACCGCGCCGCCGCCGCCCGCGAGGCCGCCCGGCTGCTCGTCCCCGGTGGCCGGCTCGTCA…
BO221_RS11615	28.139	0.003	0.072	0.003	0.003	0.003	0.09	0.062	0.066	Z-007556	BO221_RS11615	gene	D:\assemblies\040519CStranscriptome-131189281\archangiumVsGCF_RNA-Seq\ArchangiumspCbG35MeJA1_S47_L001_001.assembly\ArchangiumspCbG35MeJA1_S47_L001_001-35.template-seq	760876	NZ_MPOI01000003.1	+	1446	259223..260668	43600	BO221_RS11615	0	0	0	4	4	4	BO221_RS11615	BO221_11385	hypothetical protein	WP_073560485.1	TGCAGCCGTGGAGCATCGGCGTCGTCTGTGCCCTGCTCTGGGCCCTCCCGGCGGCGGCCAGCGCCCCCCAGGAGACTCCGCCCGAGCACACCGCGTGGAAGCCCTCCGCGCCACTGCAAGCCTCCCCTCTGTTCGCCACCGGGGGTGGTGAGCCCACGAGCCCCGACCGTGGCGCCTGGATCTCGAGCGATGGCAAGAGCGTCGCCTTCCTGACCCGCGAATCCTCGGCCGCCGAAGGCAGCGCCCGCGCGCTGGTCGTGAAGGACGTGGACACGGATGCCGTCGTCTTCGAGAAGGTGCTGTTCTCGGAGGAGGAGGGTTTCCAGCGGAGCGGCCCGGACCTGGAACGGCTGGCGAGGTCCCGTGCATGGGAGGCTCGTTCCTACCTGGCCCAGCGCG…
BO221_RS02015	29.5487	0.003	0.076	0.003	0.003	0.003	0.066	0.045	0.145	Z-009209	BO221_RS02015	gene	D:\assemblies\040519CStranscriptome-131189281\archangiumVsGCF_RNA-Seq\ArchangiumspCbG35MeJA1_S47_L001_001.assembly\ArchangiumspCbG35MeJA1_S47_L001_001-39.template-seq	1567116	NZ_MPOI01000001.1	+	993	492811..493803	80200	BO221_RS02015	0	0	0	2	2	6	BO221_RS02015	BO221_02000	DUF3616 domain-containing protein	WP_073559409.1	TGTTCAAGACCGCCTTTGTCATGACCGCCCTCCTGGGCGCTTCGGCTCAGGCCCCGGCTCCGGCCCCGGTCATGAAGTCCGTGACCTTCGAGGGCGCGTGCGACGCGTCGGGCGCCGTGGTTCAGGGCCAGTGGATGTTCACCGTCGCGGATGACGAGGACAACGTCATCCGCGTCTATGACGGCAAGAGCGGAGGCGGCCCGGTCAAGACCTTCGACCTGTCGCCGGCGCTGGAGCTCCCCTCCGGGAAGAAGCGGGCCCCCGAGACGGACATCGAGGCCGCGACGGAGATACCGCCACTCTCCTTCTGGCTGACCTCCCATGGGCGCAAGAGCTCCGGGAAGGTGGACCCCAACCGCTTCCGCTTCTTCGCGACGCGCACCCTGGAGGATGGGACGC…
BO221_RS08975	30.807	0.003	0.079	0.003	0.003	0.003	0.109	0.075	0.06	Z-003024	BO221_RS08975	gene	D:\assemblies\040519CStranscriptome-131189281\archangiumVsGCF_RNA-Seq\ArchangiumspCbG35MeJA1_S47_L001_001.assembly\ArchangiumspCbG35MeJA1_S47_L001_001-15.template-seq	993275	NZ_MPOI01000002.1	+	1200	621004..622203	100000	BO221_RS08975	0	0	0	4	4	3	BO221_RS08975	BO221_08865	hypothetical protein	WP_073559966.1	TGAAGACGGTCCACTGCGCGTGTGTGGTGTTGTTGCTGTGGGGAGCGGTGCTCGCGGGATGCGGTGCCGCGCGGGTCAACGTGCCTCCGCCCACCGGGGACGAGGTGACGATCCTGGTCCCCGGCTACCGGGGCAGCTTCCTCGTGACGGAGGGCCCCGAGCCCGAGCGGGCATGGCTCACGGTGGGGCAGGCGCTCTCGCGGGGAGAGCGCACGCTCGCGCTGCCGTTTCCCGGTCAGCGGCTGGTGCCGGGTTATGGGCCGCTGCGGCCGGACGGTCCGATGACGCGGCTATCGGCGTTCTTCGTGTCGGTGGATGCGTACCGCTCGTTCATGGAGTTCGGGAAGGAGCACCTGCCGGGCTTCGTGCCGTTCTCGTACGACTGGAGGAAGGACATCC…
BO221_RS05845	31.597	0.003	0.081	0.003	0.003	0.003	0.111	0.038	0.123	Z-009954	BO221_RS05845	gene	D:\assemblies\040519CStranscriptome-131189281\archangiumVsGCF_RNA-Seq\ArchangiumspCbG35MeJA1_S47_L001_001.assembly\ArchangiumspCbG35MeJA1_S47_L001_001-39.template-seq	1567116	NZ_MPOI01000001.1	-	585	1415204..1414620	233800	BO221_RS05845	0	0	0	2	1	3	BO221_RS05845	BO221_05770	methyltransferase domain-containing protein	WP_083680758.1	TACTCCGGCACCACCCAGAAGTAGATGGTGCGCCCATCGGTCTCGATGATGCGCTCCGGCTCCCAGCCCTCGATGTCGAAGGCGTGCGAGACGATGCGCGTCCCCGGCTTCAGATCATTCAGAAGCTTGGGCTTCAGCCGGTTGTTGACGCTCGGCAGCAGGTACATGGTCACCACCGTCGCCTCGCCGAAGTCCGCCTTGAAGATGTCCTCCTGGCGGAAATCGGTGAGCCGCTCCACGCCCGCGGCCTTGGCGTTGGCCTCCGCTTCCTGGACGCGCTCGGGGTTGATGTCGATGCCCACCCCGCGCACGCCGAAGCGCTGCGCCGCGGTGACGACGATGCGCCCGTCTCCCGAGCCCAGGTCGTAGAGCACGTCTCCCGGCTTCACGTCGGCCACC…
BO221_RS25590	32.9199	0.003	0.084	0.003	0.003	0.003	0.105	0.073	0.078	Z-008188	BO221_RS25590	gene	D:\assemblies\040519CStranscriptome-131189281\archangiumVsGCF_RNA-Seq\ArchangiumspCbG35MeJA1_S47_L001_001.assembly\ArchangiumspCbG35MeJA1_S47_L001_001-36.template-seq	583569	NZ_MPOI01000008.1	+	618	382419..383036	59000	BO221_RS25590	0	0	0	2	2	2	BO221_RS25590	BO221_25100	hypothetical protein	WP_073563108.1	TGCGTCAATACGCCCGGCCGTTTCCCATCACCCGTCTGTCGCTCGAGGCGCGCGTCCTCTACACCGGATTCCTGCTGTTCCTGGTGTTGGGCTTCGTGTCCTCGGTGTGGCTGTACGCGGACTCGTTCGGAGGCCTGTCCGGGCTCGGTGCCACGGAGTACTACCGGGGTGGTGCCGCGCAAGCCGCGCCCGCGTCCGGAGCGGAAGCCGCGGGAGGCCCGGCGTTGGAGCTGCCTCCGGATGGACCGGCGCTGGACCTGCCCGGGGAGACGGTGACCGCCGCGCCCATGCGGCTGGAGAAGCCCGCGCGGCAGGTGATGGAGACGTTCCACTTCCACCTGTTCACGGTGCCGGTGGTTCTGCTGATCGTCGGGCACCTGTTCATGCTGACGGCGCTGT…
BO221_RS49485	33.606	0.003	0.086	0.003	0.003	0.003	0.11	0.095	0.061	Z-002039	BO221_RS49485	gene	D:\assemblies\040519CStranscriptome-131189281\archangiumVsGCF_RNA-Seq\ArchangiumspCbG35MeJA1_S47_L001_001.assembly\ArchangiumspCbG35MeJA1_S47_L001_001-13.template-seq	125946	NZ_MPOI01000024.1	+	1185	42997..44181	8200	BO221_RS49485	0	0	0	4	5	3	BO221_RS49485	BO221_48655	hypothetical protein	WP_073567938.1	TGCTCACGACCGCGCTGCTGCTGACAACGCTGGCCACCGCCCCGACGAATGCCCTTCCCGCCGCGCCCACGGCCTCCGCGCCCGCGGAACAGCCGGCGAAGAAGGAGAAGGGCATCGACGCCATCGCGATCCCTTTGGTGAGCTACAACTCGGACCAGGGCTTCACGTATGGCGGCGTGGCCGGCGCCTACCTGTATTCACCCGGCTACATCCCCTACCGGCACGCCATCTCCCTCCAGGCGATGTTCACCAGCCGGGGCCAGCAGAGCCACTACCTGCGCTACGACGGGCCGCGGCTCATCGGCCCCATGCGTCTGGAGTTCCGCCTGGAGTACCGGCGCGAGCTGCGCAGCCCCTTCTACGGGGCGGGCAACGTGTCCGCGCAGGACTTCAACGGCG…
BO221_RS22525	37.7292	0.003	0.096	0.003	0.003	0.003	0.072	0.099	0.127	Z-001694	BO221_RS22525	gene	D:\assemblies\040519CStranscriptome-131189281\archangiumVsGCF_RNA-Seq\ArchangiumspCbG35MeJA1_S47_L001_001.assembly\ArchangiumspCbG35MeJA1_S47_L001_001-11.template-seq	627340	NZ_MPOI01000007.1	+	2274	235032..237305	41500	BO221_RS22525	0	0	0	5	10	12	BO221_RS22525		ATP-dependent endonuclease	WP_073562546.1	TGCATATTCACACGTTGCGGATCAGAAATTTCCGCAGGCTTAGAGACGTCCAGGTTGATCTTGCGCCGGATATCTCGATCTTCGTTGGCGCCAACAACAGCGGGAAAACATCTACCGCACAGGCCCTCCAACTCTTCATGGGAGCATCGCGGGAACGTTTTTCTATTCATGATTTCAGCGCAGCGTGCTGGGCCGAGATCAATGCGTTCGGCGAGAAAGTCGAAAACGTCAAGCTCCCAGCAATTTCGATCGATATTTGGTTTCATGTCGAGTCTACCGACCTCCATCGTGTCGTCGATCTCTTGCCAAGCTTGAGTTGGGAAGAGTCTTTCGTTGGAGTTCGTATAGAGTTTGCGGCCTCGGATGAAGCGGAGCTAGTAGCTCGTTTCCATGAAGCGC…
BO221_RS01545	38.9997	0.003	0.1	0.003	0.003	0.003	0.115	0.127	0.068	Z-009117	BO221_RS01545	gene	D:\assemblies\040519CStranscriptome-131189281\archangiumVsGCF_RNA-Seq\ArchangiumspCbG35MeJA1_S47_L001_001.assembly\ArchangiumspCbG35MeJA1_S47_L001_001-39.template-seq	1567116	NZ_MPOI01000001.1	-	1416	375988..374573	61600	BO221_RS01545	0	0	0	5	8	4	BO221_RS01545	BO221_01535	cytochrome P450	WP_073558548.1	CAACCCAGGGCCACGACGTCGCGAATCCGGCCGCGTACCTCCGGGCGCTCGAAGCGCTTGTCTTGCGCATGGACGCGCATGGGCAGTCCGCCCTTCGGCCGCAGCGTGGCCCGCACCATCGGGTCCACGCGTGCGCCCGGTGGCAGGGAGAGCCGGAAGCGCGGCAGCAACATGGAGAGCATCAGCTTGATCTCCAGCAGGGCCAGGGTGGCGCCGATGCACCGGCGCGGCCCGTTGCTGAAGGGGATGTAGCCGTACACCGGCGGCTCGGCCTTCAACCAACGCTCCGGGAGGAACCGCTTCGGCTCGGGATAGAGGTCCGGCAGCCGGTGGGTGATGTACGGGCTGTAATACAGATGCGTCTCCGCTTCGAAGTGGAGGCCCCCCATCTCGAAGGGC…
BO221_RS41935	40.4317	0.003	0.103	0.003	0.003	0.003	0.057	0.078	0.25	Z-004983	BO221_RS41935	gene	D:\assemblies\040519CStranscriptome-131189281\archangiumVsGCF_RNA-Seq\ArchangiumspCbG35MeJA1_S47_L001_001.assembly\ArchangiumspCbG35MeJA1_S47_L001_001-25.template-seq	403423	NZ_MPOI01000016.1	-	576	321769..321194	55000	BO221_RS41935	0	0	0	1	2	6	BO221_RS41935	BO221_41250	BON domain-containing protein	WP_073566525.1	CAGCTGCCCATGTACGGCTGATCGTCCCGGTTCCCTTGCGGCTGCTCATCACGCGGCCGCGAGGCGTCCTGGGACATGGGCCTGTCCTGCATGGGCTTCACGCGCACCCGGTTGTGGACGTCGTGCACCCCTCGCACGTTGCAGGCGATGTCCTCGATGGCGCGCTTCTGCCAGCGCTCCTCCACCGTGCCCATCAGCGTCACCTCGCCATTGCTGACGGTGACCTCCACGTCGCCCACGTCCACGGGGCCTTCCATGAGCCGCTCGCAGACGTCCTCGCGGATGCGATCATCCGCGCGCTGGTAGCCTCGCGGCGGCCGGACCGGGCTCCGCTGCCGGCCTTCCATCCGGTCCAGCTTCGCGTCGTAGCTGCCCGGGCGGTAGCCGCGCTCGTAGGCG…
BO221_RS48840	43.5927	0.003	0.111	0.003	0.003	0.003	0.111	0.153	0.082	Z-004629	BO221_RS48840	gene	D:\assemblies\040519CStranscriptome-131189281\archangiumVsGCF_RNA-Seq\ArchangiumspCbG35MeJA1_S47_L001_001.assembly\ArchangiumspCbG35MeJA1_S47_L001_001-24.template-seq	166362	NZ_MPOI01000023.1	+	588	73371..73958	14200	BO221_RS48840	0	0	0	2	4	2	BO221_RS48840	BO221_48030	hypothetical protein	WP_073567818.1	TGACCGAAGAGACCGAAGAGACCGGGGAGACCTCCATGGGTTCAGACCGGAACGCGATCAGCCTGGACCTGGAACTGTCCACCCTCGGGGATGCTACGCGGGCGGCGCAGATGCTTAGCGACCTTCAAGCCCGTAGAGGCTTGATGGACCAGGACATGGAGGACGACACCCCCATGTGCATTTTCTCCGTCCTCGCTCTCGTGGTGGCACGCATCGAGCAAGTGCGCCGAGTGCTTCGCGGTGAGGACAGCCCGGTGAACATCGCGGCTCCTCACAATGAGATTCTGACCCCGAAGCTCACGAGCGACGTTGAAGGGGATGTCCTCCTGTTCAACTACGACGACTTCCGGGGGAGCATGTCCGTCGGTAAAGGGGCCGTCTGGAGGAGCCTTGAGGAGA…
BO221_RS07725	46.4357	0.003	0.119	0.003	0.003	0.003	0.236	0.081	0.087	Z-002778	BO221_RS07725	gene	D:\assemblies\040519CStranscriptome-131189281\archangiumVsGCF_RNA-Seq\ArchangiumspCbG35MeJA1_S47_L001_001.assembly\ArchangiumspCbG35MeJA1_S47_L001_001-15.template-seq	993275	NZ_MPOI01000002.1	-	552	328247..327696	50200	BO221_RS07725	0	0	0	4	2	2	BO221_RS07725	BO221_07635	hypothetical protein	WP_073559750.1	CATTCATCTCCTGCCGCCATCAGGCCGGCTCGGGCGGCGTAGTTCCTCGCGGTCACCACGGCGAGCATGATGTCTCCAGATTCGGGAAAGACCTTCTCCGCCAACTCGGCGAGTTCCAGGGCCTTCACCAACGATTCCCGGGTGTTCTCTCCCGTCCAGAGGTCGAGCAGTGCCGTCCACGACTCCTCGACCAGCTTCAATGCCCCCGCCGCCCCTTCTTCATAGAGCTTCTCCGCCTCTCGAGGAGCATTGCGGAAGGTATCCAGGAAGTGCGCAAGCTCCAGAACCGCGACGGGGTTGCGCTTCGAGCCGCGGACCGCCTGCTCCAGGAGCCGCTGGATTTCCGCGAAGGCCGCATCCGCGTTCACCCCAGCTTCCTCGTTCAGCAACAACAGCCGG…
BO221_RS37115	46.4357	0.003	0.119	0.003	0.003	0.003	0.236	0.081	0.087	Z-004166	BO221_RS37115	gene	D:\assemblies\040519CStranscriptome-131189281\archangiumVsGCF_RNA-Seq\ArchangiumspCbG35MeJA1_S47_L001_001.assembly\ArchangiumspCbG35MeJA1_S47_L001_001-18.template-seq	479499	NZ_MPOI01000014.1	-	552	91064..90513	14000	BO221_RS37115	0	0	0	4	2	2	BO221_RS37115	BO221_36500	hypothetical protein	WP_073565611.1	CAGGCCAGCCCGCGGCGCTGGCGGGCCCAGGTCTCGAAGCTCATGAGCGAAAGGCCGAGGGAACGCGCGAGCTCGGGCCGTGCCAGCACCGGGGCGACGTTCATGTACGTCATGCCTCGCGCCACGACGGGATGCAGGCCGGCCGCGACGGCCTCCTCGACCGTGCCGGACTGGACGACATACTCCTTGCCGTCGAGGCGCGAGAGGACCTCGGCGATCTGCGGAAGCGTGAGCAGGTCACCCGCGAAAGTGGAGGGCAGGAGGAGGGTCCAGTGCTCGGAGCCCGCGGTGCGTACGAGGTTTCCCTGCCGGCCCCGACGCCGTGGCGCTGGCTCGCTCGGCGTGATGCGTCTTGGCGTTTCCGCGGGGATGGCGCACCCCGTCCCGCGAGCGGCCATT…
BO221_RS48635	53.0617	0.003	0.136	0.003	0.003	0.003	0.309	0.071	0.114	Z-004590	BO221_RS48635	gene	D:\assemblies\040519CStranscriptome-131189281\archangiumVsGCF_RNA-Seq\ArchangiumspCbG35MeJA1_S47_L001_001.assembly\ArchangiumspCbG35MeJA1_S47_L001_001-24.template-seq	166362	NZ_MPOI01000023.1	-	633	31219..30587	6200	BO221_RS48635	0	0	0	6	2	3	BO221_RS48635	BO221_47825	Uma2 family endonuclease	WP_073567786.1	CAGCCCTGCCAGAGCAGGCCGAGCTCCAGGCGCAGGGGCGTGAAGGGCTCGACGTGCACCTGGGCCTGCCCGGTGTGCGTGTCCAGCGGCGCCCAACGGCCACCGTCCAGCGCGTAGACTTCCAGTGCCTGCCGCCGTGGGTCCACCAGCCACAGGTGGCGCACGCCCACCCGAGCGTAGACCTTCATCTTCTTTTCCCGGTCCAGCACTTCCGTGAAGGGAGAAAGCACCTCGCAGACCCAGTCCGGCGCGAGGGTGACTCCCACCACATCGGGCATCACCGGCATGCGCGCGCGGCGCCAACCCACAATGTCTGGCACCAACACGTCCTCGCCCAGGTGCAGTTCGGGTTCGATGAGCAGCAGCCAGCCACCCTGCCCTCTTCTTCCCTGGTCGAAG…
BO221_RS45890	55.5717	0.003	0.142	0.003	0.003	0.003	0.123	0.17	0.136	Z-006079	BO221_RS45890	gene	D:\assemblies\040519CStranscriptome-131189281\archangiumVsGCF_RNA-Seq\ArchangiumspCbG35MeJA1_S47_L001_001.assembly\ArchangiumspCbG35MeJA1_S47_L001_001-30.template-seq	274060	NZ_MPOI01000020.1	+	528	22563..23090	4800	BO221_RS45890	0	0	0	2	4	3	BO221_RS45890	BO221_45110	hypothetical protein	WP_073567269.1	TGCGTAACACGATGAAGCTGTCCCTGGCGGCCCTGGCCTCCCTTGCATTCGTTCCCGCGGCCGTGACGGCGCACACCGTCAAGGCGCCGTACCCCAGCACGGTCACCACCACCACGTACTATTCGAGCGGCTCGTTCCACGGAGCGATCGACGTCTCCAGCGGCACCTGCAACTACTGGGGCGTGGAGACGGGCGTGGTGGGCTCGGTCTACTGGAACGTGACCATCAACACCACCACCCACTACTGCAACTCGGGCAACGGCAGCGGCAACCAGAACGAGGCGAAGCACACCTGGGCGGACGGTTGGGTCTTCCGCATCTGGCACTTCAACAAGACGGCCGCCTCGGTGGACAAGACGTGCGACCGCTGCCAGGTCGGCGACGAGGGCTCCACGGGTA…
BO221_RS52830	56.0455	0.003	0.143	0.003	0.003	0.003	0.18	0.124	0.132	Z-000520	BO221_RS52830	gene	D:\assemblies\040519CStranscriptome-131189281\archangiumVsGCF_RNA-Seq\ArchangiumspCbG35MeJA1_S47_L001_001.assembly\ArchangiumspCbG35MeJA1_S47_L001_001-4.template-seq	563765	NZ_MPOI01000009.1	-	363	399586..399224	64000	BO221_RS52830	0	0	0	2	2	2	BO221_RS52830		hypothetical protein	WP_083681462.1	CAGACCTCGACGAACTTCGTCCCGGTGATGCCCGCCTGCTCCATGACCTGCTTGATCCGCTCGGAGACGATGAGCGTTCCTCTCCAGCCCCAGGGACGTAGGACCTGGGCGCCCTCCATCTTCGCCGGGTCAACTCTCAGCCCCACCACATTGCGGTACTCCCCTACCCTCCTGGGATTCCCATGCATGGGCTCCCAGCGCCGGACCTCCTCGCATCGCGCATCGTCGATGCACCGGATGATCCGCAGGGCGTTGAGGAGGAAGTAGGGCTCCGGGCGGCCCTCCAGCAGCGCTGGAATGAACTGGACCTCATGCTGGAGACCCAGCGGCTCGAAGAGTGAGACCACCCGCTGGGCGACCAC
BO221_RS29625	61.0661	0.003	0.156	0.003	0.003	0.003	0.138	0.114	0.243	Z-003890	BO221_RS29625	gene	D:\assemblies\040519CStranscriptome-131189281\archangiumVsGCF_RNA-Seq\ArchangiumspCbG35MeJA1_S47_L001_001.assembly\ArchangiumspCbG35MeJA1_S47_L001_001-17.template-seq	562281	NZ_MPOI01000010.1	+	1185	329746..330930	41900	BO221_RS29625	0	0	0	5	6	12	BO221_RS29625	BO221_29075	hypothetical protein	WP_073564069.1	TGACCGACCCGGACGGCCGTACGGTCCGGGGACGGCTGGCGAATACCCTTCTGTGGCTCGAAGTGGACGAAGAAGAGGTTCGCTGGCAGATCTTCCAGGACGATTTCAGCTTCGACGCGCAAGGGAAGCTCGACCCGGACGGCCGCATCGTCGACCGGACGAGGAATGCCGCCGTCGTCGATTACGGCACCCCGGGAGCCATGGTGCTCCGAAAGGATCGATGGGGGCTTCCCTCCTCGTTGTACCTCGATGACATGCTCTGCCTCGAGAACACCTTCCCCTGCCAATCCGTGGGGAGAGCGAGCCTCGAGCTTCCGTTGAGCTGTGGACCGCGCCCGCGCTGGGCCTTCAAGGGGCTGTCCGCGCTCGACTACCTCGGAGTGGCTCTCTTTGTCGTTC…
BO221_RS41960	61.5727	0.003	0.157	0.003	0.003	0.003	0.257	0.089	0.171	Z-004988	BO221_RS41960	gene	D:\assemblies\040519CStranscriptome-131189281\archangiumVsGCF_RNA-Seq\ArchangiumspCbG35MeJA1_S47_L001_001.assembly\ArchangiumspCbG35MeJA1_S47_L001_001-25.template-seq	403423	NZ_MPOI01000016.1	+	1266	325865..327130	56000	BO221_RS41960	0	0	0	10	5	9	BO221_RS41960	BO221_41275	hypothetical protein	WP_073566530.1	TGGGTGTGAAGCTGCTGCTGGCGGGCTGGTACGGAGGCGATGGACTCTTCTCGGCGCCGGAAGCCCCCTGGCCCTGGCTGCGGCGGGTGGAGCGTTGGGTGCGGGCGGCGGCGGAGGAGATGCTGGAGAGCTCGCGCACGGTGGAGGGTCCCCGGGGTCCCATCCTGTTCCTGAGCCTGCACCCGGCCGCCGAGGAGGTGGCCATCGTCGCCGCCGGGCAGGGGCGGGTGGTCGTCCTCGCCAATACCTCCATGGTGGGGCCGGGCTATCACCGCTACCTGTGCGATCTCCTCCATGCCCTGGGGGATGCGCTTCGCATCGACTGGGCGGACCCGGCCCTCACCGTCGCGGGAGTGGGAGACCCCACGGGGTATTTCCACACGGGGGATCCGAATGACA…
BO221_RS17345	63.3234	0.003	0.162	0.003	0.003	0.003	0.256	0.088	0.188	Z-000971	BO221_RS17345	gene	D:\assemblies\040519CStranscriptome-131189281\archangiumVsGCF_RNA-Seq\ArchangiumspCbG35MeJA1_S47_L001_001.assembly\ArchangiumspCbG35MeJA1_S47_L001_001-8.template-seq	646535	NZ_MPOI01000005.1	-	255	250894..250640	41900	BO221_RS17345	0	0	0	2	1	2	BO221_RS17345	BO221_17015	hypothetical protein	WP_043403048.1	TACGAGTGGGGGGAGATCTCCCAATGGGCGTCCGCGATGGAACGCTCGGTGGGGTCTCCCAGGAAGCGCAGGAAGCCGCGCAGCTCGAGGGTGTCGATGAGCTCCTCGGCCTCCAATTCCGAGAAGCCCTTCGTCTCCACGAGCAGGTTGCGCATGAGCGACTTGCCTCGCAGGTAGCCCACGGGCTCGCCCGGGGCCAGCATGTGCTTCAGGTCGGCGGTGAGCTGACGCAGATCCAGGTCGTCGGAGATCAT
BO221_RS10170	68.4245	0.003	0.175	0.003	0.003	0.003	0.112	0.232	0.206	Z-003250	BO221_RS10170	gene	D:\assemblies\040519CStranscriptome-131189281\archangiumVsGCF_RNA-Seq\ArchangiumspCbG35MeJA1_S47_L001_001.assembly\ArchangiumspCbG35MeJA1_S47_L001_001-15.template-seq	993275	NZ_MPOI01000002.1	+	582	892095..892676	146200	BO221_RS10170	0	0	0	2	6	5	BO221_RS10170	BO221_09975	hypothetical protein	WP_083680900.1	TGTGTGAGGAAGCCGCCGTAATCCGTATCGTGGACGACGACGCATCACCGCGTACCGCCTTACAGAGCCTCTTCCGCTCCGTCGGCATGAAGGCCAGAGCCTACGACTCGAACAAGGCCGCGGAGCGGCAGCGTCTGCCGCCCAACCAGGCCGTCGAGGAAGCGGTCCGGTTCCTTCACCACGAATTGATGGCCCATGAGGTGGATCTGCACCTCGCGCTCACGGGCGGCCTGCCAGACATCGAGGCCGACCGCGTGCAGCTTCAGCAGACCATCGTCAACCTGGCGCTCAATGCCATGCAGGAGATGAAGCGCGCCCACTGCCCGCGGCCGAGGCTCGGCCTGAGCACCGTGGCGGACAACGGCGAGCTGCGTTTCGCCATCGAGGACTCGGGACCGG…
BO221_RS38535	77.2139	0.003	0.197	0.003	0.003	0.003	0.15	0.31	0.165	Z-004437	BO221_RS38535	gene	D:\assemblies\040519CStranscriptome-131189281\archangiumVsGCF_RNA-Seq\ArchangiumspCbG35MeJA1_S47_L001_001.assembly\ArchangiumspCbG35MeJA1_S47_L001_001-18.template-seq	479499	NZ_MPOI01000014.1	+	435	402741..403175	70200	BO221_RS38535	0	0	0	2	6	3	BO221_RS38535	BO221_37900	acyl-CoA thioesterase	WP_073565950.1	TGAACGAGTTTCCCATCACCGTGCGCTTCCCCGTGCAGTGGGGCGAGATGGACGCGTACGGCCACGTGAACAACGCGCGCTACTTCACCTGGTTCGAGGCGGCCCGGATCGCCTACATGGCCCGGGTGGGGCTGGTGAGCGCGGAGATGCAGAAGCCCGAGGGCGGGGTGGGGCCGATCGTCGCCGCGACGAACGCGGAGTACCTGCGCCCCGTCGTCTTCCCGGCGGAGCTGGTGGTGGGAGCGCGGGTGACGCGGCTGGGCAACACCAGCATCACCATGGAGTACGCGGTGGAGGATGCGAACAGTGGGGTGCGGTATGCGCGGGGCGGAGCGGTGCTCGTCACGCTGCGCTACCCCACGTACGAGAAGGTGCCCGTGCCCCCGGAGATTCGCGCCG…
BO221_RS09885	78.007	0.003	0.199	0.003	0.003	0.003	0.157	0.217	0.232	Z-003193	BO221_RS09885	gene	D:\assemblies\040519CStranscriptome-131189281\archangiumVsGCF_RNA-Seq\ArchangiumspCbG35MeJA1_S47_L001_001.assembly\ArchangiumspCbG35MeJA1_S47_L001_001-15.template-seq	993275	NZ_MPOI01000002.1	+	414	824692..825105	134600	BO221_RS09885	0	0	0	2	4	4	BO221_RS09885	BO221_09705	GntR family transcriptional regulator	WP_083680891.1	TGGTGGTGACCCTGGACCCGAAGGACGGGCGGCCGCTCTATCTGCAGATCGTGGACGAGGTGCGCCGCGCGCTGGTGGTGGGGAGCTTGAGGCCGGAGGACCCACTGCCGTCGGTGCGGGAGCTGGCCGCGCAGCTGGTGGTGAACCCTCGCACGGTGTCCCAGGCCTACGGGGAGCTGGAGCGCCAGGGCGTCGTCTACGTGCGGCGGGGGCAGGGGACCTTCGTGTCCGCGGACGCGCAGCCCGACCGCAAGGAGCGCCGTGCGCTGGCGCGCGAGGTGGCCCGGCGGGCGCTGCGCGAGGCGTGGCGCAACGGGGTGGGCATGGAGGAGCTGGTGAAGAGCATCCGCGAGGTGGCGCAGGAGGAGGGTGAGCCCTCCGGTGACGCCGCAGGGCAGG…
BO221_RS36655	96.4334	0.003	0.246	0.003	0.003	0.003	0.27	0.093	0.596	Z-002506	BO221_RS36655	gene	D:\assemblies\040519CStranscriptome-131189281\archangiumVsGCF_RNA-Seq\ArchangiumspCbG35MeJA1_S47_L001_001.assembly\ArchangiumspCbG35MeJA1_S47_L001_001-14.template-seq	504192	NZ_MPOI01000013.1	-	483	468245..467763	78100	BO221_RS36655	0	0	0	4	2	12	BO221_RS36655	BO221_36040	hypothetical protein	WP_073565480.1	CATAGCTGGATTCCTCCATGGAGCAGACCGAGCTGCAGGCGGACCGCCGAGTTGTGTGGGAAGGAGACGGTGCCCACGTGGAACTCGAGGGCGCTGACGGTGAAGCGCCCGAAGTGGAAGCGCAGGGGGGCCGCGCCGATCGCGAAGTAGAACGGGCTGAGCCGCGACTGCTCCTGGGGGTCCTCACCTTCGGCGGGGATGATGCGGCGGTAGAGCACGGACATTCCGCTCAGTCCCAACTCGGGTCCTACCGAGGGCTCCCAGGGGCCCACGCGGGCCCGGAGCCGCGCCTGGAGGAACACTTCCAGCGGCAGGGTGATGTCCGTGAACTCCGGCAGCGCGGGCTTGCGCGCTACCCGGAGCCCACCTCCCACGAGCACGTGGTTCCATCTCCCCTCC…
BO221_RS18250	148.468	0.003	0.379	0.003	0.003	0.003	0.393	0.361	0.385	Z-001150	BO221_RS18250	gene	D:\assemblies\040519CStranscriptome-131189281\archangiumVsGCF_RNA-Seq\ArchangiumspCbG35MeJA1_S47_L001_001.assembly\ArchangiumspCbG35MeJA1_S47_L001_001-8.template-seq	646535	NZ_MPOI01000005.1	+	498	491554..492051	78100	BO221_RS18250	0	0	0	6	8	8	BO221_RS18250	BO221_17915	hypothetical protein	WP_073561721.1	TGAGCCAGGAGCGCGATGAGGAGGCGTTTCATCAGCGGTGGATGGCAGGCGCTGATGCCATCGCCCAACTCTATGTCGCTCTGCTGGACGCTCCGTTCGAGCAATACGAGCGGGAGTTCCTTGCACTGCAACGCAAACTGCTCGCCACGGTGAAGACTCCTTGGGAGCACTTGGAGACACGCCGACGCGTCGCGGAGGAGATCCTGCTGGGCGCTTTTGGTTGTAATGCCCCATGGCCGGATTTCGGACGTGCCCTTCGTCGAATCCGGCGGCTGGGCTACACGGATGTCGAGCGCCGGGTGCACGTTGCCATTCTGTTCGCGCGATGGGCGAAGTTCCATCCAGAGCACCTGCCGGCGGCGAGACGCATGCTGGAACTGGCCGAGCGCCAGTTTCGAT…
BO221_RS10720	162.261	0.003	0.415	0.003	0.003	0.003	0.157	0.434	1.043	Z-007379	BO221_RS10720	gene	D:\assemblies\040519CStranscriptome-131189281\archangiumVsGCF_RNA-Seq\ArchangiumspCbG35MeJA1_S47_L001_001.assembly\ArchangiumspCbG35MeJA1_S47_L001_001-35.template-seq	760876	NZ_MPOI01000003.1	-	207	44060..43854	7800	BO221_RS10720	0	0	0	1	4	9	BO221_RS10720	BO221_10495	hypothetical protein	WP_073560336.1	TACGAGCGAGGAAGTATACAGAGACGGCAAGTGCCCATACAAATGGGAAACACCGGCGAGGCGCGCTCCGGACGCACCGTGAGTTTCAGCGTGCTCGCGTCGGCGGGAGAAAGTTCCCGGTACATGTCGCCGGCTTTCGTCTGGAGAAGCGCCTCGACGCTCTCCACGTCGATGGGGGCAGCCCTGGCCGTTTCGGACTCTTGCAT
BO221_RS36355	256.725	0.003	0.656	0.003	0.003	0.003	0.905	0.312	0.999	Z-002446	BO221_RS36355	gene	D:\assemblies\040519CStranscriptome-131189281\archangiumVsGCF_RNA-Seq\ArchangiumspCbG35MeJA1_S47_L001_001.assembly\ArchangiumspCbG35MeJA1_S47_L001_001-14.template-seq	504192	NZ_MPOI01000013.1	+	72	382118..382189	66100	BO221_RS36355	0	0	0	2	1	3
BO221_RS41190	637.824	0.003	1.63	0.003	0.003	0.003	0.869	1.199	4.158	Z-004835	BO221_RS41190	gene	D:\assemblies\040519CStranscriptome-131189281\archangiumVsGCF_RNA-Seq\ArchangiumspCbG35MeJA1_S47_L001_001.assembly\ArchangiumspCbG35MeJA1_S47_L001_001-25.template-seq	403423	NZ_MPOI01000016.1	-	75	152126..152052	25400	BO221_RS41190	0	0	0	2	4	13

## Sheet: Sheet1
ArchangiumspCbG35MeJA1_S47_L001_001 - linear total RPKM	ArchangiumspCbG35MeJA2_S48_L001_001 - linear total RPKM	ArchangiumspCbG35MeJA3_S49_L001_001 - linear total RPKM	ArchangiumspCbG35unexposed1_S44_L001_001 - linear total RPKM	ArchangiumspCbG35unexposed2_S45_L001_001 - linear total RPKM	ArchangiumspCbG35unexposed3_S46_L001_001 - linear total RPKM
0.401	0.255	0.671	0.003	0.003	0.003	147.444	hypothetical protein
0.163	0.623	0.319	0.003	0.003	0.003	122.778	hypothetical protein
0.214	0.544	0.239	0.003	0.003	0.003	110.778	hypothetical protein
0.119	0.456	0.133	0.003	0.003	0.003	78.6667	DUF2085 domain-containing protein
0.172	0.328	0.096	0.003	0.003	0.003	66.2222	hypothetical protein
0.471	0.1	0.088	0.003	0.003	0.003	73.2222	hypothetical protein
0.06	0.305	0.201	0.003	0.003	0.003	62.8889	bifunctional hydroxymethylpyrimidinekinase
0.123	0.078	0.275	0.003	0.003	0.003	52.8889	hypothetical protein
0.107	0.203	0.089	0.003	0.003	0.003	44.3333	hypothetical protein
0.065	0.249	0.073	0.003	0.003	0.003	43	hypothetical protein
0.067	0.085	0.075	0.003	0.003	0.003	25.2222	heme ABC exporter ATP-binding protein CcmA
0.061	0.078	0.068	0.003	0.003	0.003	23	alpha
0.045	0.058	0.025	0.003	0.003	0.003	14.2222	AmmeMemoRadiSam system radical SAM enzyme
0.032	0.041	0.036	0.003	0.003	0.003	12.1111	xylanase
0.115	0.146	0.128	0.031	0.021	0.034	4.52326	histidine kinase
0.003	0.003	0.003	0.016	0.011	0.017	4.88889	hypothetical protein
0.003	0.003	0.003	0.033	0.023	0.037	10.3333	serine protease
0.003	0.003	0.003	0.034	0.07	0.025	14.3333	PAP2 family protein
0.003	0.003	0.003	0.04	0.028	0.061	14.3333	DUF2254 domain-containing protein
0.003	0.003	0.003	0.065	0.045	0.024	14.8889	hypothetical protein
0.003	0.003	0.003	0.021	0.059	0.063	15.8889	FAD-dependent oxidoreductase
0.003	0.003	0.003	0.038	0.026	0.083	16.3333	SulP family inorganic anion transporter
0.003	0.003	0.003	0.043	0.06	0.032	15	sensor histidine kinase
0.003	0.003	0.003	0.061	0.063	0.022	16.2222	hypothetical protein
0.003	0.003	0.003	0.046	0.032	0.067	16.1111	chain-length determining protein
0.003	0.003	0.003	0.092	0.032	0.034	17.5556	DUF1929 domain-containing protein
0.003	0.003	0.003	0.052	0.036	0.058	16.2222	IS21 family transposase
0.003	0.003	0.003	0.081	0.056	0.03	18.5556	hypothetical protein
0.003	0.003	0.003	0.093	0.043	0.046	20.2222	hypothetical protein
0.003	0.003	0.003	0.053	0.037	0.138	25.3333	glutathione-dependent formaldehydedehydrogenase
0.003	0.003	0.003	0.066	0.045	0.097	23.1111	protocatechuate 3,4-dioxygenase
0.003	0.003	0.003	0.084	0.115	0.031	25.5556	class I SAM-dependent methyltransferase
0.003	0.003	0.003	0.09	0.062	0.066	24.2222	hypothetical protein
0.003	0.003	0.003	0.066	0.045	0.145	28.4444	DUF3616 domain-containing protein
0.003	0.003	0.003	0.109	0.075	0.06	27.1111	hypothetical protein
0.003	0.003	0.003	0.111	0.038	0.123	30.2222	methyltransferase domain-containing protein
0.003	0.003	0.003	0.105	0.073	0.078	28.4444	hypothetical protein
0.003	0.003	0.003	0.11	0.095	0.061	29.5556	hypothetical protein
0.003	0.003	0.003	0.072	0.099	0.127	33.1111	ATP-dependent endonuclease
0.003	0.003	0.003	0.115	0.127	0.068	34.4444	cytochrome P450
0.003	0.003	0.003	0.057	0.078	0.25	42.7778	BON domain-containing protein
0.003	0.003	0.003	0.111	0.153	0.082	38.4444	hypothetical protein
0.003	0.003	0.003	0.236	0.081	0.087	44.8889	hypothetical protein
0.003	0.003	0.003	0.236	0.081	0.087	44.8889	hypothetical protein
0.003	0.003	0.003	0.309	0.071	0.114	54.8889	Uma2 family endonuclease
0.003	0.003	0.003	0.123	0.17	0.136	47.6667	hypothetical protein
0.003	0.003	0.003	0.18	0.124	0.132	48.4444	hypothetical protein
0.003	0.003	0.003	0.138	0.114	0.243	55	hypothetical protein
0.003	0.003	0.003	0.257	0.089	0.171	57.4444	hypothetical protein
0.003	0.003	0.003	0.256	0.088	0.188	59.1111	hypothetical protein
0.003	0.003	0.003	0.112	0.232	0.206	61.1111	hypothetical protein
0.003	0.003	0.003	0.15	0.31	0.165	69.4444	acyl-CoA thioesterase
0.003	0.003	0.003	0.157	0.217	0.232	67.3333	GntR family transcriptional regulator
0.003	0.003	0.003	0.27	0.093	0.596	106.556	hypothetical protein
0.003	0.003	0.003	0.393	0.361	0.385	126.556	hypothetical protein
0.003	0.003	0.003	0.157	0.434	1.043	181.556	hypothetical protein
